# Supplementary material for: Immune Cell Infiltration Analysis Demonstrates Excessive Mast Cell Activation in Psoriasis
Source: Front Immunol. 2021 Nov 23;12:773280. doi: 10.3389/fimmu.2021.773280 (PMC8650163; doi:10.3389/fimmu.2021.773280)
Supplement: Supplementary file 4 [file Table_1.xlsx]

## Sheet: datasets
Supplementary Table S1. The detailed information of expression datasets
GSE_ID	GSM_ID	Sample Name	Group
GSE13355	GSM337197	Individual_4288_NN_sample	Health Donor (NN)
GSE13355	GSM337198	Individual_4379_NN_sample	Health Donor (NN)
GSE13355	GSM337199	Individual_4394_NN_sample	Health Donor (NN)
GSE13355	GSM337200	Individual_4598_NN_sample	Health Donor (NN)
GSE13355	GSM337201	Individual_4689_NN_sample	Health Donor (NN)
GSE13355	GSM337202	Individual_4908_NN_sample	Health Donor (NN)
GSE13355	GSM337203	Individual_4935_NN_sample	Health Donor (NN)
GSE13355	GSM337204	Individual_4952_NN_sample	Health Donor (NN)
GSE13355	GSM337205	Individual_4981_NN_sample	Health Donor (NN)
GSE13355	GSM337206	Individual_4999_NN_sample	Health Donor (NN)
GSE13355	GSM337207	Individual_5030_NN_sample	Health Donor (NN)
GSE13355	GSM337208	Individual_5050_NN_sample	Health Donor (NN)
GSE13355	GSM337209	Individual_5063_NN_sample	Health Donor (NN)
GSE13355	GSM337210	Individual_5079_NN_sample	Health Donor (NN)
GSE13355	GSM337211	Individual_5093_NN_sample	Health Donor (NN)
GSE13355	GSM337212	Individual_5142_NN_sample	Health Donor (NN)
GSE13355	GSM337213	Individual_5143_NN_sample	Health Donor (NN)
GSE13355	GSM337214	Individual_5144_NN_sample	Health Donor (NN)
GSE13355	GSM337215	Individual_5147_NN_sample	Health Donor (NN)
GSE13355	GSM337216	Individual_999027_NN_sample	Health Donor (NN)
GSE13355	GSM337217	Individual_4382_NN_sample	Health Donor (NN)
GSE13355	GSM337218	Individual_4391_NN_sample	Health Donor (NN)
GSE13355	GSM337219	Individual_4626_NN_sample	Health Donor (NN)
GSE13355	GSM337220	Individual_4992_NN_sample	Health Donor (NN)
GSE13355	GSM337221	Individual_5008_NN_sample	Health Donor (NN)
GSE13355	GSM337222	Individual_5023_NN_sample	Health Donor (NN)
GSE13355	GSM337223	Individual_5223_NN_sample	Health Donor (NN)
GSE13355	GSM337224	Individual_5243_NN_sample	Health Donor (NN)
GSE13355	GSM337225	Individual_5247_NN_sample	Health Donor (NN)
GSE13355	GSM337226	Individual_5248_NN_sample	Health Donor (NN)
GSE13355	GSM337227	Individual_5256_NN_sample	Health Donor (NN)
GSE13355	GSM337228	Individual_5257_NN_sample	Health Donor (NN)
GSE13355	GSM337229	Individual_5281_NN_sample	Health Donor (NN)
GSE13355	GSM337230	Individual_5292_NN_sample	Health Donor (NN)
GSE13355	GSM337231	Individual_5293_NN_sample	Health Donor (NN)
GSE13355	GSM337232	Individual_5295_NN_sample	Health Donor (NN)
GSE13355	GSM337233	Individual_5305_NN_sample	Health Donor (NN)
GSE13355	GSM337234	Individual_5324_NN_sample	Health Donor (NN)
GSE13355	GSM337235	Individual_5346_NN_sample	Health Donor (NN)
GSE13355	GSM337236	Individual_4124_NN_sample	Health Donor (NN)
GSE13355	GSM337237	Individual_4378_NN_sample	Health Donor (NN)
GSE13355	GSM337238	Individual_4607_NN_sample	Health Donor (NN)
GSE13355	GSM337239	Individual_4618_NN_sample	Health Donor (NN)
GSE13355	GSM337240	Individual_4641_NN_sample	Health Donor (NN)
GSE13355	GSM337241	Individual_4649_NN_sample	Health Donor (NN)
GSE13355	GSM337242	Individual_4708_NN_sample	Health Donor (NN)
GSE13355	GSM337243	Individual_4778_NN_sample	Health Donor (NN)
GSE13355	GSM337244	Individual_4874_NN_sample	Health Donor (NN)
GSE13355	GSM337245	Individual_4968_NN_sample	Health Donor (NN)
GSE13355	GSM337246	Individual_4977_NN_sample	Health Donor (NN)
GSE13355	GSM337247	Individual_4990_NN_sample	Health Donor (NN)
GSE13355	GSM337248	Individual_5575_NN_sample	Health Donor (NN)
GSE13355	GSM337249	Individual_5579_NN_sample	Health Donor (NN)
GSE13355	GSM337250	Individual_5660_NN_sample	Health Donor (NN)
GSE13355	GSM337251	Individual_5749_NN_sample	Health Donor (NN)
GSE13355	GSM337252	Individual_5815_NN_sample	Health Donor (NN)
GSE13355	GSM337253	Individual_5839_NN_sample	Health Donor (NN)
GSE13355	GSM337254	Individual_5844_NN_sample	Health Donor (NN)
GSE13355	GSM337255	Individual_5883_NN_sample	Health Donor (NN)
GSE13355	GSM337256	Individual_5905_NN_sample	Health Donor (NN)
GSE13355	GSM337257	Individual_5919_NN_sample	Health Donor (NN)
GSE13355	GSM337258	Individual_5935_NN_sample	Health Donor (NN)
GSE13355	GSM337259	Individual_5936_NN_sample	Health Donor (NN)
GSE13355	GSM337260	Individual_5942_NN_sample	Health Donor (NN)
GSE13355	GSM337261	Individual_582_PN_sample	Non-lesional skin in Psoriasis (PN)
GSE13355	GSM337262	Individual_649_PN_sample	Non-lesional skin in Psoriasis (PN)
GSE13355	GSM337263	Individual_3059_PN_sample	Non-lesional skin in Psoriasis (PN)
GSE13355	GSM337264	Individual_4136_PN_sample	Non-lesional skin in Psoriasis (PN)
GSE13355	GSM337265	Individual_4162_PN_sample	Non-lesional skin in Psoriasis (PN)
GSE13355	GSM337266	Individual_4164_PN_sample	Non-lesional skin in Psoriasis (PN)
GSE13355	GSM337267	Individual_4165_PN_sample	Non-lesional skin in Psoriasis (PN)
GSE13355	GSM337268	Individual_4177_PN_sample	Non-lesional skin in Psoriasis (PN)
GSE13355	GSM337269	Individual_4216_PN_sample	Non-lesional skin in Psoriasis (PN)
GSE13355	GSM337270	Individual_4247_PN_sample	Non-lesional skin in Psoriasis (PN)
GSE13355	GSM337271	Individual_4269_PN_sample	Non-lesional skin in Psoriasis (PN)
GSE13355	GSM337272	Individual_4298_PN_sample	Non-lesional skin in Psoriasis (PN)
GSE13355	GSM337273	Individual_4339_PN_sample	Non-lesional skin in Psoriasis (PN)
GSE13355	GSM337274	Individual_4362_PN_sample	Non-lesional skin in Psoriasis (PN)
GSE13355	GSM337275	Individual_4397_PN_sample	Non-lesional skin in Psoriasis (PN)
GSE13355	GSM337276	Individual_4426_PN_sample	Non-lesional skin in Psoriasis (PN)
GSE13355	GSM337277	Individual_4505_PN_sample	Non-lesional skin in Psoriasis (PN)
GSE13355	GSM337278	Individual_4697_PN_sample	Non-lesional skin in Psoriasis (PN)
GSE13355	GSM337279	Individual_4934_PN_sample	Non-lesional skin in Psoriasis (PN)
GSE13355	GSM337280	Individual_5242_PN_sample	Non-lesional skin in Psoriasis (PN)
GSE13355	GSM337281	Individual_777_PN_sample	Non-lesional skin in Psoriasis (PN)
GSE13355	GSM337282	Individual_3171_PN_sample	Non-lesional skin in Psoriasis (PN)
GSE13355	GSM337283	Individual_3690_PN_sample	Non-lesional skin in Psoriasis (PN)
GSE13355	GSM337284	Individual_4208_PN_sample	Non-lesional skin in Psoriasis (PN)
GSE13355	GSM337285	Individual_4163_PN_sample	Non-lesional skin in Psoriasis (PN)
GSE13355	GSM337286	Individual_4257_PN_sample	Non-lesional skin in Psoriasis (PN)
GSE13355	GSM337287	Individual_4284_PN_sample	Non-lesional skin in Psoriasis (PN)
GSE13355	GSM337288	Individual_4294_PN_sample	Non-lesional skin in Psoriasis (PN)
GSE13355	GSM337289	Individual_4334_PN_sample	Non-lesional skin in Psoriasis (PN)
GSE13355	GSM337290	Individual_4368_PN_sample	Non-lesional skin in Psoriasis (PN)
GSE13355	GSM337291	Individual_4389_PN_sample	Non-lesional skin in Psoriasis (PN)
GSE13355	GSM337292	Individual_4609_PN_sample	Non-lesional skin in Psoriasis (PN)
GSE13355	GSM337293	Individual_4616_PN_sample	Non-lesional skin in Psoriasis (PN)
GSE13355	GSM337294	Individual_4688_PN_sample	Non-lesional skin in Psoriasis (PN)
GSE13355	GSM337295	Individual_5177_PN_sample	Non-lesional skin in Psoriasis (PN)
GSE13355	GSM337296	Individual_5258_PN_sample	Non-lesional skin in Psoriasis (PN)
GSE13355	GSM337297	Individual_5325_PN_sample	Non-lesional skin in Psoriasis (PN)
GSE13355	GSM337298	Individual_5331_PN_sample	Non-lesional skin in Psoriasis (PN)
GSE13355	GSM337299	Individual_5414_PN_sample	Non-lesional skin in Psoriasis (PN)
GSE13355	GSM337300	Individual_511_PN_sample	Non-lesional skin in Psoriasis (PN)
GSE13355	GSM337301	Individual_953_PN_sample	Non-lesional skin in Psoriasis (PN)
GSE13355	GSM337302	Individual_3140_PN_sample	Non-lesional skin in Psoriasis (PN)
GSE13355	GSM337303	Individual_3586_PN_sample	Non-lesional skin in Psoriasis (PN)
GSE13355	GSM337304	Individual_3591_PN_sample	Non-lesional skin in Psoriasis (PN)
GSE13355	GSM337305	Individual_3777_PN_sample	Non-lesional skin in Psoriasis (PN)
GSE13355	GSM337306	Individual_3822_PN_sample	Non-lesional skin in Psoriasis (PN)
GSE13355	GSM337307	Individual_3937_PN_sample	Non-lesional skin in Psoriasis (PN)
GSE13355	GSM337308	Individual_3983_PN_sample	Non-lesional skin in Psoriasis (PN)
GSE13355	GSM337309	Individual_3992_PN_sample	Non-lesional skin in Psoriasis (PN)
GSE13355	GSM337310	Individual_4079_PN_sample	Non-lesional skin in Psoriasis (PN)
GSE13355	GSM337311	Individual_4089_PN_sample	Non-lesional skin in Psoriasis (PN)
GSE13355	GSM337312	Individual_4093_PN_sample	Non-lesional skin in Psoriasis (PN)
GSE13355	GSM337313	Individual_4160_PN_sample	Non-lesional skin in Psoriasis (PN)
GSE13355	GSM337314	Individual_4213_PN_sample	Non-lesional skin in Psoriasis (PN)
GSE13355	GSM337315	Individual_4344_PN_sample	Non-lesional skin in Psoriasis (PN)
GSE13355	GSM337316	Individual_4356_PN_sample	Non-lesional skin in Psoriasis (PN)
GSE13355	GSM337317	Individual_4503_PN_sample	Non-lesional skin in Psoriasis (PN)
GSE13355	GSM337318	Individual_5849_PN_sample	Non-lesional skin in Psoriasis (PN)
GSE13355	GSM337319	Individual_582_PP_sample	Lesional skin in Psoriasis (PP)
GSE13355	GSM337320	Individual_649_PP_sample	Lesional skin in Psoriasis (PP)
GSE13355	GSM337321	Individual_3059_PP_sample	Lesional skin in Psoriasis (PP)
GSE13355	GSM337322	Individual_4136_PP_sample	Lesional skin in Psoriasis (PP)
GSE13355	GSM337323	Individual_4162_PP_sample	Lesional skin in Psoriasis (PP)
GSE13355	GSM337324	Individual_4164_PP_sample	Lesional skin in Psoriasis (PP)
GSE13355	GSM337325	Individual_4165_PP_sample	Lesional skin in Psoriasis (PP)
GSE13355	GSM337326	Individual_4177_PP_sample	Lesional skin in Psoriasis (PP)
GSE13355	GSM337327	Individual_4216_PP_sample	Lesional skin in Psoriasis (PP)
GSE13355	GSM337328	Individual_4247_PP_sample	Lesional skin in Psoriasis (PP)
GSE13355	GSM337329	Individual_4269_PP_sample	Lesional skin in Psoriasis (PP)
GSE13355	GSM337330	Individual_4298_PP_sample	Lesional skin in Psoriasis (PP)
GSE13355	GSM337331	Individual_4339_PP_sample	Lesional skin in Psoriasis (PP)
GSE13355	GSM337332	Individual_4362_PP_sample	Lesional skin in Psoriasis (PP)
GSE13355	GSM337333	Individual_4397_PP_sample	Lesional skin in Psoriasis (PP)
GSE13355	GSM337334	Individual_4426_PP_sample	Lesional skin in Psoriasis (PP)
GSE13355	GSM337335	Individual_4505_PP_sample	Lesional skin in Psoriasis (PP)
GSE13355	GSM337336	Individual_4697_PP_sample	Lesional skin in Psoriasis (PP)
GSE13355	GSM337337	Individual_4934_PP_sample	Lesional skin in Psoriasis (PP)
GSE13355	GSM337338	Individual_5242_PP_sample	Lesional skin in Psoriasis (PP)
GSE13355	GSM337339	Individual_777_PP_sample	Lesional skin in Psoriasis (PP)
GSE13355	GSM337340	Individual_3171_PP_sample	Lesional skin in Psoriasis (PP)
GSE13355	GSM337341	Individual_3690_PP_sample	Lesional skin in Psoriasis (PP)
GSE13355	GSM337342	Individual_4208_PP_sample	Lesional skin in Psoriasis (PP)
GSE13355	GSM337343	Individual_4163_PP_sample	Lesional skin in Psoriasis (PP)
GSE13355	GSM337344	Individual_4257_PP_sample	Lesional skin in Psoriasis (PP)
GSE13355	GSM337345	Individual_4284_PP_sample	Lesional skin in Psoriasis (PP)
GSE13355	GSM337346	Individual_4294_PP_sample	Lesional skin in Psoriasis (PP)
GSE13355	GSM337347	Individual_4334_PP_sample	Lesional skin in Psoriasis (PP)
GSE13355	GSM337348	Individual_4368_PP_sample	Lesional skin in Psoriasis (PP)
GSE13355	GSM337349	Individual_4389_PP_sample	Lesional skin in Psoriasis (PP)
GSE13355	GSM337350	Individual_4609_PP_sample	Lesional skin in Psoriasis (PP)
GSE13355	GSM337351	Individual_4616_PP_sample	Lesional skin in Psoriasis (PP)
GSE13355	GSM337352	Individual_4688_PP_sample	Lesional skin in Psoriasis (PP)
GSE13355	GSM337353	Individual_5177_PP_sample	Lesional skin in Psoriasis (PP)
GSE13355	GSM337354	Individual_5258_PP_sample	Lesional skin in Psoriasis (PP)
GSE13355	GSM337355	Individual_5325_PP_sample	Lesional skin in Psoriasis (PP)
GSE13355	GSM337356	Individual_5331_PP_sample	Lesional skin in Psoriasis (PP)
GSE13355	GSM337357	Individual_5414_PP_sample	Lesional skin in Psoriasis (PP)
GSE13355	GSM337358	Individual_511_PP_sample	Lesional skin in Psoriasis (PP)
GSE13355	GSM337359	Individual_953_PP_sample	Lesional skin in Psoriasis (PP)
GSE13355	GSM337360	Individual_3140_PP_sample	Lesional skin in Psoriasis (PP)
GSE13355	GSM337361	Individual_3586_PP_sample	Lesional skin in Psoriasis (PP)
GSE13355	GSM337362	Individual_3591_PP_sample	Lesional skin in Psoriasis (PP)
GSE13355	GSM337363	Individual_3777_PP_sample	Lesional skin in Psoriasis (PP)
GSE13355	GSM337364	Individual_3822_PP_sample	Lesional skin in Psoriasis (PP)
GSE13355	GSM337365	Individual_3937_PP_sample	Lesional skin in Psoriasis (PP)
GSE13355	GSM337366	Individual_3983_PP_sample	Lesional skin in Psoriasis (PP)
GSE13355	GSM337367	Individual_3992_PP_sample	Lesional skin in Psoriasis (PP)
GSE13355	GSM337368	Individual_4079_PP_sample	Lesional skin in Psoriasis (PP)
GSE13355	GSM337369	Individual_4089_PP_sample	Lesional skin in Psoriasis (PP)
GSE13355	GSM337370	Individual_4093_PP_sample	Lesional skin in Psoriasis (PP)
GSE13355	GSM337371	Individual_4160_PP_sample	Lesional skin in Psoriasis (PP)
GSE13355	GSM337372	Individual_4213_PP_sample	Lesional skin in Psoriasis (PP)
GSE13355	GSM337373	Individual_4344_PP_sample	Lesional skin in Psoriasis (PP)
GSE13355	GSM337374	Individual_4356_PP_sample	Lesional skin in Psoriasis (PP)
GSE13355	GSM337375	Individual_4503_PP_sample	Lesional skin in Psoriasis (PP)
GSE13355	GSM337376	Individual_5849_PP_sample	Lesional skin in Psoriasis (PP)
GSE41664	GSM1021296	PsOEt-10-NL	Non-lesional skin
GSE41665	GSM1021297	PsOEt-10-LS	Lesional skin
GSE41666	GSM1021298	PsOEt-10-Week 1	Etanercept treatment for 1 week
GSE41667	GSM1021299	PsOEt-10-Week 2	Etanercept treatment for 2 weeks
GSE41668	GSM1021300	PsOEt-10-Week 4	Etanercept treatment for 4 weeks
GSE41669	GSM1021301	PsOEt-11-NL	Non-lesional skin
GSE41670	GSM1021302	PsOEt-11-LS	Lesional skin
GSE41671	GSM1021303	PsOEt-11-Week 1	Etanercept treatment for 1 week
GSE41672	GSM1021304	PsOEt-11-Week 2	Etanercept treatment for 2 weeks
GSE41673	GSM1021305	PsOEt-11-Week 4	Etanercept treatment for 4 weeks
GSE41674	GSM1021306	PsOEt-12-NL	Non-lesional skin
GSE41675	GSM1021307	PsOEt-12-LS	Lesional skin
GSE41676	GSM1021308	PsOEt-12-Week 1	Etanercept treatment for 1 week
GSE41677	GSM1021309	PsOEt-12-Week 2	Etanercept treatment for 2 weeks
GSE41678	GSM1021310	PsOEt-12-Week 4	Etanercept treatment for 4 weeks
GSE41679	GSM1021311	PsOEt-13-NL	Non-lesional skin
GSE41680	GSM1021312	PsOEt-13-LS	Lesional skin
GSE41681	GSM1021313	PsOEt-13-Week 1	Etanercept treatment for 1 week
GSE41682	GSM1021314	PsOEt-13-Week 2	Etanercept treatment for 2 weeks
GSE41683	GSM1021315	PsOEt-13-Week 4	Etanercept treatment for 4 weeks
GSE41684	GSM1021316	PsOEt-14-NL	Non-lesional skin
GSE41685	GSM1021317	PsOEt-14-LS	Lesional skin
GSE41686	GSM1021318	PsOEt-14-Week 1	Etanercept treatment for 1 week
GSE41687	GSM1021319	PsOEt-14-Week 2	Etanercept treatment for 2 weeks
GSE41688	GSM1021320	PsOEt-14-Week 4	Etanercept treatment for 4 weeks
GSE41689	GSM1021321	PsOEt-15-NL	Non-lesional skin
GSE41690	GSM1021322	PsOEt-15-LS	Lesional skin
GSE41691	GSM1021323	PsOEt-15-Week 1	Etanercept treatment for 1 week
GSE41692	GSM1021324	PsOEt-15-Week 2	Etanercept treatment for 2 weeks
GSE41693	GSM1021325	PsOEt-15-Week 4	Etanercept treatment for 4 weeks
GSE41694	GSM1021326	PsOEt-16-NL	Non-lesional skin
GSE41695	GSM1021327	PsOEt-16-LS	Lesional skin
GSE41696	GSM1021328	PsOEt-16-Week 1	Etanercept treatment for 1 week
GSE41697	GSM1021329	PsOEt-16-Week 2	Etanercept treatment for 2 weeks
GSE41698	GSM1021330	PsOEt-16-Week 4	Etanercept treatment for 4 weeks
GSE41699	GSM1021331	PsOEt-16-Week 12	Etanercept treatment for 12 weeks
GSE41700	GSM1021332	PsOEt-17-NL	Non-lesional skin
GSE41701	GSM1021333	PsOEt-17-LS	Lesional skin
GSE41702	GSM1021334	PsOEt-17-Week 1	Etanercept treatment for 1 week
GSE41703	GSM1021335	PsOEt-17-Week 2	Etanercept treatment for 2 weeks
GSE41704	GSM1021336	PsOEt-17-Week 4	Etanercept treatment for 4 weeks
GSE41705	GSM1021337	PsOEt-17-Week 12	Etanercept treatment for 12 weeks
GSE41706	GSM1021338	PsOEt-18-NL	Non-lesional skin
GSE41707	GSM1021339	PsOEt-18-LS	Lesional skin
GSE41708	GSM1021340	PsOEt-18-Week 1	Etanercept treatment for 1 week
GSE41709	GSM1021341	PsOEt-18-Week 2	Etanercept treatment for 2 weeks
GSE41710	GSM1021342	PsOEt-18-Week 4	Etanercept treatment for 4 weeks
GSE41711	GSM1021343	PsOEt-18-Week 12	Etanercept treatment for 12 weeks
GSE41712	GSM1021344	PsOEt-19-NL	Non-lesional skin
GSE41713	GSM1021345	PsOEt-19-LS	Lesional skin
GSE41714	GSM1021346	PsOEt-19-Week 1	Etanercept treatment for 1 week
GSE41715	GSM1021347	PsOEt-19-Week 2	Etanercept treatment for 2 weeks
GSE41716	GSM1021348	PsOEt-19-Week 4	Etanercept treatment for 4 weeks
GSE41717	GSM1021349	PsOEt-19-Week 12	Etanercept treatment for 12 weeks
GSE41718	GSM1021350	PsOEt-20-NL	Non-lesional skin
GSE41719	GSM1021351	PsOEt-20-LS	Lesional skin
GSE41720	GSM1021352	PsOEt-20-Week 1	Etanercept treatment for 1 week
GSE41721	GSM1021353	PsOEt-20-Week 2	Etanercept treatment for 2 weeks
GSE41722	GSM1021354	PsOEt-21-NL	Non-lesional skin
GSE41723	GSM1021355	PsOEt-21-LS	Lesional skin
GSE41724	GSM1021356	PsOEt-21-Week 1	Etanercept treatment for 1 week
GSE41725	GSM1021357	PsOEt-21-Week 2	Etanercept treatment for 2 weeks
GSE41726	GSM1021358	PsOEt-21-Week 12	Etanercept treatment for 12 weeks
GSE41727	GSM1021359	PsOEt-22-NL	Non-lesional skin
GSE41728	GSM1021360	PsOEt-22-LS	Lesional skin
GSE41729	GSM1021361	PsOEt-22-Week 1	Etanercept treatment for 1 week
GSE41730	GSM1021362	PsOEt-22-Week 2	Etanercept treatment for 2 weeks
GSE41731	GSM1021363	PsOEt-22-Week 4	Etanercept treatment for 4 weeks
GSE41732	GSM1021364	PsOEt-22-Week 12	Etanercept treatment for 12 weeks
GSE41733	GSM1021365	PsOEt-23-NL	Non-lesional skin
GSE41734	GSM1021366	PsOEt-23-LS	Lesional skin
GSE41735	GSM1021367	PsOEt-23-Week 1	Etanercept treatment for 1 week
GSE41736	GSM1021368	PsOEt-23-Week 2	Etanercept treatment for 2 weeks
GSE41737	GSM1021369	PsOEt-23-Week 4	Etanercept treatment for 4 weeks
GSE41738	GSM1021370	PsOEt-23-Week 12	Etanercept treatment for 12 weeks
GSE41739	GSM1021371	PsOEt-24-NL	Non-lesional skin
GSE41740	GSM1021372	PsOEt-24-LS	Lesional skin
GSE41741	GSM1021373	PsOEt-24-Week 1	Etanercept treatment for 1 week
GSE41742	GSM1021374	PsOEt-24-Week 2	Etanercept treatment for 2 weeks
GSE41743	GSM1021375	PsOEt-24-Week 4	Etanercept treatment for 4 weeks
GSE41744	GSM1021376	PsOEt-24-Week 12	Etanercept treatment for 12 weeks
