# Supplementary material for: Immune Cell Infiltration Analysis Demonstrates Excessive Mast Cell Activation in Psoriasis
Source: Front Immunol. 2021 Nov 23;12:773280. doi: 10.3389/fimmu.2021.773280 (PMC8650163; doi:10.3389/fimmu.2021.773280)
Supplement: Supplementary file 5 [file Table_2.xlsx]

## Sheet: PN.vs.NN.up
Suppl. Table S2 Up-regulated genes in PN compared with NN
ID	adj.P.Val	P.Value	t	B	logFC	Gene.symbol	Gene.title
AFFX-HUMRGE/M10098_5_at	0.016495	0.0016	3.22826	-1.36164	1.25
209116_x_at	0.00556593	0.000273	3.74745	0.223968	0.882	HBB	hemoglobin subunit beta
227736_at	0.000249	6.55e-07	5.246	5.76232	0.856	C10orf99	chromosome 10 open reading frame 99
208539_x_at	0.00028198	8.2e-07	5.19526	5.55459	0.831	SPRR2B	small proline rich protein 2B
205916_at	0.0164196	0.00158	3.23133	-1.35283	0.827	S100A7	S100 calcium binding protein A7
224328_s_at	0.00063692	5.18e-06	4.76636	3.85056	0.796	LCE3D	late cornified envelope 3D
217232_x_at	0.00703965	0.000401	3.63881	-0.12354	0.793	HBB	hemoglobin subunit beta
204419_x_at	0.00380698	0.000144	3.92381	0.80511	0.774	HBG2///HBG1	hemoglobin subunit gamma 2///hemoglobin subunit gamma 1
236119_s_at	0.00279568	8.31e-05	4.07086	1.30527	0.769	SPRR2G	small proline rich protein 2G
211699_x_at	0.0105173	0.000781	3.44515	-0.722625	0.727	HBA2///HBA1	hemoglobin subunit alpha 2///hemoglobin subunit alpha 1
211696_x_at	0.00744686	0.00044	3.61248	-0.206529	0.721	HBB	hemoglobin subunit beta
1553081_at	0.00015742	1.84e-07	5.52787	6.93856	0.707	WFDC12	WAP four-disulfide core domain 12
217414_x_at	0.0131703	0.00112	3.33722	-1.0449	0.656	HBA2///HBA1	hemoglobin subunit alpha 2///hemoglobin subunit alpha 1
209458_x_at	0.0132644	0.00113	3.33397	-1.05449	0.649	HBA2///HBA1	hemoglobin subunit alpha 2///hemoglobin subunit alpha 1
203535_at	0.0233707	0.00279	3.05182	-1.85572	0.646	S100A9	S100 calcium binding protein A9
204018_x_at	0.0118245	0.000941	3.38956	-0.889676	0.645	HBA2///HBA1	hemoglobin subunit alpha 2///hemoglobin subunit alpha 1
204848_x_at	0.0108425	0.000819	3.43094	-0.76555	0.636	HBG2///HBG1	hemoglobin subunit gamma 2///hemoglobin subunit gamma 1
213515_x_at	0.0106516	0.000794	3.44005	-0.738035	0.624	HBG2///HBG1	hemoglobin subunit gamma 2///hemoglobin subunit gamma 1
227735_s_at	0.00227436	5.65e-05	4.17208	1.65761	0.622	C10orf99	chromosome 10 open reading frame 99
211745_x_at	0.015872	0.0015	3.24674	-1.30853	0.612	HBA2///HBA1	hemoglobin subunit alpha 2///hemoglobin subunit alpha 1
206643_at	0.00114319	1.69e-05	4.47923	2.76527	0.61	HAL	histidine ammonia-lyase
220322_at	0.00089348	1.07e-05	4.59086	3.18166	0.583	IL36G	interleukin 36, gamma

## Sheet: PN.vs.NN.down
Suppl. Table S2 Down-regulated genes in PN compared with NN
ID	adj.P.Val	P.Value	t	B	logFC	Gene.symbol	Gene.title
222722_at	0.00303409	9.57e-05	-4.03347	1.17677	-0.586	OGN	osteoglycin
202311_s_at	0.0168398	0.00165	-3.21742	-1.39267	-0.587	COL1A1	collagen type I alpha 1 chain
228523_at	0.00031316	1.01e-06	-5.14688	5.35766	-0.591	NANOS1	nanos C2HC-type zinc finger 1
205225_at	4.011e-05	1.17e-08	-6.11501	9.4993	-0.595	ESR1	estrogen receptor 1
203400_s_at	0.0400311	0.00648	-2.76973	-2.59599	-0.601	TF	transferrin
234980_at	0.0456412	0.008	-2.6961	-2.77888	-0.611	TMEM56	transmembrane protein 56
206714_at	0.0663387	0.0145	-2.48045	-3.28928	-0.616	ALOX15B	arachidonate 15-lipoxygenase, type B
206465_at	0.121005	0.0366	-2.11313	-4.06954	-0.627	ACSBG1	acyl-CoA synthetase bubblegum family member 1
229476_s_at	0.10876	0.031	-2.18247	-3.93102	-0.631	THRSP	thyroid hormone responsive
205979_at	0.0285437	0.00381	-2.94976	-2.13071	-0.647	SCGB2A1	secretoglobin family 2A member 1
218730_s_at	0.00131334	2.11e-05	-4.4234	2.55971	-0.672	OGN	osteoglycin
210317_s_at	0.00028703	8.69e-07	-5.18203	5.5006	-0.696	YWHAE	tyrosine 3-monooxygenase/tryptophan 5-monooxygenase activation protein epsilon
208962_s_at	0.0588426	0.012	-2.54929	-3.13049	-0.701	MIR1908///FADS1	microRNA 1908///fatty acid desaturase 1
217430_x_at	0.00310161	0.0001	-4.0218	1.13685	-0.703	COL1A1	collagen type I alpha 1 chain
217059_at	0.0116828	0.000923	-3.3954	-0.87224	-0.704	MUC7	mucin 7, secreted
208964_s_at	0.0279155	0.00368	-2.96114	-2.10046	-0.71	MIR1908///FADS1	microRNA 1908///fatty acid desaturase 1
212670_at	0.00037965	1.62e-06	-5.03884	4.92215	-0.716	ELN	elastin
221561_at	0.0636208	0.0135	-2.50504	-3.233	-0.728	SOAT1	sterol O-acyltransferase 1
220615_s_at	0.0554573	0.0109	-2.58399	-3.04895	-0.733	FAR2	fatty acyl-CoA reductase 2
241672_at	0.00049002	2.85e-06	-4.90797	4.40259	-0.734	SERTM1	serine rich and transmembrane domain containing 1
229477_at	0.0502555	0.00934	-2.64102	-2.91284	-0.759	THRSP	thyroid hormone responsive
1555416_a_at	0.0199709	0.00218	-3.13045	-1.63844	-0.769	ALOX15B	arachidonate 15-lipoxygenase, type B
1569909_at	0.0218107	0.00249	-3.08772	-1.75709	-0.785	KRT79	keratin 79
214240_at	0.08565	0.0215	-2.32863	-3.62561	-0.849	GAL	galanin and GMAP prepropeptide
239108_at	0.025149	0.00314	-3.01312	-1.96094	-0.881	FAR2	fatty acyl-CoA reductase 2
204515_at	0.0312755	0.00441	-2.90039	-2.26084	-0.885	HSD3B1	hydroxy-delta-5-steroid dehydrogenase, 3 beta- and steroid delta-isomerase 1
239929_at	0.099229	0.0268	-2.24057	-3.81178	-0.891	PM20D1	peptidase M20 domain containing 1
221419_s_at	0.00066435	5.69e-06	-4.74396	3.76426	-0.895
234513_at	0.0574474	0.0116	-2.56332	-3.09765	-0.902	ELOVL3	ELOVL fatty acid elongase 3

## Sheet: PP.vs.NN.down
Suppl. Table S2 Down-regulated genes in PP compared with NN
ID	adj.P.Val	P.Value	t	B	logFC	Gene.symbol	Gene.title
223340_at	6.42e-35	8.88e-37	-18.2228	73.1257	-1	ATL1	atlastin GTPase 1
227041_at	6.12e-27	2.16e-28	-14.4902	53.8378	-1	SESTD1	SEC14 and spectrin domain containing 1
214724_at	1.6e-26	5.99e-28	-14.3015	52.8212	-1	DIXDC1	DIX domain containing 1
1557081_at	2.08e-25	8.78e-27	-13.8067	50.1402	-1	RBM25	RNA binding motif protein 25
1556427_s_at	1.63e-22	9.47e-24	-12.5371	43.1697	-1	LRRN4CL	LRRN4 C-terminal like
230360_at	1.02e-19	8.09e-21	-11.3257	36.4365	-1	GLDN	gliomedin
205471_s_at	4.58e-18	4.38e-19	-10.612	32.4574	-1	DACH1	dachshund family transcription factor 1
208712_at	2.6e-34	3.85e-36	-17.9273	71.6606	-1.01	CCND1	cyclin D1
221249_s_at	1.44e-33	2.28e-35	-17.5725	69.8864	-1.01	FAM117A	family with sequence similarity 117 member A
221272_s_at	2.11e-32	3.83e-34	-17.0151	67.0676	-1.01	C1orf21	chromosome 1 open reading frame 21
221834_at	2.67e-30	6.31e-32	-16.0253	61.9684	-1.01	LOC100507577///LONP2	uncharacterized LOC100507577///lon peptidase 2, peroxisomal
211110_s_at	5.97e-29	1.64e-30	-15.4046	58.7116	-1.01	AR	androgen receptor
205739_x_at	2.48e-27	8.34e-29	-14.6676	54.7899	-1.01	ZNF107	zinc finger protein 107
203381_s_at	3.57e-24	1.73e-25	-13.2617	47.1624	-1.01	APOE	apolipoprotein E
214451_at	4.87e-22	3e-23	-12.329	42.0173	-1.01	TFAP2B	transcription factor AP-2 beta
230644_at	1.03e-20	7.28e-22	-11.7565	38.8368	-1.01	LRFN5	leucine rich repeat and fibronectin type III domain containing 5
230479_at	7.81e-20	6.1e-21	-11.3762	36.7178	-1.01	EIF3F	eukaryotic translation initiation factor 3 subunit F
227522_at	9.87e-20	7.82e-21	-11.3318	36.4704	-1.01	CMBL	carboxymethylenebutenolidase homolog
229309_at	1.11e-19	8.89e-21	-11.3088	36.3424	-1.01	ADRB1	adrenoceptor beta 1
229228_at	2.71e-18	2.52e-19	-10.7106	33.0072	-1.01	LOC401317///CREB5	uncharacterized LOC401317///cAMP responsive element binding protein 5
232098_at	1.31e-16	1.45e-17	-9.98521	28.9721	-1.01	DST	dystonin
217284_x_at	3.08e-15	3.89e-16	-9.39334	25.7011	-1.01	SERHL2	serine hydrolase-like 2
221142_s_at	2.03e-11	3.7e-12	-7.70566	16.6126	-1.01	PECR	peroxisomal trans-2-enoyl-CoA reductase
201650_at	2.55e-09	5.73e-10	-6.72892	11.6338	-1.01	KRT19	keratin 19
204032_at	2.25e-34	3.3e-36	-17.9581	71.8135	-1.02	BCAR3	breast cancer anti-estrogen resistance 3
232531_at	4.83e-33	8.05e-35	-17.3221	68.6248	-1.02	EMX2OS	EMX2 opposite strand/antisense RNA
222857_s_at	1.36e-32	2.4e-34	-17.1065	67.5323	-1.02	KCNMB4	potassium calcium-activated channel subfamily M regulatory beta subunit 4
243626_at	3.72e-32	6.99e-34	-16.8972	66.4661	-1.02
207336_at	6.14e-29	1.7e-30	-15.3987	58.6807	-1.02	SOX5	SRY-box 5
227997_at	8.29e-28	2.65e-29	-14.8816	55.9348	-1.02	IL17RD	interleukin 17 receptor D
242736_at	1.02e-26	3.71e-28	-14.3903	53.3002	-1.02
232977_x_at	2.13e-26	8.07e-28	-14.2464	52.5238	-1.02	MYH14	myosin, heavy chain 14, non-muscle
234290_x_at	3.36e-26	1.29e-27	-14.1593	52.0529	-1.02	MYH14	myosin, heavy chain 14, non-muscle
220244_at	1.22e-25	5.05e-27	-13.9083	50.6923	-1.02	LINC00312	long intergenic non-protein coding RNA 312
202806_at	1.22e-24	5.67e-26	-13.4653	48.2777	-1.02	DBN1	drebrin 1
217627_at	5.71e-23	3.16e-24	-12.7352	44.2648	-1.02	ZNF573	zinc finger protein 573
201431_s_at	2.13e-22	1.26e-23	-12.4857	42.8851	-1.02	DPYSL3	dihydropyrimidinase like 3
212154_at	3.85e-22	2.35e-23	-12.3735	42.2639	-1.02	SDC2	syndecan 2
207302_at	4.57e-22	2.81e-23	-12.3409	42.0829	-1.02	SGCG	sarcoglycan gamma
228195_at	7.18e-22	4.51e-23	-12.256	41.6125	-1.02	C2orf88	chromosome 2 open reading frame 88
202995_s_at	1.49e-18	1.35e-19	-10.823	33.6334	-1.02	FBLN1	fibulin 1
225328_at	1.09e-17	1.08e-18	-10.4511	31.5614	-1.02	FBXO32	F-box protein 32
219263_at	1.63e-17	1.65e-18	-10.3749	31.1373	-1.02	RNF128	ring finger protein 128, E3 ubiquitin protein ligase
203698_s_at	3.1e-17	3.23e-18	-10.2549	30.4698	-1.02	FRZB	frizzled-related protein
226612_at	1.49e-11	2.68e-12	-7.7666	16.9316	-1.02	UBE2QL1	ubiquitin conjugating enzyme E2 Q family like 1
212281_s_at	9.51e-11	1.85e-11	-7.39864	15.0188	-1.02	TMEM97	transmembrane protein 97
212992_at	9.2e-42	5.89e-44	-21.7197	89.624	-1.03	AHNAK2	AHNAK nucleoprotein 2
235369_at	1.75e-33	2.79e-35	-17.5322	69.6837	-1.03	C14orf28	chromosome 14 open reading frame 28
201952_at	3.55e-33	5.82e-35	-17.3863	68.9487	-1.03	ALCAM	activated leukocyte cell adhesion molecule
226625_at	1.94e-30	4.48e-32	-16.0909	62.3096	-1.03	TGFBR3	transforming growth factor beta receptor 3
208711_s_at	7.14e-30	1.76e-31	-15.829	60.943	-1.03	CCND1	cyclin D1
225545_at	1.05e-29	2.64e-31	-15.7516	60.5377	-1.03	LOC101930123///EEF2K	eukaryotic elongation factor 2 kinase///eukaryotic elongation factor 2 kinase
212158_at	3.08e-29	8.22e-31	-15.5359	59.404	-1.03	SDC2	syndecan 2
221748_s_at	6.43e-29	1.78e-30	-15.3894	58.6314	-1.03	TNS1	tensin 1
206695_x_at	4.5e-28	1.4e-29	-15.0011	56.5719	-1.03	ZNF43	zinc finger protein 43
1556221_a_at	5.43e-27	1.91e-28	-14.5136	53.9636	-1.03
215129_at	3.4e-26	1.31e-27	-14.1565	52.0377	-1.03	PIK3C2G	phosphatidylinositol-4-phosphate 3-kinase catalytic subunit type 2 gamma
206116_s_at	2.89e-25	1.24e-26	-13.7433	49.7951	-1.03	TPM1	tropomyosin 1 (alpha)
202973_x_at	4.57e-25	2.01e-26	-13.6553	49.3152	-1.03	FAM13A	family with sequence similarity 13 member A
221016_s_at	9.67e-25	4.43e-26	-13.5106	48.5252	-1.03	TCF7L1	transcription factor 7 like 1
235182_at	8.07e-24	4.05e-25	-13.1074	46.3152	-1.03	ISM1	isthmin 1, angiogenesis inhibitor
222513_s_at	5.75e-23	3.19e-24	-12.7337	44.2561	-1.03	SORBS1	sorbin and SH3 domain containing 1
232138_at	4.95e-22	3.06e-23	-12.3259	41.9999	-1.03	MBNL2	muscleblind like splicing regulator 2
228224_at	1.01e-21	6.42e-23	-12.1925	41.2598	-1.03	PRELP	proline and arginine rich end leucine rich repeat protein
222266_at	2.53e-21	1.68e-22	-12.0194	40.2986	-1.03
232099_at	8.53e-21	5.98e-22	-11.7918	39.0329	-1.03	PCDHB16	protocadherin beta 16
220124_at	2.62e-20	1.95e-21	-11.58	37.854	-1.03	GAN	gigaxonin
218162_at	4.85e-20	3.71e-21	-11.4649	37.2127	-1.03	OLFML3	olfactomedin like 3
1559410_at	2.15e-19	1.77e-20	-11.1857	35.6561	-1.03
232431_at	3.37e-19	2.84e-20	-11.1014	35.1859	-1.03	NR3C1	nuclear receptor subfamily 3 group C member 1
201843_s_at	4.81e-19	4.1e-20	-11.0353	34.8174	-1.03	EFEMP1	EGF containing fibulin like extracellular matrix protein 1
223475_at	1.57e-14	2.12e-15	-9.08656	24.018	-1.03	CRISPLD1	cysteine rich secretory protein LCCL domain containing 1
228480_at	3.78e-37	4.16e-39	-19.3224	78.4816	-1.04	VAPA	VAMP associated protein A
1568611_at	6.19e-31	1.35e-32	-16.3217	63.5073	-1.04	P4HA2	prolyl 4-hydroxylase subunit alpha 2
212239_at	3.79e-29	1.02e-30	-15.495	59.1885	-1.04	PIK3R1	phosphoinositide-3-kinase regulatory subunit 1
240314_at	1.14e-28	3.22e-30	-15.2775	58.0398	-1.04
235556_at	6.96e-27	2.48e-28	-14.465	53.7021	-1.04	CREBRF	CREB3 regulatory factor
203498_at	1.88e-25	7.87e-27	-13.8269	50.2497	-1.04	RCAN2	regulator of calcineurin 2
226565_at	2.05e-25	8.66e-27	-13.8092	50.1539	-1.04	TMEM99	transmembrane protein 99
203685_at	2.79e-25	1.19e-26	-13.7503	49.8328	-1.04	BCL2	BCL2, apoptosis regulator
228045_at	3.58e-25	1.55e-26	-13.7022	49.571	-1.04	SUGT1	SGT1 homolog, MIS12 kinetochore complex assembly cochaperone
227526_at	5.38e-24	2.66e-25	-13.1838	46.7349	-1.04	CDON	cell adhesion associated, oncogene regulated
208078_s_at	9.9e-18	9.78e-19	-10.4684	31.6579	-1.04	SIK1	salt inducible kinase 1
227401_at	1.99e-17	2.04e-18	-10.3371	30.9273	-1.04	IL17D	interleukin 17D
207720_at	3.14e-14	4.36e-15	-8.95504	23.2997	-1.04	LOR	loricrin
209406_at	4.16e-14	5.84e-15	-8.90186	23.0099	-1.04	BAG2	BCL2 associated athanogene 2
217087_at	1.32e-11	2.36e-12	-7.79045	17.0568	-1.04	C1orf68	chromosome 1 open reading frame 68
212218_s_at	8.23e-11	1.6e-11	-7.42718	15.166	-1.04	FASN	fatty acid synthase
220065_at	2.67e-10	5.44e-11	-7.19121	13.9561	-1.04	TNMD	tenomodulin
1555416_a_at	1.28e-05	4.43e-06	-4.80393	2.87801	-1.04	ALOX15B	arachidonate 15-lipoxygenase, type B
239619_at	3.45e-32	6.43e-34	-16.9136	66.5499	-1.05
202669_s_at	1.79e-30	4.12e-32	-16.1072	62.3947	-1.05	EFNB2	ephrin B2
239442_at	3.23e-29	8.66e-31	-15.526	59.352	-1.05	CEP68	centrosomal protein 68
242239_at	2.97e-28	9e-30	-15.0843	57.0144	-1.05	NSUN6	NOP2/Sun RNA methyltransferase family member 6
243383_at	6.71e-27	2.38e-28	-14.4723	53.7414	-1.05
235759_at	8e-27	2.87e-28	-14.4376	53.5549	-1.05
201801_s_at	4.23e-25	1.85e-26	-13.6703	49.3969	-1.05	SLC29A1	solute carrier family 29 member 1 (Augustine blood group)
49452_at	9.94e-23	5.66e-24	-12.6299	43.6826	-1.05	ACACB	acetyl-CoA carboxylase beta
203697_at	5.24e-20	4.02e-21	-11.4505	37.1325	-1.05	FRZB	frizzled-related protein
228904_at	8.49e-20	6.66e-21	-11.3604	36.6299	-1.05	HOXB3	homeobox B3
220559_at	9.89e-18	9.78e-19	-10.4685	31.6584	-1.05	EN1	engrailed homeobox 1
239153_at	1.24e-14	1.65e-15	-9.13171	24.2651	-1.05	HOTAIR	HOX transcript antisense RNA
212670_at	1.55e-10	3.08e-11	-7.30091	14.5166	-1.05	ELN	elastin
228501_at	3.44e-09	7.85e-10	-6.66618	11.3239	-1.05	GALNT15	polypeptide N-acetylgalactosaminyltransferase 15
227728_at	1e-41	6.44e-44	-21.6998	89.5348	-1.06	PPM1A	protein phosphatase, Mg2+/Mn2+ dependent 1A
218718_at	3.75e-33	6.17e-35	-17.3748	68.8911	-1.06	PDGFC	platelet derived growth factor C
204011_at	1.02e-31	2.03e-33	-16.6887	65.3987	-1.06	SPRY2	sprouty RTK signaling antagonist 2
235577_at	2.22e-31	4.6e-33	-16.5303	64.5843	-1.06	ZNF652	zinc finger protein 652
224518_s_at	2.75e-31	5.75e-33	-16.4871	64.3619	-1.06	ZNF559	zinc finger protein 559
226587_at	3.09e-29	8.26e-31	-15.535	59.3995	-1.06	PWAR6	Prader Willi/Angelman region RNA 6
210986_s_at	6e-29	1.65e-30	-15.4036	58.7067	-1.06	TPM1	tropomyosin 1 (alpha)
244457_at	1.03e-27	3.33e-29	-14.8391	55.7077	-1.06
210571_s_at	2.52e-27	8.51e-29	-14.664	54.7705	-1.06	CMAHP	cytidine monophospho-N-acetylneuraminic acid hydroxylase, pseudogene
203382_s_at	9.13e-26	3.71e-27	-13.9653	51.0017	-1.06	APOE	apolipoprotein E
227176_at	5e-25	2.21e-26	-13.6378	49.2196	-1.06	SLC2A13	solute carrier family 2 member 13
209355_s_at	2.45e-24	1.17e-25	-13.3336	47.5568	-1.06	PLPP3	phospholipid phosphatase 3
243041_s_at	1.24e-23	6.37e-25	-13.0252	45.8627	-1.06
227480_at	2.95e-23	1.58e-24	-12.8608	44.9575	-1.06	SUSD2	sushi domain containing 2
235746_s_at	8.46e-23	4.79e-24	-12.6599	43.8486	-1.06	PLA2R1	phospholipase A2 receptor 1
227082_at	2.86e-22	1.72e-23	-12.4299	42.5764	-1.06	ZBTB20	zinc finger and BTB domain containing 20
206093_x_at	8.51e-22	5.39e-23	-12.2239	41.4343	-1.06	TNXB///TNXA	tenascin XB///tenascin XA (pseudogene)
243495_s_at	2.53e-16	2.88e-17	-9.86245	28.2915	-1.06	ZNF652	zinc finger protein 652
224396_s_at	7.97e-15	1.05e-15	-9.21445	24.7185	-1.06	ASPN	asporin
204939_s_at	2.41e-14	3.32e-15	-9.00494	23.572	-1.06	PLN	phospholamban
205097_at	3.09e-14	4.28e-15	-8.95828	23.3174	-1.06	SLC26A2	solute carrier family 26 member 2
204938_s_at	3.99e-14	5.6e-15	-8.90953	23.0517	-1.06	PLN	phospholamban
203549_s_at	1.89e-10	3.8e-11	-7.26056	14.31	-1.06	LPL	lipoprotein lipase
202054_s_at	1.09e-38	9.82e-41	-20.1096	82.2207	-1.07	ALDH3A2	aldehyde dehydrogenase 3 family member A2
241782_at	5.7e-33	9.62e-35	-17.287	68.4471	-1.07	NEBL	nebulette
1553211_at	1.64e-29	4.21e-31	-15.6632	60.0737	-1.07	ANKFN1	ankyrin repeat and fibronectin type III domain containing 1
210987_x_at	7.1e-29	1.98e-30	-15.3697	58.5273	-1.07	TPM1	tropomyosin 1 (alpha)
205857_at	2.11e-28	6.25e-30	-15.1527	57.3778	-1.07	SLC18A2	solute carrier family 18 member A2
232054_at	2.41e-27	8.08e-29	-14.6736	54.8224	-1.07	LOC101926951///PCDH20	uncharacterized LOC101926951///protocadherin 20
1554007_at	1.5e-24	6.98e-26	-13.4274	48.0699	-1.07
230645_at	1.2e-23	6.14e-25	-13.0318	45.8992	-1.07	FRMD3	FERM domain containing 3
203296_s_at	2.8e-23	1.49e-24	-12.8708	45.0124	-1.07	ATP1A2	ATPase Na+/K+ transporting subunit alpha 2
201147_s_at	8.09e-23	4.58e-24	-12.6683	43.895	-1.07	TIMP3	TIMP metallopeptidase inhibitor 3
235570_at	6.96e-22	4.36e-23	-12.2619	41.6449	-1.07	RBMS3	RNA binding motif single stranded interacting protein 3
211998_at	4.61e-21	3.15e-22	-11.9066	39.6719	-1.07	MIR4738///H3F3B///H3F3A	microRNA 4738///H3 histone, family 3B///H3 histone, family 3A
215599_at	1.12e-20	7.98e-22	-11.7403	38.7463	-1.07	GUSBP9///GUSBP3	glucuronidase, beta pseudogene 9///glucuronidase, beta pseudogene 3
203896_s_at	1.69e-20	1.23e-21	-11.6622	38.3115	-1.07	PLCB4	phospholipase C beta 4
205364_at	1.76e-20	1.28e-21	-11.6553	38.2733	-1.07	ACOX2	acyl-CoA oxidase 2
231130_at	5.38e-19	4.63e-20	-11.0136	34.6966	-1.07	FKBP7	FK506 binding protein 7
203240_at	1.59e-18	1.44e-19	-10.8115	33.5695	-1.07	FCGBP	Fc fragment of IgG binding protein
220351_at	1.72e-17	1.75e-18	-10.3646	31.0798	-1.07	ACKR4	atypical chemokine receptor 4
233030_at	1.95e-17	1.99e-18	-10.3413	30.9503	-1.07	PNPLA3	patatin like phospholipase domain containing 3
229461_x_at	1.67e-15	2.05e-16	-9.5087	26.3365	-1.07	NEGR1	neuronal growth regulator 1
219304_s_at	2.08e-14	2.83e-15	-9.03359	23.7285	-1.07	PDGFD	platelet derived growth factor D
205380_at	2.16e-08	5.37e-09	-6.27654	9.43141	-1.07	PDZK1	PDZ domain containing 1
213217_at	2.04e-33	3.27e-35	-17.5004	69.5237	-1.08	ADCY2	adenylate cyclase 2
212099_at	2.57e-26	9.78e-28	-14.2109	52.332	-1.08	RHOB	ras homolog family member B
1558605_at	2.2e-24	1.04e-25	-13.3541	47.6687	-1.08
242629_at	2.24e-21	1.48e-22	-12.0419	40.4238	-1.08	RAB3B	RAB3B, member RAS oncogene family
209466_x_at	2.58e-15	3.23e-16	-9.42672	25.8849	-1.08	PTN	pleiotrophin
238861_at	1.38e-37	1.44e-39	-19.5436	79.5402	-1.09	SSBP2	single stranded DNA binding protein 2
205594_at	1.21e-27	3.91e-29	-14.809	55.5468	-1.09	ZNF652	zinc finger protein 652
230005_at	1.03e-26	3.77e-28	-14.3871	53.2829	-1.09	SVIP	small VCP interacting protein
229963_at	1.54e-26	5.76e-28	-14.3089	52.861	-1.09	BEX5	brain expressed X-linked 5
237301_at	6.06e-25	2.7e-26	-13.6007	49.0175	-1.09
227370_at	6.96e-25	3.13e-26	-13.5736	48.8694	-1.09	FAM171B	family with sequence similarity 171 member B
227719_at	4.14e-22	2.53e-23	-12.3599	42.1883	-1.09	SMAD9	SMAD family member 9
236524_at	2.21e-20	1.63e-21	-11.6124	38.0345	-1.09
203951_at	2.56e-20	1.9e-21	-11.5847	37.8799	-1.09	CNN1	calponin 1
232458_at	1.87e-13	2.79e-14	-8.61586	21.4579	-1.09	COL3A1	collagen type III alpha 1 chain
227196_at	8.88e-13	1.42e-13	-8.31634	19.8462	-1.09	RHPN2	rhophilin Rho GTPase binding protein 2
206378_at	7.51e-12	1.31e-12	-7.90119	17.6394	-1.09	SCGB2A2	secretoglobin family 2A member 2
1554592_a_at	2.53e-11	4.65e-12	-7.66238	16.3865	-1.09	SLC1A6	solute carrier family 1 member 6
244661_at	2.87e-09	6.49e-10	-6.70407	11.5109	-1.09	SOAT1	sterol O-acyltransferase 1
228806_at	4.09e-33	6.76e-35	-17.3566	68.7988	-1.1	RORC	RAR related orphan receptor C
219132_at	2.38e-32	4.35e-34	-16.9901	66.94	-1.1	PELI2	pellino E3 ubiquitin protein ligase family member 2
221264_s_at	1.98e-31	4.08e-33	-16.5533	64.7031	-1.1	TARDBP	TAR DNA binding protein
1557961_s_at	7.75e-30	1.92e-31	-15.8122	60.855	-1.1	C8orf88	chromosome 8 open reading frame 88
225275_at	2.02e-28	5.96e-30	-15.1618	57.4261	-1.1	EDIL3	EGF like repeats and discoidin domains 3
238593_at	8.87e-21	6.23e-22	-11.7844	38.9919	-1.1	C11orf80	chromosome 11 open reading frame 80
211958_at	3.47e-19	2.93e-20	-11.0958	35.1545	-1.1	IGFBP5	insulin like growth factor binding protein 5
205908_s_at	8.76e-14	1.27e-14	-8.76022	22.2398	-1.1	OMD	osteomodulin
206068_s_at	2.86e-39	2.42e-41	-20.4084	83.6193	-1.11	ACADL	acyl-CoA dehydrogenase, long chain
213364_s_at	1.78e-37	1.87e-39	-19.4885	79.2768	-1.11	SNX1	sorting nexin 1
202668_at	1.43e-35	1.89e-37	-18.537	74.6721	-1.11	EFNB2	ephrin B2
229111_at	1.71e-35	2.28e-37	-18.4984	74.4826	-1.11
209293_x_at	7.36e-33	1.26e-34	-17.2343	68.1804	-1.11	ID4	inhibitor of DNA binding 4, HLH protein
228255_at	1.12e-32	1.95e-34	-17.1476	67.7409	-1.11	TMEM237	transmembrane protein 237
202976_s_at	7.39e-32	1.44e-33	-16.7556	65.742	-1.11	RHOBTB3	Rho related BTB domain containing 3
206858_s_at	2.6e-29	6.88e-31	-15.5697	59.5822	-1.11	HOXC6	homeobox C6
238875_at	3.93e-27	1.36e-28	-14.5772	54.3052	-1.11
205438_at	5.39e-27	1.9e-28	-14.5149	53.9704	-1.11	PTPN21	protein tyrosine phosphatase, non-receptor type 21
226084_at	6.03e-27	2.13e-28	-14.4931	53.8534	-1.11	MAP1B	microtubule associated protein 1B
213122_at	8.76e-27	3.16e-28	-14.4199	53.4595	-1.11	TSPYL5	TSPY like 5
227917_at	7.65e-26	3.07e-27	-13.9996	51.188	-1.11	LOC100506990	uncharacterized LOC100506990
201149_s_at	1.15e-22	6.6e-24	-12.6021	43.5293	-1.11	TIMP3	TIMP metallopeptidase inhibitor 3
218309_at	1.1e-20	7.87e-22	-11.7428	38.7601	-1.11	CAMK2N1	calcium/calmodulin dependent protein kinase II inhibitor 1
205792_at	3.71e-17	3.89e-18	-10.2215	30.2844	-1.11	WISP2	WNT1 inducible signaling pathway protein 2
224763_at	5.11e-36	6.38e-38	-18.7586	75.7545	-1.12	LOC100506548///RPL37	uncharacterized LOC100506548///ribosomal protein L37
230791_at	6.36e-34	9.76e-36	-17.7411	70.7315	-1.12
232095_at	2.89e-33	4.7e-35	-17.4287	69.163	-1.12
218692_at	4.28e-33	7.08e-35	-17.3474	68.7526	-1.12	SYBU	syntabulin
211564_s_at	2.97e-28	8.98e-30	-15.0846	57.0162	-1.12	PDLIM4	PDZ and LIM domain 4
236201_at	5.46e-28	1.71e-29	-14.9632	56.3701	-1.12	SPTLC3	serine palmitoyltransferase long chain base subunit 3
214761_at	1.5e-25	6.24e-27	-13.8695	50.4815	-1.12	ZNF423	zinc finger protein 423
228640_at	6.54e-25	2.93e-26	-13.586	48.937	-1.12	PCDH7	protocadherin 7
215116_s_at	6.8e-22	4.26e-23	-12.2663	41.6697	-1.12	DNM1	dynamin 1
213451_x_at	1.08e-21	6.87e-23	-12.1802	41.192	-1.12	TNXB///TNXA	tenascin XB///tenascin XA (pseudogene)
229459_at	1.92e-20	1.41e-21	-11.6387	38.1806	-1.12	FAM19A5	family with sequence similarity 19 member A5, C-C motif chemokine like
212730_at	7.75e-18	7.59e-19	-10.5139	31.9113	-1.12	SYNM	synemin
211685_s_at	2.87e-17	2.97e-18	-10.2696	30.5514	-1.12	NCALD	neurocalcin delta
229800_at	5.46e-17	5.83e-18	-10.1489	29.8806	-1.12	DCLK1	doublecortin like kinase 1
209616_s_at	3.77e-16	4.34e-17	-9.78851	27.8822	-1.12	LOC100653057///CES1	liver carboxylesterase 1-like///carboxylesterase 1
203851_at	1.67e-15	2.05e-16	-9.50872	26.3366	-1.12	IGFBP6	insulin like growth factor binding protein 6
226930_at	5.42e-15	7.01e-16	-9.28689	25.116	-1.12	FNDC1	fibronectin type III domain containing 1
209189_at	4.26e-11	8.04e-12	-7.55837	15.845	-1.12	FOS	Fos proto-oncogene, AP-1 transcription factor subunit
213397_x_at	1.29e-28	3.72e-30	-15.2506	57.8973	-1.13	RNASE4	ribonuclease A family member 4
40524_at	3.58e-27	1.23e-28	-14.5946	54.3988	-1.13	PTPN21	protein tyrosine phosphatase, non-receptor type 21
218510_x_at	2.24e-25	9.51e-27	-13.7922	50.0609	-1.13	FAM134B	family with sequence similarity 134 member B
235926_at	1.35e-23	6.98e-25	-13.0087	45.7721	-1.13	ANAPC5	anaphase promoting complex subunit 5
201787_at	2.47e-23	1.31e-24	-12.8946	45.1441	-1.13	FBLN1	fibulin 1
223551_at	2.12e-19	1.74e-20	-11.1886	35.6719	-1.13	PKIB	protein kinase (cAMP-dependent, catalytic) inhibitor beta
201058_s_at	9.85e-19	8.72e-20	-10.9005	34.0658	-1.13	MYL9	myosin light chain 9
225571_at	1.53e-14	2.07e-15	-9.09092	24.0419	-1.13	LIFR	leukemia inhibitory factor receptor alpha
218532_s_at	2.45e-34	3.61e-36	-17.9403	71.7252	-1.14	FAM134B	family with sequence similarity 134 member B
239848_at	8.8e-28	2.82e-29	-14.8701	55.8732	-1.14	EIF3M	eukaryotic translation initiation factor 3 subunit M
205081_at	4.06e-27	1.41e-28	-14.5704	54.2689	-1.14	CRIP1	cysteine rich protein 1
212805_at	4.95e-26	1.94e-27	-14.084	51.6454	-1.14	PRUNE2	prune homolog 2
203542_s_at	7.44e-24	3.73e-25	-13.1226	46.3983	-1.14	KLF9	Kruppel like factor 9
206726_at	1.25e-22	7.22e-24	-12.5859	43.4397	-1.14	HPGDS	hematopoietic prostaglandin D synthase
216333_x_at	1.8e-22	1.06e-23	-12.5175	43.0614	-1.14	TNXB///TNXA	tenascin XB///tenascin XA (pseudogene)
205225_at	6.77e-21	4.7e-22	-11.8349	39.2728	-1.14	ESR1	estrogen receptor 1
206201_s_at	1.32e-19	1.07e-20	-11.2763	36.1612	-1.14	MEOX2	mesenchyme homeobox 2
229218_at	2.17e-18	1.99e-19	-10.7531	33.2441	-1.14	COL1A2	collagen type I alpha 2 chain
205226_at	3.06e-17	3.18e-18	-10.2575	30.4844	-1.14	PDGFRL	platelet derived growth factor receptor like
220037_s_at	1.41e-11	2.54e-12	-7.77699	16.9862	-1.14	LYVE1	lymphatic vessel endothelial hyaluronan receptor 1
209283_at	1.59e-32	2.84e-34	-17.074	67.3669	-1.15	CRYAB	crystallin alpha B
227074_at	3.61e-30	8.67e-32	-15.9644	61.6506	-1.15	CCDC18-AS1	CCDC18 antisense RNA 1
203881_s_at	1.98e-28	5.84e-30	-15.1654	57.4451	-1.15	DMD	dystrophin
229797_at	3.83e-24	1.86e-25	-13.2484	47.0895	-1.15	MCOLN3	mucolipin 3
225721_at	1.7e-22	9.92e-24	-12.5287	43.1231	-1.15	SYNPO2	synaptopodin 2
208609_s_at	7.08e-22	4.44e-23	-12.2586	41.6269	-1.15	TNXB///TNXA	tenascin XB///tenascin XA (pseudogene)
204963_at	1.13e-19	9.05e-21	-11.3056	36.3243	-1.15	SSPN	sarcospan
205907_s_at	1.6e-14	2.16e-15	-9.08303	23.9987	-1.15	OMD	osteomodulin
205913_at	9.82e-11	1.92e-11	-7.39208	14.985	-1.15	PLIN1	perilipin 1
235079_at	1.25e-28	3.58e-30	-15.2575	57.9338	-1.16	ZNF704	zinc finger protein 704
244677_at	3.05e-18	2.85e-19	-10.6888	32.8854	-1.16	MIR6883///PER1	microRNA 6883///period circadian clock 1
219908_at	4.02e-17	4.23e-18	-10.2064	30.2005	-1.16	DKK2	dickkopf WNT signaling pathway inhibitor 2
201839_s_at	5.47e-17	5.85e-18	-10.1484	29.8778	-1.16	EPCAM	epithelial cell adhesion molecule
1564333_a_at	1.56e-13	2.31e-14	-8.65051	21.6453	-1.16	PSAPL1	prosaposin-like 1 (gene/pseudogene)
201525_at	6.58e-13	1.04e-13	-8.37399	20.1552	-1.16	APOD	apolipoprotein D
212233_at	1.51e-32	2.7e-34	-17.0839	67.4174	-1.17	MAP1B	microtubule associated protein 1B
205158_at	1.1e-29	2.76e-31	-15.7435	60.495	-1.17	RNASE4	ribonuclease A family member 4
202747_s_at	1.05e-26	3.85e-28	-14.3835	53.2634	-1.17	ITM2A	integral membrane protein 2A
204964_s_at	5.98e-26	2.37e-27	-14.0474	51.4469	-1.17	SSPN	sarcospan
232113_at	9.2e-26	3.74e-27	-13.9635	50.9922	-1.17
210298_x_at	7.32e-24	3.66e-25	-13.1259	46.4168	-1.17	FHL1	four and a half LIM domains 1
204083_s_at	2.96e-22	1.78e-23	-12.4233	42.5396	-1.17	TPM2	tropomyosin 2 (beta)
205399_at	9.81e-21	6.95e-22	-11.765	38.8838	-1.17	DCLK1	doublecortin like kinase 1
204607_at	1.42e-19	1.15e-20	-11.2632	36.0882	-1.17	HMGCS2	3-hydroxy-3-methylglutaryl-CoA synthase 2
235849_at	4.75e-19	4.06e-20	-11.0374	34.8292	-1.17	SCARA5	scavenger receptor class A member 5
231262_at	4.13e-16	4.79e-17	-9.77103	27.7854	-1.17
215536_at	6.48e-14	9.25e-15	-8.81781	22.5526	-1.17	HLA-DQB2	major histocompatibility complex, class II, DQ beta 2
220431_at	4.07e-10	8.45e-11	-7.10569	13.5215	-1.17	TMPRSS11E	transmembrane protease, serine 11E
208498_s_at	7.19e-31	1.58e-32	-16.2915	63.3512	-1.18	ACTG1P4///AMY2B///AMY2A///AMY1C///AMY1B///AMY1A	actin gamma 1 pseudogene 4///amylase, alpha 2B (pancreatic)///amylase, alpha 2A (pancreatic)///amylase, alpha 1C (salivary)///amylase, alpha 1B (salivary)///amylase, alpha 1A (salivary)
1552365_at	7.3e-27	2.61e-28	-14.4558	53.6524	-1.18	SCIN	scinderin
244741_s_at	9.91e-24	5.04e-25	-13.0676	46.0963	-1.18	ZNF667-AS1	ZNF667 antisense RNA 1 (head to head)
225726_s_at	1.74e-23	9.08e-25	-12.9609	45.5089	-1.18	PLEKHH1	pleckstrin homology, MyTH4 and FERM domain containing H1
225381_at	5.8e-22	3.6e-23	-12.2963	41.8361	-1.18	MIR100HG	mir-100-let-7a-2 cluster host gene
205200_at	5.82e-22	3.62e-23	-12.2956	41.8321	-1.18	EXOSC7///CLEC3B	exosome component 7///C-type lectin domain family 3 member B
229839_at	1.94e-18	1.77e-19	-10.7738	33.3593	-1.18	SCARA5	scavenger receptor class A member 5
229118_at	2.75e-18	2.56e-19	-10.7079	32.9919	-1.18	PRRG3	proline rich and Gla domain 3
225165_at	1.2e-17	1.2e-18	-10.4315	31.4525	-1.18	PPP1R1B	protein phosphatase 1 regulatory inhibitor subunit 1B
203548_s_at	3.33e-10	6.86e-11	-7.14618	13.727	-1.18	LPL	lipoprotein lipase
218730_s_at	8.94e-10	1.92e-10	-6.94462	12.709	-1.18	OGN	osteoglycin
221527_s_at	1.21e-42	6.94e-45	-22.1969	91.7562	-1.19	PARD3	par-3 family cell polarity regulator
205141_at	8.4e-36	1.08e-37	-18.6517	75.2333	-1.19	ANG	angiogenin
226018_at	1.23e-35	1.61e-37	-18.5697	74.8318	-1.19	MTURN	maturin, neural progenitor differentiation regulator homolog (Xenopus)
227623_at	1.56e-27	5.13e-29	-14.7584	55.2765	-1.19	CACNA2D1	calcium voltage-gated channel auxiliary subunit alpha2delta 1
204731_at	1.27e-25	5.25e-27	-13.9011	50.6534	-1.19	TGFBR3	transforming growth factor beta receptor 3
201497_x_at	4.86e-25	2.14e-26	-13.6433	49.2496	-1.19	MYH11	myosin heavy chain 11
1561530_at	1.2e-22	6.92e-24	-12.5936	43.4824	-1.19	LOC101927164	uncharacterized LOC101927164
204749_at	4.18e-22	2.56e-23	-12.3579	42.1771	-1.19	NAP1L3	nucleosome assembly protein 1 like 3
224918_x_at	3.87e-13	5.96e-14	-8.47616	20.7043	-1.19	MGST1	microsomal glutathione S-transferase 1
1556049_at	7.22e-35	1.01e-36	-18.1977	73.002	-1.2	RTN4	reticulon 4
204754_at	2.54e-27	8.59e-29	-14.6622	54.7612	-1.2	HLF	HLF, PAR bZIP transcription factor
203766_s_at	5.35e-23	2.95e-24	-12.7478	44.334	-1.2	LMOD1	leiomodin 1
226769_at	2.3e-22	1.37e-23	-12.4707	42.8023	-1.2	FIBIN	fin bud initiation factor homolog (zebrafish)
1552283_s_at	1.44e-21	9.34e-23	-12.1251	40.8859	-1.2	ZDHHC11B///ZDHHC11	zinc finger DHHC-type containing 11B///zinc finger DHHC-type containing 11
231736_x_at	1.78e-12	2.92e-13	-8.18196	19.1282	-1.2	MGST1	microsomal glutathione S-transferase 1
232802_at	8.25e-37	9.2e-39	-19.1576	77.6884	-1.21	SYT8	synaptotagmin 8
238967_at	1.71e-35	2.28e-37	-18.4981	74.4814	-1.21
227629_at	9.57e-33	1.66e-34	-17.1799	67.9046	-1.21	PRLR	prolactin receptor
226303_at	9.88e-28	3.18e-29	-14.8478	55.7542	-1.21	PGM5	phosphoglucomutase 5
209867_s_at	7.8e-23	4.4e-24	-12.6754	43.9345	-1.21	ADGRL3	adhesion G protein-coupled receptor L3
228697_at	2.18e-21	1.44e-22	-12.0468	40.451	-1.21	HINT3	histidine triad nucleotide binding protein 3
225894_at	6.18e-19	5.36e-20	-10.9877	34.5517	-1.21	SYNPO2	synaptopodin 2
207175_at	1.1e-07	2.98e-08	-5.92022	7.7527	-1.21	ADIPOQ	adiponectin, C1Q and collagen domain containing
226682_at	3.13e-33	5.1e-35	-17.4124	69.0807	-1.22	RORA	RAR related orphan receptor A
212762_s_at	5.6e-32	1.07e-33	-16.8133	66.0375	-1.22	TCF7L2	transcription factor 7 like 2
218625_at	3.07e-30	7.31e-32	-15.9971	61.8213	-1.22	NRN1	neuritin 1
217506_at	4.7e-23	2.57e-24	-12.7726	44.4708	-1.22
210002_at	1.22e-20	8.79e-22	-11.7229	38.6495	-1.22	GATA6	GATA binding protein 6
238178_at	9.75e-20	7.71e-21	-11.3342	36.484	-1.22
227870_at	4.15e-19	3.52e-20	-11.0629	34.9711	-1.22	IGDCC4	immunoglobulin superfamily DCC subclass member 4
241672_at	5.75e-14	8.18e-15	-8.84033	22.6751	-1.22	SERTM1	serine rich and transmembrane domain containing 1
228628_at	1.14e-31	2.3e-33	-16.6648	65.2762	-1.23	SRGAP2C	SLIT-ROBO Rho GTPase activating protein 2C
209789_at	4.86e-31	1.05e-32	-16.3711	63.7629	-1.23	CORO2B	coronin 2B
206170_at	2.36e-30	5.53e-32	-16.0508	62.1009	-1.23	ADRB2	adrenoceptor beta 2
226197_at	3.18e-27	1.09e-28	-14.6184	54.526	-1.23	AR	androgen receptor
209543_s_at	8.99e-27	3.26e-28	-14.4144	53.4299	-1.23	CD34	CD34 molecule
218959_at	6.05e-25	2.69e-26	-13.6014	49.021	-1.23	HOXC10	homeobox C10
220432_s_at	1.1e-19	8.75e-21	-11.3117	36.3585	-1.23	CYP39A1	cytochrome P450 family 39 subfamily A member 1
227826_s_at	1.54e-15	1.89e-16	-9.5238	26.4197	-1.23	SORBS2	sorbin and SH3 domain containing 2
210096_at	1.62e-11	2.92e-12	-7.7507	16.8483	-1.23	CYP4B1	cytochrome P450 family 4 subfamily B member 1
204416_x_at	1.75e-11	3.17e-12	-7.73479	16.765	-1.23	APOC1	apolipoprotein C1
202052_s_at	1.1e-41	7.16e-44	-21.6763	89.4289	-1.24	RAI14	retinoic acid induced 14
209094_at	2.26e-37	2.4e-39	-19.4366	79.0287	-1.24	DDAH1	dimethylarginine dimethylaminohydrolase 1
213388_at	2.97e-32	5.46e-34	-16.9453	66.7118	-1.24	LOC101930416///LOC101929792///LOC100996724///PDE4DIP	myomegalin-like///uncharacterized LOC101929792///phosphodiesterase 4D interacting protein-like///phosphodiesterase 4D interacting protein
230006_s_at	7.69e-31	1.7e-32	-16.278	63.281	-1.24	SVIP	small VCP interacting protein
222102_at	3.1e-29	8.3e-31	-15.534	59.3942	-1.24	GSTA3	glutathione S-transferase alpha 3
226932_at	2.17e-27	7.25e-29	-14.6938	54.9304	-1.24	SSPN	sarcospan
226847_at	8.53e-26	3.45e-27	-13.9783	51.0723	-1.24	FST	follistatin
214505_s_at	1.68e-24	7.88e-26	-13.4054	47.9497	-1.24	FHL1	four and a half LIM domains 1
243636_s_at	1.79e-24	8.38e-26	-13.3942	47.8884	-1.24
203895_at	6.34e-21	4.39e-22	-11.8472	39.3414	-1.24	PLCB4	phospholipase C beta 4
239017_at	1.75e-33	2.79e-35	-17.5317	69.6812	-1.25
209655_s_at	4.6e-27	1.6e-28	-14.5461	54.1381	-1.25	TMEM47	transmembrane protein 47
235867_at	7.15e-25	3.23e-26	-13.5683	48.8403	-1.25	GSTM3	glutathione S-transferase mu 3
205794_s_at	4.23e-20	3.22e-21	-11.4904	37.3545	-1.25	NOVA1	NOVA alternative splicing regulator 1
230418_s_at	4.72e-20	3.61e-21	-11.4699	37.2404	-1.25	GALNT16	polypeptide N-acetylgalactosaminyltransferase 16
228731_at	3.68e-19	3.11e-20	-11.0849	35.0939	-1.25	GUCY1A2	guanylate cyclase 1 soluble subunit alpha 2
204591_at	6.76e-19	5.88e-20	-10.9711	34.4594	-1.25	CHL1	cell adhesion molecule L1 like
1553613_s_at	2.77e-18	2.58e-19	-10.7066	32.9849	-1.25	FOXC1	forkhead box C1
224997_x_at	2.97e-18	2.77e-19	-10.6937	32.9131	-1.25	MIR675///H19	microRNA 675///H19, imprinted maternally expressed transcript (non-protein coding)
209613_s_at	2.12e-15	2.64e-16	-9.46373	26.0886	-1.25	ADH1B	alcohol dehydrogenase 1B (class I), beta polypeptide
225546_at	1.94e-36	2.28e-38	-18.97	76.7821	-1.26	LOC101930123///EEF2K	eukaryotic elongation factor 2 kinase///eukaryotic elongation factor 2 kinase
202975_s_at	1.72e-31	3.52e-33	-16.5819	64.8499	-1.26	RHOBTB3	Rho related BTB domain containing 3
238595_at	5.62e-31	1.22e-32	-16.3415	63.6101	-1.26
229116_at	1.24e-29	3.13e-31	-15.7192	60.3678	-1.26	CNKSR2	connector enhancer of kinase suppressor of Ras 2
215516_at	1.31e-23	6.73e-25	-13.0151	45.8076	-1.26	LAMB4	laminin subunit beta 4
230085_at	1.01e-19	8.04e-21	-11.3266	36.4417	-1.26	PDK3	pyruvate dehydrogenase kinase 3
209612_s_at	5.59e-17	5.99e-18	-10.1441	29.8542	-1.26	ADH1B	alcohol dehydrogenase 1B (class I), beta polypeptide
237206_at	1.58e-16	1.76e-17	-9.95101	28.7823	-1.26	MYOCD	myocardin
219059_s_at	2.01e-14	2.74e-15	-9.03985	23.7627	-1.26	LYVE1	lymphatic vessel endothelial hyaluronan receptor 1
222549_at	2.79e-45	1.06e-47	-23.683	98.2181	-1.27	CLDN1	claudin 1
235457_at	3.45e-34	5.17e-36	-17.8684	71.3671	-1.27	MAML2	mastermind like transcriptional coactivator 2
228974_at	1.66e-33	2.65e-35	-17.5426	69.736	-1.27	ZNF677	zinc finger protein 677
234759_at	1.29e-26	4.76e-28	-14.344	53.0505	-1.27	LOC100287497	septin 7 pseudogene
227498_at	2.72e-26	1.04e-27	-14.2002	52.2739	-1.27	SOX6	SRY-box 6
202555_s_at	8.1e-25	3.68e-26	-13.5444	48.7099	-1.27	MYLK	myosin light chain kinase
201539_s_at	1.37e-23	7.1e-25	-13.0056	45.7551	-1.27	FHL1	four and a half LIM domains 1
209603_at	4.89e-38	4.83e-40	-19.7729	80.6311	-1.28	GATA3	GATA binding protein 3
222719_s_at	2.77e-32	5.08e-34	-16.9594	66.7837	-1.28	PDGFC	platelet derived growth factor C
228481_at	4.05e-25	1.77e-26	-13.6787	49.443	-1.28
226435_at	7.93e-20	6.2e-21	-11.3732	36.7012	-1.28	PAPLN	papilin, proteoglycan like sulfated glycoprotein
239262_at	1e-19	7.95e-21	-11.3287	36.4532	-1.28
214375_at	1.25e-36	1.43e-38	-19.0661	77.2468	-1.29	PPFIBP1	PPFIA binding protein 1
209242_at	8.08e-31	1.79e-32	-16.268	63.2292	-1.29	PEG3	paternally expressed 3
213150_at	7.75e-30	1.92e-31	-15.8121	60.8546	-1.29	HOXA10	homeobox A10
242245_at	5.53e-26	2.18e-27	-14.0626	51.5294	-1.29
219195_at	9.72e-25	4.45e-26	-13.5098	48.5206	-1.29	PPARGC1A	PPARG coactivator 1 alpha
231859_at	1.09e-38	9.88e-41	-20.1083	82.2146	-1.3	C14orf132	chromosome 14 open reading frame 132
227197_at	1.04e-37	1.07e-39	-19.6066	79.8406	-1.3	ARHGEF26	Rho guanine nucleotide exchange factor 26
228504_at	6.51e-22	4.07e-23	-12.2745	41.7148	-1.3	SCN7A	sodium voltage-gated channel alpha subunit 7
226834_at	1.38e-20	9.99e-22	-11.7	38.5222	-1.3	CLMP	CXADR like membrane protein
238751_at	3.41e-16	3.92e-17	-9.80687	27.9838	-1.3	SORBS2	sorbin and SH3 domain containing 2
223836_at	2.28e-14	3.13e-15	-9.0153	23.6286	-1.3	FGFBP2	fibroblast growth factor binding protein 2
204836_at	5.62e-09	1.31e-09	-6.56331	10.8189	-1.3	GLDC	glycine decarboxylase
204519_s_at	4.86e-41	3.41e-43	-21.3319	87.8706	-1.31	PLLP	plasmolipin
215322_at	3.88e-34	5.85e-36	-17.8434	71.2423	-1.31	LONRF1	LON peptidase N-terminal domain and ring finger 1
225817_at	5.45e-31	1.18e-32	-16.3478	63.6425	-1.31	LOC101930349///LOC101930344///CGNL1	uncharacterized LOC101930349///uncharacterized LOC101930344///cingulin like 1
227566_at	1.41e-28	4.07e-30	-15.2334	57.806	-1.31	LOC102725271///NTM	neurotrimin-like///neurotrimin
213661_at	2.36e-22	1.4e-23	-12.466	42.7761	-1.31	PAMR1	peptidase domain containing associated with muscle regeneration 1
244065_at	1.37e-21	8.89e-23	-12.1339	40.9346	-1.31	CNTNAP3B///CNTNAP3	contactin associated protein-like 3B///contactin associated protein-like 3
225895_at	2.18e-19	1.79e-20	-11.1831	35.6418	-1.31	SYNPO2	synaptopodin 2
204734_at	3.36e-19	2.82e-20	-11.1022	35.1903	-1.31	KRT15	keratin 15
209604_s_at	1.58e-42	9.25e-45	-22.1325	91.4699	-1.32	GATA3	GATA binding protein 3
222368_at	1.72e-35	2.3e-37	-18.4972	74.4765	-1.32
219440_at	1.71e-28	5e-30	-15.1948	57.6011	-1.32	RAI2	retinoic acid induced 2
226192_at	7.14e-24	3.56e-25	-13.1306	46.4426	-1.32	AR	androgen receptor
235371_at	7.2e-19	6.29e-20	-10.9591	34.3927	-1.32	GXYLT2	glucoside xylosyltransferase 2
205549_at	2.2e-17	2.26e-18	-10.3188	30.8255	-1.32	PCP4	Purkinje cell protein 4
1554242_a_at	1.6e-15	1.97e-16	-9.51622	26.3779	-1.32	COCH	cochlin
1565162_s_at	1.03e-11	1.82e-12	-7.83996	17.3169	-1.32	MGST1	microsomal glutathione S-transferase 1
225202_at	3e-32	5.52e-34	-16.9434	66.702	-1.33	RHOBTB3	Rho related BTB domain containing 3
206059_at	9.37e-26	3.81e-27	-13.96	50.9733	-1.33	ZNF91	zinc finger protein 91
232176_at	7.29e-22	4.58e-23	-12.253	41.5957	-1.33	SLITRK6	SLIT and NTRK like family member 6
213050_at	1.98e-42	1.19e-44	-22.0766	91.2212	-1.34	COBL	cordon-bleu WH2 repeat protein
213900_at	8.59e-33	1.48e-34	-17.2025	68.0196	-1.34	FAM189A2	family with sequence similarity 189 member A2
227198_at	2.51e-24	1.2e-25	-13.3288	47.5301	-1.34	AFF3	AF4/FMR2 family member 3
220801_s_at	2.79e-11	5.17e-12	-7.64252	16.2829	-1.34	HAO2	hydroxyacid oxidase 2
226438_at	1.04e-41	6.74e-44	-21.6898	89.4898	-1.35	SNTB1	syntrophin beta 1
227172_at	6.24e-36	7.87e-38	-18.7158	75.5458	-1.35	TMEM116	transmembrane protein 116
228051_at	9.18e-32	1.82e-33	-16.7105	65.5109	-1.35	ARFGEF3	ARFGEF family member 3
228202_at	8.15e-19	7.17e-20	-10.9355	34.2608	-1.35
211737_x_at	1.45e-17	1.46e-18	-10.3963	31.2565	-1.35	PTN	pleiotrophin
213765_at	1.03e-14	1.37e-15	-9.16579	24.4517	-1.35	MFAP5	microfibrillar associated protein 5
231963_at	1.77e-43	8.8e-46	-22.6639	93.8156	-1.36	ANKRD33B	ankyrin repeat domain 33B
242051_at	5.13e-26	2.02e-27	-14.0774	51.6095	-1.36
202274_at	2.68e-21	1.79e-22	-12.0082	40.2365	-1.36	ACTG2	actin, gamma 2, smooth muscle, enteric
222288_at	8.15e-21	5.71e-22	-11.8002	39.0799	-1.36
237974_at	2.31e-17	2.38e-18	-10.3095	30.7733	-1.36	MIR4454///ABHD12B	microRNA 4454///abhydrolase domain containing 12B
228241_at	6.6e-14	9.43e-15	-8.81441	22.5341	-1.36	AGR3	anterior gradient 3, protein disulphide isomerase family member
219140_s_at	1.77e-12	2.9e-13	-8.18312	19.1344	-1.36	RBP4	retinol binding protein 4
226933_s_at	1.57e-35	2.08e-37	-18.5173	74.5753	-1.37	ID4	inhibitor of DNA binding 4, HLH protein
221833_at	9.67e-33	1.68e-34	-17.1775	67.8924	-1.38	LOC100507577///LONP2///SIAH1	uncharacterized LOC100507577///lon peptidase 2, peroxisomal///siah E3 ubiquitin protein ligase 1
227803_at	1.45e-28	4.19e-30	-15.2281	57.7776	-1.38	ENPP5	ectonucleotide pyrophosphatase/phosphodiesterase 5 (putative)
210809_s_at	3.41e-27	1.17e-28	-14.6043	54.4507	-1.38	POSTN	periostin
225915_at	7.01e-25	3.16e-26	-13.5722	48.8617	-1.38	CAB39L	calcium binding protein 39 like
227662_at	5.01e-24	2.47e-25	-13.197	46.8073	-1.38	SYNPO2	synaptopodin 2
236123_at	5.38e-38	5.38e-40	-19.7503	80.524	-1.39	WNT2B	Wnt family member 2B
206884_s_at	2.46e-29	6.49e-31	-15.5809	59.6409	-1.39	SCEL	sciellin
221530_s_at	2.63e-26	1e-27	-14.2066	52.3089	-1.39	BHLHE41	basic helix-loop-helix family member e41
232056_at	2.64e-25	1.12e-26	-13.7616	49.8944	-1.39	SCEL	sciellin
225720_at	4.18e-20	3.18e-21	-11.4926	37.3668	-1.39	SYNPO2	synaptopodin 2
213764_s_at	9.12e-17	9.96e-18	-10.0528	29.3469	-1.39	MFAP5	microfibrillar associated protein 5
232481_s_at	8.76e-27	3.16e-28	-14.4199	53.4593	-1.4	SLITRK6	SLIT and NTRK like family member 6
209866_s_at	2.53e-21	1.69e-22	-12.0191	40.2968	-1.4	ADGRL3	adhesion G protein-coupled receptor L3
243584_at	3.92e-20	2.97e-21	-11.5049	37.4354	-1.4
222722_at	2.7e-11	4.98e-12	-7.64929	16.3182	-1.4	OGN	osteoglycin
202746_at	9.6e-31	2.14e-32	-16.2334	63.0499	-1.41	ITM2A	integral membrane protein 2A
227340_s_at	2.59e-21	1.73e-22	-12.0146	40.2722	-1.41	RGMB	repulsive guidance molecule family member b
225207_at	2.64e-13	4e-14	-8.54958	21.1	-1.41	PDK4	pyruvate dehydrogenase kinase 4
209602_s_at	7.62e-36	9.72e-38	-18.6726	75.335	-1.42	GATA3	GATA binding protein 3
208016_s_at	7.05e-25	3.18e-26	-13.571	48.8551	-1.42	AGTR1	angiotensin II receptor type 1
228885_at	3.77e-20	2.85e-21	-11.5121	37.4757	-1.42	MAMDC2	MAM domain containing 2
201496_x_at	1.45e-19	1.17e-20	-11.2593	36.0663	-1.42	MYH11	myosin heavy chain 11
202982_s_at	2.24e-18	2.07e-19	-10.7463	33.2061	-1.42	ACOT1///ACOT2	acyl-CoA thioesterase 1///acyl-CoA thioesterase 2
1552620_at	8.24e-13	1.31e-13	-8.33065	19.9228	-1.42	SPRR4	small proline rich protein 4
209291_at	3.4e-43	1.77e-45	-22.5057	93.121	-1.43	ID4	inhibitor of DNA binding 4, HLH protein
206227_at	6.48e-16	7.66e-17	-9.6864	27.3174	-1.43	CILP	cartilage intermediate layer protein
231930_at	8.19e-16	9.79e-17	-9.64229	27.0737	-1.43	LOC643923///ELMOD1	uncharacterized LOC643923///ELMO domain containing 1
227827_at	1.53e-17	1.55e-18	-10.3866	31.2023	-1.44	SORBS2	sorbin and SH3 domain containing 2
206873_at	1.91e-15	2.37e-16	-9.483	26.1948	-1.44	CA6	carbonic anhydrase 6
218312_s_at	3e-39	2.55e-41	-20.3973	83.5675	-1.45	ZSCAN18	zinc finger and SCAN domain containing 18
229254_at	6.24e-24	3.1e-25	-13.1562	46.5829	-1.45	MFSD4A	major facilitator superfamily domain containing 4A
214945_at	3.23e-21	2.17e-22	-11.9739	40.046	-1.45	LOC101930363///LOC101928349///LOC100507387///FAM153C///FAM153A///FAM153B	uncharacterized LOC101930363///uncharacterized LOC101928349///uncharacterized LOC100507387///family with sequence similarity 153, member C///family with sequence similarity 153 member A///family with sequence similarity 153 member B
204793_at	2.05e-38	1.93e-40	-19.9668	81.5482	-1.46	GPRASP1	G protein-coupled receptor associated sorting protein 1
206799_at	1.29e-09	2.82e-10	-6.86921	12.3314	-1.47	SCGB1D2	secretoglobin family 1D member 2
218820_at	8.6e-35	1.21e-36	-18.1595	72.8127	-1.48	C14orf132	chromosome 14 open reading frame 132
210299_s_at	5.34e-28	1.67e-29	-14.9679	56.395	-1.49	FHL1	four and a half LIM domains 1
205139_s_at	3.71e-27	1.28e-28	-14.5878	54.3623	-1.49	UST	uronyl 2-sulfotransferase
218087_s_at	2.59e-25	1.11e-26	-13.7646	49.9106	-1.49	SORBS1	sorbin and SH3 domain containing 1
230782_at	3.56e-20	2.68e-21	-11.5231	37.5365	-1.49	SORD	sorbitol dehydrogenase
218468_s_at	3.99e-19	3.38e-20	-11.0698	35.0098	-1.49	GREM1	gremlin 1, DAN family BMP antagonist
209522_s_at	2.2e-14	3.01e-15	-9.0223	23.6668	-1.49	CRAT	carnitine O-acetyltransferase
202222_s_at	4.82e-22	2.97e-23	-12.331	42.0282	-1.5	DES	desmin
226380_at	8.59e-43	4.76e-45	-22.2818	92.1327	-1.51	PTPN21	protein tyrosine phosphatase, non-receptor type 21
228370_at	1.52e-36	1.75e-38	-19.0245	77.0458	-1.51	LOC101930404///SNORD116-28///SNORD115-26///SNORD115-13///SNORD115-7///SNORD116-22///SNORD116-4///PWARSN///SNORD107///IPW	uncharacterized LOC101930404///small nucleolar RNA, C/D box 116-28///small nucleolar RNA, C/D box 115-26///small nucleolar RNA, C/D box 115-13///small nucleolar RNA, C/D box 115-7///small nucleolar RNA, C/D box 116-22///small nucleolar RNA, C/D box 116-4///Prader Willi/Angelman region RNA, SNRPN neighbor///small nucleolar RNA, C/D box 107///imprinted in Prader-Willi syndrome (non-protein coding)
226989_at	5.31e-23	2.92e-24	-12.7494	44.343	-1.51	RGMB	repulsive guidance molecule family member b
213880_at	1.84e-15	2.28e-16	-9.48996	26.2332	-1.51	LGR5	leucine rich repeat containing G protein-coupled receptor 5
208963_x_at	1.04e-12	1.66e-13	-8.28641	19.686	-1.51	MIR1908///FADS1	microRNA 1908///fatty acid desaturase 1
224901_at	4.07e-39	3.51e-41	-20.3288	83.2477	-1.52	SCD5	stearoyl-CoA desaturase 5
220428_at	2.65e-21	1.77e-22	-12.0105	40.2491	-1.52	CD207	CD207 molecule
1569410_at	2.83e-19	2.36e-20	-11.1344	35.3701	-1.52	FLG2	filaggrin family member 2
205259_at	1.28e-33	2.01e-35	-17.5973	70.0107	-1.53	NR3C2	nuclear receptor subfamily 3 group C member 2
213568_at	5.38e-29	1.48e-30	-15.4251	58.8202	-1.53	OSR2	odd-skipped related transciption factor 2
215239_x_at	5.85e-38	5.86e-40	-19.7323	80.4383	-1.54	ZNF273	zinc finger protein 273
205518_s_at	2.1e-32	3.81e-34	-17.0158	67.0711	-1.54	CMAHP	cytidine monophospho-N-acetylneuraminic acid hydroxylase, pseudogene
1554921_a_at	1.08e-25	4.44e-27	-13.932	50.8213	-1.54	SCEL	sciellin
206595_at	1.63e-23	8.51e-25	-12.9727	45.5743	-1.54	CST6	cystatin E/M
204760_s_at	4.41e-18	4.21e-19	-10.619	32.4969	-1.54	NR1D1///THRA	nuclear receptor subfamily 1 group D member 1///thyroid hormone receptor, alpha
219895_at	7.15e-29	1.99e-30	-15.3682	58.5194	-1.55	TMEM255A	transmembrane protein 255A
220794_at	2.88e-28	8.7e-30	-15.0906	57.0479	-1.55	GREM2	gremlin 2, DAN family BMP antagonist
243871_at	4.6e-18	4.41e-19	-10.611	32.4523	-1.55	LOC100130476	uncharacterized LOC100130476
237449_at	6.08e-26	2.41e-27	-14.0442	51.43	-1.56	SP8	Sp8 transcription factor
211354_s_at	1.54e-21	1e-22	-12.112	40.8133	-1.56	LEPROT///LEPR	leptin receptor overlapping transcript///leptin receptor
221561_at	2.96e-08	7.48e-09	-6.20839	9.10635	-1.56	SOAT1	sterol O-acyltransferase 1
244407_at	2.04e-30	4.75e-32	-16.0798	62.2521	-1.57	CYP39A1	cytochrome P450 family 39 subfamily A member 1
223816_at	2.14e-23	1.13e-24	-12.9215	45.292	-1.57	SLC46A2	solute carrier family 46 member 2
230285_at	2.33e-35	3.13e-37	-18.4338	74.1655	-1.58	SVIP	small VCP interacting protein
231148_at	9.04e-25	4.13e-26	-13.5234	48.5953	-1.58	IGFL2	IGF like family member 2
1554593_s_at	1.81e-13	2.7e-14	-8.62167	21.4893	-1.58	SLC1A6	solute carrier family 1 member 6
205357_s_at	2.3e-22	1.37e-23	-12.4707	42.8024	-1.59	AGTR1	angiotensin II receptor type 1
202218_s_at	2.74e-14	3.78e-15	-8.98085	23.4405	-1.59	FADS2	fatty acid desaturase 2
239349_at	2.8e-31	5.87e-33	-16.4831	64.3411	-1.61	C1QTNF7	C1q and tumor necrosis factor related protein 7
219429_at	1.46e-15	1.79e-16	-9.53385	26.4751	-1.61	FA2H	fatty acid 2-hydroxylase
238009_at	2.48e-38	2.37e-40	-19.9232	81.3425	-1.62	SOX5	SRY-box 5
211355_x_at	7.68e-23	4.33e-24	-12.6783	43.9501	-1.63	LEPROT///LEPR	leptin receptor overlapping transcript///leptin receptor
224646_x_at	1.46e-11	2.62e-12	-7.77111	16.9553	-1.64	MIR675///H19	microRNA 675///H19, imprinted maternally expressed transcript (non-protein coding)
213369_at	6.62e-37	7.32e-39	-19.2049	77.9165	-1.66	CDHR1	cadherin related family member 1
205381_at	1.26e-31	2.56e-33	-16.6439	65.1689	-1.67	LRRC17	leucine rich repeat containing 17
227762_at	2.53e-23	1.35e-24	-12.8897	45.1166	-1.68
218469_at	7.02e-24	3.5e-25	-13.1339	46.4605	-1.69	GREM1	gremlin 1, DAN family BMP antagonist
1555778_a_at	1.42e-25	5.87e-27	-13.8806	50.542	-1.7	POSTN	periostin
209894_at	4.02e-21	2.74e-22	-11.9321	39.8135	-1.7	LEPROT///LEPR	leptin receptor overlapping transcript///leptin receptor
228707_at	1.12e-35	1.45e-37	-18.5904	74.9333	-1.71	CLDN23	claudin 23
205568_at	1.56e-31	3.18e-33	-16.6021	64.9538	-1.71	AQP9	aquaporin 9
228567_at	2.63e-42	1.59e-44	-22.0108	90.9281	-1.73	GAN	gigaxonin
211356_x_at	5.95e-23	3.3e-24	-12.7273	44.2208	-1.73	LEPROT///LEPR	leptin receptor overlapping transcript///leptin receptor
205883_at	5.22e-25	2.31e-26	-13.6294	49.1738	-1.75	ZBTB16	zinc finger and BTB domain containing 16
238512_at	2.61e-39	2.2e-41	-20.4284	83.7125	-1.78	WNT2B	Wnt family member 2B
208964_s_at	2.39e-14	3.29e-15	-9.0064	23.58	-1.78	MIR1908///FADS1	microRNA 1908///fatty acid desaturase 1
214598_at	2.19e-28	6.52e-30	-15.1448	57.3359	-1.81	CLDN8	claudin 8
204363_at	8.47e-39	7.57e-41	-20.1649	82.4802	-1.82	F3	coagulation factor III, tissue factor
205229_s_at	4.14e-18	3.94e-19	-10.6309	32.5631	-1.85	COCH	cochlin
1569909_at	4.77e-12	8.15e-13	-7.99045	18.1109	-1.86	KRT79	keratin 79
235278_at	2.19e-44	9.68e-47	-23.1696	96.016	-1.87	MACROD2	MACRO domain containing 2
208962_s_at	1.06e-12	1.71e-13	-8.2816	19.6602	-1.88	MIR1908///FADS1	microRNA 1908///fatty acid desaturase 1
221646_s_at	1.1e-30	2.46e-32	-16.206	62.9077	-1.89	ZDHHC11B///ZDHHC11	zinc finger DHHC-type containing 11B///zinc finger DHHC-type containing 11
205979_at	4.72e-17	5e-18	-10.1764	30.0335	-1.89	SCGB2A1	secretoglobin family 2A member 1
217059_at	8.61e-19	7.59e-20	-10.9254	34.2047	-1.9	MUC7	mucin 7, secreted
221950_at	2.41e-37	2.58e-39	-19.422	78.9591	-1.91	EMX2	empty spiracles homeobox 2
209292_at	1.53e-36	1.77e-38	-19.0221	77.0343	-1.93	ID4	inhibitor of DNA binding 4, HLH protein
207326_at	7.92e-35	1.11e-36	-18.1772	72.9005	-1.94	BTC	betacellulin
203824_at	2.73e-25	1.17e-26	-13.7548	49.8577	-1.94	TSPAN8	tetraspanin 8
230560_at	2.35e-40	1.78e-42	-20.9718	86.2256	-1.96	STXBP6	syntaxin binding protein 6
206509_at	6.25e-18	6.06e-19	-10.5541	32.1351	-1.96	PIP	prolactin induced protein
234980_at	1.59e-16	1.78e-17	-9.94874	28.7698	-1.97	TMEM56	transmembrane protein 56
206149_at	1.31e-38	1.2e-40	-20.0664	82.0175	-1.98	CHP2	calcineurin like EF-hand protein 2
230104_s_at	1.65e-31	3.38e-33	-16.5903	64.8931	-1.98	TPPP	tubulin polymerization promoting protein
204515_at	5.44e-12	9.36e-13	-7.96452	17.9737	-2.01	HSD3B1	hydroxy-delta-5-steroid dehydrogenase, 3 beta- and steroid delta-isomerase 1
1552544_at	1.69e-25	7.03e-27	-13.8474	50.3615	-2.05	SERPINA12	serpin family A member 12
1553583_a_at	7.95e-16	9.47e-17	-9.64822	27.1064	-2.07	THRSP	thyroid hormone responsive
227174_at	1.98e-27	6.59e-29	-14.7116	55.0259	-2.08	WDR72	WD repeat domain 72
239547_at	2.05e-38	1.92e-40	-19.9675	81.5516	-2.09	HS3ST6	heparan sulfate-glucosamine 3-sulfotransferase 6
228854_at	7.25e-25	3.27e-26	-13.5658	48.8266	-2.1
220615_s_at	3.5e-13	5.37e-14	-8.49513	20.8065	-2.17	FAR2	fatty acyl-CoA reductase 2
224555_x_at	7.81e-42	4.98e-44	-21.7567	89.7903	-2.22	IL37	interleukin 37
205404_at	6.26e-31	1.37e-32	-16.3193	63.4949	-2.31	HSD11B1	hydroxysteroid 11-beta dehydrogenase 1
239108_at	4.51e-15	5.8e-16	-9.32131	25.3051	-2.38	FAR2	fatty acyl-CoA reductase 2
210297_s_at	2.97e-28	8.98e-30	-15.0846	57.0159	-2.4	MSMB	microseminoprotein beta
205030_at	6.34e-15	8.25e-16	-9.25733	24.9537	-2.4	FABP7	fatty acid binding protein 7
1554195_a_at	3.79e-45	1.45e-47	-23.6105	97.9092	-2.51	C5orf46	chromosome 5 open reading frame 46
206465_at	8.67e-15	1.14e-15	-9.19866	24.6319	-2.52	ACSBG1	acyl-CoA synthetase bubblegum family member 1
205029_s_at	2.24e-15	2.79e-16	-9.45329	26.0311	-2.58	FABP7	fatty acid binding protein 7
212913_at	3.89e-51	6.68e-54	-27.184	112.434	-2.59	MSH5-SAPCD1///SAPCD1	MSH5-SAPCD1 readthrough (NMD candidate)///suppressor APC domain containing 1
214240_at	3.06e-13	4.67e-14	-8.52112	20.9465	-2.67	GAL	galanin and GMAP prepropeptide
234513_at	3.1e-14	4.3e-15	-8.95768	23.3141	-2.69	ELOVL3	ELOVL fatty acid elongase 3
207430_s_at	1.27e-29	3.2e-31	-15.7149	60.3452	-2.7	MSMB	microseminoprotein beta
239929_at	5.6e-12	9.65e-13	-7.9588	17.9435	-2.78	PM20D1	peptidase M20 domain containing 1
237120_at	1.72e-45	6.45e-48	-23.7999	98.7155	-2.93	KRT77	keratin 77
229477_at	1.21e-17	1.21e-18	-10.4301	31.4448	-2.94	THRSP	thyroid hormone responsive
207955_at	9.22e-38	9.43e-40	-19.6323	79.9629	-2.95	CCL27	C-C motif chemokine ligand 27
221470_s_at	1.94e-38	1.82e-40	-19.9787	81.6046	-3.07	IL37	interleukin 37
229476_s_at	3.64e-18	3.45e-19	-10.655	32.697	-3.23	THRSP	thyroid hormone responsive
241412_at	4.17e-52	6.34e-55	-27.7943	114.777	-3.8	BTC	betacellulin
204712_at	2.67e-41	1.82e-43	-21.4706	88.4998	-3.81	WIF1	WNT inhibitory factor 1

## Sheet: PP.vs.NN.up
Suppl. Table S2 Up-regulated genes in PP compared with NN
ID	adj.P.Val	P.Value	t	B	logFC	Gene.symbol	Gene.title
211906_s_at	3.84e-79	7.03e-83	49.1986	178.183	8.56	SERPINB4	serpin family B member 4
207356_at	2.13e-107	1.17e-111	85.6169	240.883	7.62	DEFB4B///DEFB4A	defensin beta 4B///defensin beta 4A
232170_at	5.23e-95	3.83e-99	67.4292	214.121	7.22	S100A7A	S100 calcium binding protein A7A
203691_at	9.78e-112	1.79e-116	93.8033	250.884	7.03	PI3	peptidase inhibitor 3
41469_at	1.92e-110	7.02e-115	91.0125	247.594	6.65	PI3	peptidase inhibitor 3
205513_at	3.22e-70	1e-73	41.0366	157.584	6.22	TCN1	transcobalamin 1
209720_s_at	1.53e-80	1.95e-84	50.7222	181.664	6	SERPINB3	serpin family B member 3
220664_at	2.42e-65	8.86e-69	37.1374	146.374	5.86	SPRR2C	small proline rich protein 2C (pseudogene)
206561_s_at	2.32e-93	2.12e-97	65.2082	210.32	5.85	AKR1B10	aldo-keto reductase family 1 member B10
210413_x_at	2.54e-77	6.04e-81	47.3626	173.848	5.85	SERPINB4///SERPINB3	serpin family B member 4///serpin family B member 3
205863_at	7.24e-75	1.85e-78	45.0923	168.259	5.83	S100A12	S100 calcium binding protein A12
203535_at	6.62e-73	1.82e-76	43.3448	163.773	5.82	S100A9	S100 calcium binding protein A9
227736_at	3.79e-80	6.23e-84	50.2242	180.537	5.37	C10orf99	chromosome 10 open reading frame 99
209719_x_at	9.99e-67	3.47e-70	38.2126	149.566	5.35	SERPINB3	serpin family B member 3
220322_at	7.16e-82	7.86e-86	52.1245	184.777	5.18	IL36G	interleukin 36, gamma
208539_x_at	3.91e-78	7.87e-82	48.1949	175.833	5.17	SPRR2B	small proline rich protein 2B
227735_s_at	3.6e-80	5.26e-84	50.2964	180.701	4.99	C10orf99	chromosome 10 open reading frame 99
217388_s_at	4.28e-78	9.39e-82	48.1223	175.661	4.67	KYNU	kynureninase
224328_s_at	2.99e-69	9.85e-73	40.2268	155.337	4.61	LCE3D	late cornified envelope 3D
205916_at	1.65e-42	9.7e-45	22.1218	91.4225	4.19	S100A7	S100 calcium binding protein A7
202018_s_at	1.4e-47	4.06e-50	25.0092	103.765	4.15	LTF	lactotransferrin
202859_x_at	1.38e-31	2.81e-33	16.626	65.0767	4.13	CXCL8	C-X-C motif chemokine ligand 8
219403_s_at	2.91e-70	8.52e-74	41.0942	157.742	4.11	HPSE	heparanase
209800_at	2.55e-63	1.12e-66	35.5779	141.597	4.09	KRT16	keratin 16
212531_at	2.3e-48	6.03e-51	25.4746	105.664	4.09	LCN2	lipocalin 2
206134_at	3.82e-58	2.17e-61	31.8908	129.555	3.99	ADAMDEC1	ADAM like decysin 1
219554_at	1.75e-54	1.92e-57	29.3387	120.536	3.96	RHCG	Rh family C glycoprotein
213060_s_at	3.03e-56	2.32e-59	30.5579	124.919	3.88	CHI3L2	chitinase 3 like 2
224209_s_at	7.17e-55	7.35e-58	29.6014	121.492	3.85	GDA	guanine deaminase
207602_at	4.31e-50	8.66e-53	26.5312	109.886	3.61	TMPRSS11D	transmembrane protease, serine 11D
202917_s_at	4.97e-38	4.92e-40	19.7692	80.6133	3.57	S100A8	S100 calcium binding protein A8
239430_at	7.7e-44	3.68e-46	22.8632	94.6864	3.43	IGFL1	IGF like family member 1
219795_at	7.44e-43	4.02e-45	22.3197	92.3001	3.4	SLC6A14	solute carrier family 6 member 14
210663_s_at	3.58e-65	1.38e-68	36.9933	145.94	3.33	KYNU	kynureninase
205660_at	1.22e-50	2.28e-53	26.8698	111.213	3.3	OASL	2'-5'-oligoadenylate synthetase like
205783_at	6.37e-47	2.04e-49	24.6197	102.157	3.29	KLK13	kallikrein related peptidase 13
231033_at	1.37e-39	1.13e-41	20.5717	84.3788	3.23	DSC2	desmocollin 2
209773_s_at	1.46e-57	8.88e-61	31.4837	128.156	3.2	RRM2	ribonucleotide reductase regulatory subunit M2
204733_at	8.92e-31	1.98e-32	16.2479	63.1249	3.2	KLK6	kallikrein related peptidase 6
204580_at	6.53e-32	1.26e-33	16.7815	65.8746	3.18	MMP12	matrix metallopeptidase 12
204972_at	6.77e-39	5.93e-41	20.2168	82.7239	3.17	OAS2	2'-5'-oligoadenylate synthetase 2
1555756_a_at	1.59e-54	1.68e-57	29.3749	120.668	3.12	CLEC7A	C-type lectin domain family 7 member A
236119_s_at	1.78e-41	1.19e-43	21.5633	88.9191	3.01	SPRR2G	small proline rich protein 2G
202411_at	7.76e-56	6.53e-59	30.2696	123.895	3	IFI27	interferon alpha inducible protein 27
216258_s_at	6.87e-55	6.78e-58	29.6232	121.571	3	SERPINB13	serpin family B member 13
209969_s_at	3.58e-49	8.38e-52	25.9624	107.628	3	STAT1	signal transducer and activator of transcription 1
207367_at	5.97e-42	3.74e-44	21.8206	90.0774	3	ATP12A	ATPase H+/K+ transporting non-gastric alpha2 subunit
205476_at	2.62e-43	1.33e-45	22.5701	93.4041	2.97	CCL20	C-C motif chemokine ligand 20
218810_at	1.19e-58	6.53e-62	32.2398	130.743	2.95	MIR6732///ZC3H12A	microRNA 6732///zinc finger CCCH-type containing 12A
211362_s_at	5.8e-54	6.89e-57	28.9935	119.269	2.9	SERPINB13	serpin family B member 13
223278_at	2.61e-62	1.24e-65	34.8236	139.222	2.87	GJB2	gap junction protein beta 2
211361_s_at	6.69e-50	1.41e-52	26.4087	109.403	2.84	SERPINB13	serpin family B member 13
219352_at	2.65e-38	2.55e-40	19.9078	81.2698	2.82	HERC6	HECT and RLD domain containing E3 ubiquitin protein ligase family member 6
204533_at	1.5e-29	3.82e-31	15.6813	60.1687	2.82	CXCL10	C-X-C motif chemokine ligand 10
216834_at	1.62e-56	1.18e-59	30.7473	125.587	2.8	RGS1	regulator of G-protein signaling 1
232082_x_at	2.31e-50	4.47e-53	26.6987	110.544	2.73	SPRR3	small proline rich protein 3
222223_s_at	8.28e-49	2e-51	25.7466	106.762	2.73	IL36RN	interleukin 36 receptor antagonist
214549_x_at	5.19e-46	1.83e-48	24.0968	99.9706	2.68	SPRR1A	small proline rich protein 1A
209924_at	1.6e-28	4.66e-30	15.2081	57.6721	2.68	CCL18	C-C motif chemokine ligand 18
237563_s_at	1.14e-55	9.78e-59	30.1571	123.493	2.66
32128_at	2.56e-29	6.77e-31	15.5729	59.5988	2.64	CCL18	C-C motif chemokine ligand 18
211506_s_at	2.65e-20	1.98e-21	11.5779	37.8419	2.61	CXCL8	C-X-C motif chemokine ligand 8
204858_s_at	2.03e-54	2.27e-57	29.2939	120.372	2.6	TYMP	thymidine phosphorylase
203915_at	8.8e-27	3.18e-28	14.4189	53.4541	2.6	CXCL9	C-X-C motif chemokine ligand 9
205242_at	5.7e-30	1.39e-31	15.8742	61.1797	2.59	CXCL13	C-X-C motif chemokine ligand 13
214710_s_at	4.65e-55	4.42e-58	29.7408	121.997	2.58	CCNB1	cyclin B1
203779_s_at	9.24e-52	1.45e-54	27.5783	113.952	2.57	MPZL2	myelin protein zero like 2
210138_at	1.77e-48	4.49e-51	25.5471	105.957	2.57	RGS20	regulator of G-protein signaling 20
233687_s_at	3.12e-51	5.25e-54	27.2458	112.673	2.56	KLK9///KLK8	kallikrein related peptidase 9///kallikrein related peptidase 8
1564307_a_at	4.48e-43	2.38e-45	22.4386	92.8253	2.56	A2ML1	alpha-2-macroglobulin like 1
232074_at	6.56e-40	5.27e-42	20.7361	85.1403	2.56	PRSS27	protease, serine 27
204385_at	1.46e-57	9.57e-61	31.4624	128.082	2.55	KYNU	kynureninase
204470_at	2.52e-27	8.51e-29	14.6639	54.7703	2.54	CXCL1	C-X-C motif chemokine ligand 1
217272_s_at	2.26e-53	3.05e-56	28.5945	117.79	2.53	SERPINB13	serpin family B member 13
240304_s_at	5.38e-38	5.36e-40	19.7509	80.5266	2.53	TMC5	transmembrane channel like 5
210164_at	1.8e-40	1.33e-42	21.034	86.5111	2.51	GZMB	granzyme B
206008_at	9.14e-57	6.35e-60	30.9232	126.205	2.5	TGM1	transglutaminase 1
210652_s_at	3.42e-55	3.06e-58	29.8417	122.361	2.5	TTC39A	tetratricopeptide repeat domain 39A
230193_at	9.45e-28	3.04e-29	14.8563	55.7995	2.5	WDR66	WD repeat domain 66
223541_at	2.77e-40	2.12e-42	20.9335	86.0496	2.49	HAS3	hyaluronan synthase 3
227458_at	4.53e-48	1.25e-50	25.2956	104.936	2.48	CD274	CD274 molecule
215223_s_at	1.51e-53	1.96e-56	28.7129	118.231	2.47	LOC100129518///SOD2	uncharacterized LOC100129518///superoxide dismutase 2, mitochondrial
205552_s_at	3.55e-39	3.02e-41	20.3607	83.3968	2.46	OAS1	2'-5'-oligoadenylate synthetase 1
227609_at	3.02e-38	2.95e-40	19.8769	81.1235	2.46	EPSTI1	epithelial stromal interaction 1 (breast)
228846_at	6.58e-52	1.01e-54	27.6724	114.312	2.45	MXD1	MAX dimerization protein 1
204750_s_at	1.34e-41	8.84e-44	21.6296	89.2184	2.45	DSC2	desmocollin 2
242625_at	5.82e-23	3.23e-24	12.7312	44.2424	2.45	RSAD2	radical S-adenosyl methionine domain containing 2
224329_s_at	6.08e-56	4.89e-59	30.3499	124.181	2.44	CNFN	cornifelin
205483_s_at	6.1e-30	1.49e-31	15.8609	61.1101	2.44	ISG15	ISG15 ubiquitin-like modifier
1555167_s_at	5.67e-51	9.96e-54	27.0816	112.037	2.42	NAMPT	nicotinamide phosphoribosyltransferase
219630_at	4.05e-64	1.7e-67	36.1781	143.457	2.41	PDZK1IP1	PDZK1 interacting protein 1
204751_x_at	1.87e-42	1.11e-44	22.0924	91.2918	2.41	DSC2	desmocollin 2
209772_s_at	6.96e-55	7e-58	29.6147	121.54	2.4	CD24	CD24 molecule
216841_s_at	1.33e-48	3.26e-51	25.6259	106.276	2.4	LOC100129518///SOD2	uncharacterized LOC100129518///superoxide dismutase 2, mitochondrial
213797_at	1.1e-24	5.06e-26	13.4863	48.3922	2.4	RSAD2	radical S-adenosyl methionine domain containing 2
1553589_a_at	2.19e-64	8.81e-68	36.3904	144.108	2.39	PDZK1IP1	PDZK1 interacting protein 1
220658_s_at	4.65e-60	2.47e-63	33.2085	133.986	2.38	ARNTL2	aryl hydrocarbon receptor nuclear translocator like 2
211788_s_at	2.75e-46	9.44e-49	24.2539	100.631	2.38	HAUS7///TREX2	HAUS augmin like complex subunit 7///three prime repair exonuclease 2
201890_at	1.16e-50	2.12e-53	26.8884	111.286	2.34	RRM2	ribonucleotide reductase regulatory subunit M2
205990_s_at	4.51e-54	5.28e-57	29.0654	119.534	2.33	WNT5A	Wnt family member 5A
215891_s_at	8.56e-43	4.71e-45	22.2842	92.1432	2.33	GM2A	GM2 ganglioside activator
204415_at	8.2e-31	1.81e-32	16.2648	63.2129	2.33	IFI6	interferon alpha inducible protein 6
206004_at	4.92e-40	3.88e-42	20.8024	85.4463	2.32	TGM3	transglutaminase 3
228531_at	2.67e-43	1.37e-45	22.5641	93.3778	2.31	SAMD9	sterile alpha motif domain containing 9
232361_s_at	1.92e-53	2.56e-56	28.6418	117.966	2.3	EHF	ETS homologous factor
203234_at	6.34e-43	3.41e-45	22.3571	92.4656	2.29	UPP1	uridine phosphorylase 1
205064_at	6.36e-48	1.78e-50	25.2096	104.586	2.27	SPRR1B	small proline rich protein 1B
214580_x_at	8.26e-45	3.31e-47	23.4181	97.0859	2.27	KRT6C///KRT6B///KRT6A	keratin 6C///keratin 6B///keratin 6A
209125_at	2.13e-41	1.44e-43	21.5219	88.7323	2.27	KRT6A	keratin 6A
208650_s_at	4.65e-60	2.43e-63	33.2128	134	2.25	CD24	CD24 molecule
210119_at	4.22e-50	8.42e-53	26.5385	109.915	2.25	KCNJ15	potassium voltage-gated channel subfamily J member 15
214490_at	5.3e-44	2.47e-46	22.9541	95.0819	2.25	ARSF	arylsulfatase F
213425_at	7.78e-43	4.24e-45	22.3077	92.2473	2.24	WNT5A	Wnt family member 5A
206643_at	2.45e-33	3.95e-35	17.4632	69.3363	2.24	HAL	histidine ammonia-lyase
33646_g_at	2.11e-43	1.07e-45	22.6201	93.6237	2.23	GM2A	GM2 ganglioside activator
210797_s_at	1.3e-41	8.53e-44	21.6374	89.2537	2.23	OASL	2'-5'-oligoadenylate synthetase like
205569_at	7.31e-44	3.48e-46	22.876	94.7421	2.22	LAMP3	lysosomal associated membrane protein 3
219722_s_at	6.32e-47	2e-49	24.6245	102.177	2.19	GDPD3	glycerophosphodiester phosphodiesterase domain containing 3
208436_s_at	8.16e-47	2.66e-49	24.5564	101.894	2.19	IRF7	interferon regulatory factor 7
220528_at	9.71e-43	5.42e-45	22.2527	92.0037	2.18	VNN3	vanin 3
202086_at	1.03e-30	2.31e-32	16.2182	62.9711	2.17	MX1	MX dynamin like GTPase 1
226702_at	4.64e-27	1.62e-28	14.5444	54.129	2.17	CMPK2	cytidine/uridine monophosphate kinase 2
207008_at	2.61e-47	7.82e-50	24.8505	103.112	2.16	CXCR2	C-X-C motif chemokine receptor 2
219850_s_at	3.39e-44	1.54e-46	23.0629	95.5543	2.15	EHF	ETS homologous factor
226698_at	7.62e-39	6.77e-41	20.1886	82.5918	2.14	FCHSD1	FCH and double SH3 domains 1
224204_x_at	1.2e-61	5.92e-65	34.3401	137.676	2.13	ARNTL2	aryl hydrocarbon receptor nuclear translocator like 2
203780_at	1.09e-50	1.98e-53	26.906	111.355	2.13	MPZL2	myelin protein zero like 2
207381_at	1.01e-38	9.06e-41	20.1269	82.3018	2.13	ALOX12B	arachidonate 12-lipoxygenase, 12R type
202869_at	4.65e-29	1.26e-30	15.4543	58.9743	2.13	OAS1	2'-5'-oligoadenylate synthetase 1
216202_s_at	1.69e-56	1.27e-59	30.7276	125.518	2.12	SPTLC2	serine palmitoyltransferase long chain base subunit 2
206628_at	2.1e-48	5.42e-51	25.5005	105.769	2.12	SLC5A1	solute carrier family 5 member 1
209921_at	1.27e-44	5.34e-47	23.3071	96.6089	2.12	SLC7A11	solute carrier family 7 member 11
1553081_at	1.75e-28	5.13e-30	15.1899	57.5753	2.12	WFDC12	WAP four-disulfide core domain 12
209514_s_at	1.84e-51	3.03e-54	27.3879	113.221	2.11	RAB27A	RAB27A, member RAS oncogene family
1557389_at	4.33e-47	1.34e-49	24.7211	102.577	2.09	SH3PXD2A-AS1	SH3PXD2A antisense RNA 1
202503_s_at	1.97e-51	3.27e-54	27.3679	113.144	2.08	KIAA0101	KIAA0101
226226_at	5.47e-56	4.3e-59	30.3858	124.308	2.07	TMEM45B	transmembrane protein 45B
224189_x_at	1.77e-47	5.18e-50	24.9502	103.522	2.06	EHF	ETS homologous factor
230323_s_at	3.83e-48	1.03e-50	25.3432	105.13	2.05	TMEM45B	transmembrane protein 45B
AFFX-HUMISGF3A/M97935_MB_at	4.7e-46	1.65e-48	24.1214	100.074	2.05	STAT1	signal transducer and activator of transcription 1
217678_at	2.95e-42	1.79e-44	21.9845	90.8107	2.04	SLC7A11	solute carrier family 7 member 11
202357_s_at	5.47e-50	1.11e-52	26.4685	109.639	2.03	CFB	complement factor B
243754_at	8.72e-50	1.85e-52	26.3399	109.131	2.03
218400_at	1.74e-38	1.61e-40	20.0049	81.7279	2.03	OAS3	2'-5'-oligoadenylate synthetase 3
218384_at	2.42e-54	2.74e-57	29.2426	120.184	2.02	CARHSP1	calcium regulated heat stable protein 1
203764_at	3.51e-48	9.36e-51	25.3666	105.225	2.02	DLGAP5	DLG associated protein 5
204170_s_at	2.68e-47	8.08e-50	24.8427	103.079	2.02	CKS2	CDC28 protein kinase regulatory subunit 2
209792_s_at	2.69e-38	2.59e-40	19.904	81.2519	2.02	KLK10	kallikrein related peptidase 10
1554406_a_at	7.95e-54	9.74e-57	28.9005	118.925	2.01	CLEC7A	C-type lectin domain family 7 member A
217315_s_at	2.84e-36	3.4e-38	18.8882	76.385	2.01	KLK13	kallikrein related peptidase 13
221107_at	1.55e-28	4.51e-30	15.2142	57.7042	2.01	CHRNA9	cholinergic receptor nicotinic alpha 9 subunit
241946_at	2.03e-42	1.22e-44	22.0708	91.1954	2	ZDHHC21	zinc finger DHHC-type containing 21
201860_s_at	2.41e-22	1.43e-23	12.4622	42.7552	1.99	PLAT	plasminogen activator, tissue type
210951_x_at	4.01e-55	3.67e-58	29.7917	122.181	1.98	RAB27A	RAB27A, member RAS oncogene family
217028_at	1.01e-45	3.7e-48	23.9307	99.2698	1.98	CXCR4	C-X-C motif chemokine receptor 4
1555758_a_at	4.66e-41	3.26e-43	21.3419	87.9164	1.98	CDKN3	cyclin dependent kinase inhibitor 3
209774_x_at	3.25e-32	6.04e-34	16.9257	66.6118	1.98	CXCL2	C-X-C motif chemokine ligand 2
AFFX-HUMISGF3A/M97935_5_at	1.46e-43	7.2e-46	22.7096	94.0156	1.97	STAT1	signal transducer and activator of transcription 1
228648_at	1.44e-33	2.29e-35	17.5714	69.8809	1.96	LRG1	leucine rich alpha-2-glycoprotein 1
209126_x_at	2.67e-43	1.37e-45	22.564	93.3771	1.95	KRT6B	keratin 6B
221698_s_at	1.36e-48	3.36e-51	25.6185	106.246	1.94	CLEC7A	C-type lectin domain family 7 member A
201695_s_at	2.13e-44	9.36e-47	23.1776	96.0504	1.94	PNP	purine nucleoside phosphorylase
228729_at	5.41e-35	7.45e-37	18.2583	73.3013	1.94	CCNB1	cyclin B1
241994_at	1.04e-29	2.61e-31	15.754	60.55	1.94	XDH	xanthine dehydrogenase
221404_at	1.74e-28	5.08e-30	15.1917	57.5849	1.94	IL36A	interleukin 36, alpha
222932_at	2.1e-43	1.06e-45	22.6219	93.6315	1.93	EHF	ETS homologous factor
213796_at	2.69e-27	9.14e-29	14.6506	54.6992	1.93	SPRR1A	small proline rich protein 1A
222646_s_at	8.71e-38	8.87e-40	19.6451	80.0238	1.92	ERO1A	endoplasmic reticulum oxidoreductase 1 alpha
231227_at	9.61e-35	1.37e-36	18.1359	72.6959	1.92
202870_s_at	2.24e-49	5.12e-52	26.085	108.118	1.91	CDC20	cell division cycle 20
209727_at	3.53e-44	1.61e-46	23.0528	95.5105	1.91	GM2A	GM2 ganglioside activator
220745_at	2.2e-24	1.04e-25	13.3542	47.6696	1.91	IL19	interleukin 19
AFFX-HUMISGF3A/M97935_MA_at	1.08e-44	4.46e-47	23.3489	96.7886	1.9	STAT1	signal transducer and activator of transcription 1
1553077_at	3.02e-37	3.26e-39	19.373	78.724	1.9	SDR9C7	short chain dehydrogenase/reductase family 9C, member 7
219148_at	5.76e-41	4.11e-43	21.2913	87.6862	1.89	PBK	PDZ binding kinase
204825_at	2.85e-53	3.96e-56	28.5253	117.532	1.88	MELK	maternal embryonic leucine zipper kinase
210559_s_at	5.57e-46	1.99e-48	24.0776	99.8897	1.88	CDK1	cyclin dependent kinase 1
219099_at	2.51e-40	1.91e-42	20.956	86.1532	1.87	TIGAR	TP53 induced glycolysis regulatory phosphatase
206177_s_at	3.99e-34	6.01e-36	17.8381	71.2156	1.87	ARG1	arginase 1
206912_at	9.34e-32	1.85e-33	16.7068	65.4917	1.87	FOXE1	forkhead box E1
35820_at	9.38e-52	1.49e-54	27.5713	113.925	1.86	GM2A	GM2 ganglioside activator
223220_s_at	1.5e-45	5.61e-48	23.8327	98.8546	1.86	PARP9	poly(ADP-ribose) polymerase family member 9
219684_at	8.34e-39	7.44e-41	20.1686	82.4979	1.86	RTP4	receptor transporter protein 4
242271_at	2.68e-37	2.87e-39	19.3997	78.852	1.86	SLC26A9	solute carrier family 26 member 9
231771_at	5.67e-50	1.16e-52	26.4572	109.594	1.84	GJB6	gap junction protein beta 6
202705_at	8.61e-46	3.15e-48	23.9686	99.4297	1.84	CCNB2	cyclin B2
202270_at	3.22e-31	6.8e-33	16.4545	64.1938	1.84	GBP1	guanylate binding protein 1
205014_at	2.63e-38	2.52e-40	19.9104	81.2821	1.83	FGFBP1	fibroblast growth factor binding protein 1
206877_at	4.77e-35	6.55e-37	18.2844	73.4298	1.83	MXD1	MAX dimerization protein 1
207387_s_at	2.99e-33	4.86e-35	17.4218	69.128	1.83	GK	glycerol kinase
218454_at	6.67e-63	3.05e-66	35.2621	140.608	1.82	PLBD1	phospholipase B domain containing 1
203256_at	8.1e-43	4.43e-45	22.298	92.2041	1.82	CDH3	cadherin 3
215808_at	9.14e-34	1.43e-35	17.6654	70.3523	1.82	KLK10	kallikrein related peptidase 10
204439_at	1.8e-13	2.69e-14	8.62239	21.4932	1.82	IFI44L	interferon induced protein 44 like
203418_at	3.52e-46	1.22e-48	24.1939	100.379	1.8	CCNA2	cyclin A2
218542_at	1.13e-38	1.03e-40	20.0992	82.1716	1.8	CEP55	centrosomal protein 55
219956_at	8.42e-38	8.56e-40	19.6526	80.0594	1.8	GALNT6	polypeptide N-acetylgalactosaminyltransferase 6
220249_at	1.45e-35	1.91e-37	18.5344	74.6589	1.8	HYAL4	hyaluronoglucosaminidase 4
215465_at	3e-37	3.23e-39	19.3748	78.7327	1.79	ABCA12	ATP binding cassette subfamily A member 12
235068_at	1.25e-46	4.18e-49	24.4477	101.441	1.78	ZDHHC21	zinc finger DHHC-type containing 21
1569144_a_at	4.05e-40	3.19e-42	20.8447	85.6414	1.78	CYSRT1	cysteine rich tail 1
225366_at	1.6e-48	4.05e-51	25.5723	106.059	1.77	PGM2	phosphoglucomutase 2
226817_at	1.25e-46	4.16e-49	24.4489	101.446	1.77	DSC2	desmocollin 2
204393_s_at	4.02e-34	6.07e-36	17.8361	71.2056	1.77	ACPP	acid phosphatase, prostate
219691_at	7.35e-29	2.05e-30	15.3626	58.4899	1.77	SAMD9	sterile alpha motif domain containing 9
206373_at	6.78e-20	5.27e-21	11.4024	36.8639	1.77	ZIC1	Zic family member 1
203560_at	1.81e-44	7.83e-47	23.2188	96.2283	1.76	GGH	gamma-glutamyl hydrolase
212268_at	5.45e-42	3.38e-44	21.8432	90.1786	1.76	SERPINB1	serpin family B member 1
201490_s_at	2.37e-37	2.54e-39	19.4255	78.9755	1.76	PPIF	peptidylprolyl isomerase F
228617_at	7.83e-27	2.81e-28	14.4419	53.5776	1.76	XAF1	XIAP associated factor 1
202095_s_at	1.15e-49	2.53e-52	26.2612	108.818	1.75	BIRC5	baculoviral IAP repeat containing 5
217739_s_at	3.51e-48	9.33e-51	25.3674	105.228	1.75	NAMPT	nicotinamide phosphoribosyltransferase
211572_s_at	2.65e-30	6.26e-32	16.0269	61.9764	1.75	SLC23A2	solute carrier family 23 member 2
205595_at	3.99e-47	1.23e-49	24.7421	102.664	1.74	DSG3	desmoglein 3
203214_x_at	1.12e-45	4.16e-48	23.9034	99.154	1.74	CDK1	cyclin dependent kinase 1
218755_at	3.16e-43	1.63e-45	22.5233	93.1982	1.74	KIF20A	kinesin family member 20A
207463_x_at	1.51e-42	8.77e-45	22.1445	91.5234	1.74	PRSS3	protease, serine 3
209714_s_at	9.71e-42	6.23e-44	21.707	89.567	1.74	CDKN3	cyclin dependent kinase inhibitor 3
205844_at	4.05e-23	2.2e-24	12.8009	44.6272	1.74	VNN1	vanin 1
226863_at	1.93e-46	6.54e-49	24.341	100.996	1.73	FAM110C	family with sequence similarity 110 member C
208079_s_at	8.57e-44	4.11e-46	22.8378	94.5758	1.73	AURKA	aurora kinase A
201195_s_at	2.87e-38	2.78e-40	19.8891	81.181	1.73	SLC7A5	solute carrier family 7 member 5
229373_at	8.49e-36	1.09e-37	18.6493	75.2213	1.73
210608_s_at	5.05e-29	1.38e-30	15.4378	58.8872	1.73	FUT2	fucosyltransferase 2
218943_s_at	1.28e-33	2.01e-35	17.5976	70.0124	1.72	DDX58	DEXD/H-box helicase 58
214453_s_at	2.29e-25	9.73e-27	13.7879	50.0379	1.72	IFI44	interferon induced protein 44
206337_at	3.66e-43	1.91e-45	22.4883	93.0445	1.71	CCR7	C-C motif chemokine receptor 7
1554253_a_at	1.94e-40	1.45e-42	21.0156	86.4268	1.71	CERS3	ceramide synthase 3
204475_at	3.27e-13	5e-14	8.50827	20.8773	1.71	MMP1	matrix metallopeptidase 1
213421_x_at	2.16e-42	1.3e-44	22.0559	91.1291	1.7	PRSS3	protease, serine 3
219270_at	2.48e-34	3.66e-36	17.9374	71.7105	1.7	CHAC1	ChaC glutathione specific gamma-glutamylcyclotransferase 1
202833_s_at	1.69e-28	4.95e-30	15.1966	57.6109	1.7	SERPINA1	serpin family A member 1
226218_at	2.28e-28	6.82e-30	15.1364	57.2915	1.7	IL7R	interleukin 7 receptor
220330_s_at	5.45e-28	1.71e-29	14.9635	56.3715	1.7	SAMSN1	SAM domain, SH3 domain and nuclear localization signals 1
212021_s_at	6.29e-50	1.3e-52	26.4288	109.482	1.69	MKI67	marker of proliferation Ki-67
266_s_at	1.04e-47	2.98e-50	25.0845	104.074	1.69	CD24	CD24 molecule
212737_at	1.18e-51	1.9e-54	27.5082	113.683	1.68	GM2A	GM2 ganglioside activator
219918_s_at	1.29e-37	1.34e-39	19.5595	79.6159	1.68	ASPM	abnormal spindle microtubule assembly
1559607_s_at	1.15e-28	3.27e-30	15.2749	58.0261	1.68	GBP6	guanylate binding protein family member 6
235678_at	8.7e-45	3.5e-47	23.4051	97.0298	1.67	GM2A	GM2 ganglioside activator
203798_s_at	2.27e-33	3.66e-35	17.4784	69.4129	1.67	VSNL1	visinin like 1
206653_at	2.55e-45	9.66e-48	23.7053	98.3133	1.66	POLR3G	RNA polymerase III subunit G
223217_s_at	1.61e-44	6.86e-47	23.2493	96.3597	1.66	NFKBIZ	NFKB inhibitor zeta
202575_at	4.29e-43	2.27e-45	22.4494	92.873	1.66	CRABP2	cellular retinoic acid binding protein 2
242873_at	1.01e-30	2.26e-32	16.2226	62.994	1.66	LOC101928100	uncharacterized LOC101928100
215125_s_at	2.31e-28	6.89e-30	15.1343	57.2801	1.65	UGT1A3///UGT1A1///UGT1A4///UGT1A9///UGT1A5///UGT1A6///UGT1A7///UGT1A8///UGT1A10	UDP glucuronosyltransferase family 1 member A3///UDP glucuronosyltransferase family 1 member A1///UDP glucuronosyltransferase family 1 member A4///UDP glucuronosyltransferase family 1 member A9///UDP glucuronosyltransferase family 1 member A5///UDP glucuronosyltransferase family 1 member A6///UDP glucuronosyltransferase family 1 member A7///UDP glucuronosyltransferase family 1 member A8///UDP glu…
222878_s_at	5.08e-27	1.78e-28	14.5268	54.0344	1.65	OTUB2	OTU deubiquitinase, ubiquitin aldehyde binding 2
203127_s_at	6.24e-56	5.14e-59	30.3361	124.132	1.64	SPTLC2	serine palmitoyltransferase long chain base subunit 2
235075_at	1.08e-50	1.93e-53	26.912	111.378	1.64	DSG3	desmoglein 3
204268_at	3.41e-47	1.04e-49	24.7816	102.827	1.64	S100A2	S100 calcium binding protein A2
222939_s_at	4.66e-36	5.78e-38	18.7789	75.8536	1.64	SLC16A10	solute carrier family 16 member 10
234700_s_at	4.2e-18	4e-19	10.6284	32.5488	1.64	RNASE7	ribonuclease A family member 7
201291_s_at	1.72e-32	3.1e-34	17.0564	67.2774	1.63	TOP2A	topoisomerase (DNA) II alpha
204822_at	2.27e-32	4.14e-34	16.9999	66.99	1.63	TTK	TTK protein kinase
241985_at	3.46e-29	9.29e-31	15.5127	59.2821	1.63	JMY	junction mediating and regulatory protein, p53 cofactor
229450_at	1.03e-24	4.71e-26	13.4993	48.4636	1.63	IFIT3	interferon induced protein with tetratricopeptide repeats 3
229947_at	1.23e-20	8.83e-22	11.7222	38.6454	1.63	PI15	peptidase inhibitor 15
209201_x_at	5.7e-47	1.78e-49	24.6522	102.292	1.62	CXCR4	C-X-C motif chemokine receptor 4
242773_at	1.62e-43	8.02e-46	22.685	93.908	1.62	SLC5A1	solute carrier family 5 member 1
204162_at	8.88e-43	4.94e-45	22.2735	92.096	1.62	NDC80	NDC80, kinetochore complex component
214070_s_at	1.15e-39	9.39e-42	20.6115	84.5635	1.62	ATP10B	ATPase phospholipid transporting 10B (putative)
225655_at	3.76e-39	3.23e-41	20.3467	83.3313	1.62	UHRF1	ubiquitin like with PHD and ring finger domains 1
222904_s_at	1.05e-30	2.35e-32	16.2149	62.9542	1.62	TMC5	transmembrane channel like 5
203554_x_at	1.68e-54	1.81e-57	29.3557	120.598	1.61	PTTG1	pituitary tumor-transforming 1
1554557_at	1.51e-41	1e-43	21.6016	89.0923	1.61	ATP11B	ATPase phospholipid transporting 11B (putative)
240303_at	1.94e-38	1.82e-40	19.9789	81.6054	1.61	TMC5	transmembrane channel like 5
219358_s_at	5.07e-53	7.33e-56	28.3618	116.92	1.6	ADAP2	ArfGAP with dual PH domains 2
220066_at	3.1e-49	7.2e-52	26.0001	107.779	1.6	NOD2	nucleotide binding oligomerization domain containing 2
208651_x_at	3.77e-49	8.89e-52	25.9476	107.569	1.6	CD24	CD24 molecule
222881_at	1.33e-37	1.39e-39	19.5518	79.579	1.6	HPSE	heparanase
231577_s_at	8.19e-29	2.3e-30	15.341	58.3754	1.6	GBP1	guanylate binding protein 1
227697_at	2.03e-28	5.99e-30	15.1609	57.4213	1.6	SOCS3	suppressor of cytokine signaling 3
236285_at	4.75e-25	2.09e-26	13.6475	49.2726	1.6	KLHDC7B	kelch domain containing 7B
203180_at	1.84e-24	8.64e-26	13.3886	47.8575	1.6	ALDH1A3	aldehyde dehydrogenase 1 family member A3
1555745_a_at	4.53e-09	1.05e-09	6.60843	11.04	1.6	LYZ	lysozyme
232116_at	1.77e-43	8.85e-46	22.6626	93.8097	1.59	GRHL3	grainyhead like transcription factor 3
1555214_a_at	6.52e-39	5.7e-41	20.2253	82.7634	1.59	CLEC7A	C-type lectin domain family 7 member A
203362_s_at	5.84e-33	9.86e-35	17.282	68.422	1.59	MAD2L1	MAD2 mitotic arrest deficient-like 1 (yeast)
235117_at	1.62e-32	2.91e-34	17.0691	67.3419	1.59	CHAC2	ChaC cation transport regulator homolog 2
218960_at	3.06e-43	1.58e-45	22.5316	93.235	1.58	TMPRSS4	transmembrane protease, serine 4
206632_s_at	6.93e-30	1.7e-31	15.8353	60.9761	1.58	APOBEC3B	apolipoprotein B mRNA editing enzyme catalytic subunit 3B
224009_x_at	5.76e-23	3.19e-24	12.7335	44.2551	1.58	DHRS9	dehydrogenase/reductase 9
203153_at	1.77e-20	1.29e-21	11.6537	38.2644	1.58	IFIT1	interferon induced protein with tetratricopeptide repeats 1
223586_at	1.03e-50	1.83e-53	26.9256	111.431	1.57	ARNTL2	aryl hydrocarbon receptor nuclear translocator like 2
223218_s_at	3.68e-46	1.28e-48	24.1817	100.328	1.57	NFKBIZ	NFKB inhibitor zeta
201292_at	1.81e-40	1.35e-42	21.0316	86.5001	1.57	TOP2A	topoisomerase (DNA) II alpha
222838_at	1.54e-36	1.8e-38	19.0187	77.0175	1.57	SLAMF7	SLAM family member 7
203148_s_at	4.32e-48	1.18e-50	25.3108	104.998	1.56	TRIM14	tripartite motif containing 14
211919_s_at	3.82e-46	1.33e-48	24.1719	100.287	1.56	CXCR4	C-X-C motif chemokine receptor 4
203936_s_at	5.02e-39	4.35e-41	20.283	83.0336	1.56	MMP9	matrix metallopeptidase 9
219095_at	1.08e-37	1.12e-39	19.5964	79.7921	1.56	PLA2G4B///JMJD7-PLA2G4B	phospholipase A2 group IVB///JMJD7-PLA2G4B readthrough
210834_s_at	1.11e-31	2.22e-33	16.6717	65.3114	1.56	PTGER3	prostaglandin E receptor 3
1554768_a_at	5.57e-39	4.85e-41	20.26	82.9259	1.55	MAD2L1	MAD2 mitotic arrest deficient-like 1 (yeast)
215977_x_at	3.41e-34	5.1e-36	17.8711	71.3805	1.55	GK	glycerol kinase
211075_s_at	1.46e-57	9.18e-61	31.4742	128.123	1.54	CD47	CD47 molecule
227410_at	1.56e-42	9.06e-45	22.1372	91.491	1.54	FAM43A	family with sequence similarity 43 member A
204698_at	2.03e-39	1.68e-41	20.4861	83.9811	1.54	ISG20	interferon stimulated exonuclease gene 20
205681_at	5.09e-35	7e-37	18.271	73.3638	1.54	BCL2A1	BCL2 related protein A1
204995_at	4.74e-34	7.21e-36	17.8017	71.0344	1.54	CDK5R1	cyclin dependent kinase 5 regulatory subunit 1
1554912_at	1.05e-26	3.84e-28	14.3837	53.2646	1.54	ESYT3	extended synaptotagmin 3
226421_at	1.74e-47	5.07e-50	24.9551	103.543	1.53	AMMECR1	Alport syndrome, mental retardation, midface hypoplasia and elliptocytosis chromosomal region gene 1
200887_s_at	7.55e-45	3.01e-47	23.4402	97.1807	1.53	STAT1	signal transducer and activator of transcription 1
214599_at	3.04e-44	1.37e-46	23.0903	95.6726	1.52	IVL	involucrin
203213_at	2.55e-42	1.54e-44	22.0187	90.9634	1.52	CDK1	cyclin dependent kinase 1
238973_s_at	3.23e-40	2.49e-42	20.8986	85.8892	1.52
225100_at	1.55e-29	3.96e-31	15.6749	60.135	1.52	FBXO45	F-box protein 45
219978_s_at	3.52e-28	1.08e-29	15.05	56.8319	1.52	NUSAP1	nucleolar and spindle associated protein 1
234699_at	1.66e-17	1.68e-18	10.3718	31.1199	1.52	RNASE7	ribonuclease A family member 7
206211_at	4.12e-17	4.35e-18	10.2015	30.173	1.52	SELE	selectin E
216379_x_at	1.04e-47	2.96e-50	25.086	104.08	1.51	CD24	CD24 molecule
224414_s_at	3.33e-44	1.5e-46	23.0683	95.5774	1.51	CARD6	caspase recruitment domain family member 6
AFFX-HUMISGF3A/M97935_3_at	9.8e-44	4.73e-46	22.8054	94.4345	1.51	STAT1	signal transducer and activator of transcription 1
228303_at	1.9e-41	1.27e-43	21.5488	88.8536	1.51	GALNT6	polypeptide N-acetylgalactosaminyltransferase 6
220013_at	2.01e-47	5.92e-50	24.9178	103.389	1.5	EPHX3	epoxide hydrolase 3
212460_at	7.14e-46	2.57e-48	24.0164	99.6317	1.5	SPTSSA	serine palmitoyltransferase small subunit A
202831_at	1.09e-30	2.45e-32	16.2072	62.9138	1.5	GPX2	glutathione peroxidase 2
223952_x_at	2.65e-22	1.59e-23	12.4437	42.6527	1.5	DHRS9	dehydrogenase/reductase 9
206166_s_at	5.14e-53	7.62e-56	28.3517	116.882	1.49	CLCA2	chloride channel accessory 2
232682_at	1.43e-45	5.31e-48	23.8457	98.9096	1.49	MREG	melanoregulin
202712_s_at	6.52e-42	4.12e-44	21.7991	89.9809	1.49	CKMT1A///CKMT1B	creatine kinase, mitochondrial 1A///creatine kinase, mitochondrial 1B
201489_at	4.86e-38	4.78e-40	19.7751	80.6412	1.49	PPIF	peptidylprolyl isomerase F
224013_s_at	6e-36	7.55e-38	18.7244	75.5878	1.49	SOX7	SRY-box 7
202269_x_at	2.45e-30	5.73e-32	16.0438	62.0643	1.49	GBP1	guanylate binding protein 1
224917_at	2.55e-27	8.63e-29	14.6613	54.7562	1.49	MIR21///VMP1	microRNA 21///vacuole membrane protein 1
217497_at	6.33e-27	2.24e-28	14.4839	53.8036	1.49	TYMP	thymidine phosphorylase
204563_at	7.81e-26	3.14e-27	13.9956	51.1661	1.49	SELL	selectin L
219014_at	1.01e-23	5.14e-25	13.064	46.0765	1.49	PLAC8	placenta specific 8
205554_s_at	3.49e-36	4.24e-38	18.8425	76.1633	1.48	DNASE1L3	deoxyribonuclease 1 like 3
219209_at	5.09e-30	1.23e-31	15.8972	61.2996	1.48	IFIH1	interferon induced with helicase C domain 1
218888_s_at	8.13e-28	2.59e-29	14.8859	55.9574	1.48	NETO2	neuropilin and tolloid like 2
214456_x_at	1.35e-19	1.08e-20	11.2732	36.144	1.48	SAA2///SAA1	serum amyloid A2///serum amyloid A1
60528_at	8.59e-43	4.75e-45	22.2824	92.1351	1.47	PLA2G4B///JMJD7-PLA2G4B	phospholipase A2 group IVB///JMJD7-PLA2G4B readthrough
202134_s_at	1.58e-41	1.05e-43	21.5914	89.0461	1.47	WWTR1	WW domain containing transcription regulator 1
220187_at	2.85e-23	1.52e-24	12.8673	44.9936	1.47	STEAP4	STEAP4 metalloreductase
202345_s_at	1.46e-57	9.63e-61	31.4607	128.076	1.46	FABP5	fatty acid binding protein 5
230518_at	4.32e-48	1.17e-50	25.3119	105.003	1.46	MPZL2	myelin protein zero like 2
204007_at	7.45e-23	4.19e-24	12.6843	43.9837	1.46	FCGR3B	Fc fragment of IgG receptor IIIb
1554408_a_at	5.48e-46	1.95e-48	24.0825	99.9104	1.45	TK1	thymidine kinase 1
220780_at	4.92e-41	3.46e-43	21.3287	87.8562	1.45	PLA2G3	phospholipase A2 group III
238460_at	7.21e-33	1.22e-34	17.2393	68.2059	1.45	FAM83A	family with sequence similarity 83 member A
221305_s_at	3.58e-27	1.23e-28	14.5948	54.3997	1.45	UGT1A3///UGT1A1///UGT1A9///UGT1A5///UGT1A8	UDP glucuronosyltransferase family 1 member A3///UDP glucuronosyltransferase family 1 member A1///UDP glucuronosyltransferase family 1 member A9///UDP glucuronosyltransferase family 1 member A5///UDP glucuronosyltransferase family 1 member A8
202954_at	2.39e-48	6.3e-51	25.4636	105.619	1.44	UBE2C	ubiquitin conjugating enzyme E2 C
231779_at	1.89e-37	1.99e-39	19.476	79.2172	1.44	IRAK2	interleukin 1 receptor associated kinase 2
1552329_at	1.16e-26	4.26e-28	14.3645	53.161	1.44	RBBP6	RB binding protein 6, ubiquitin ligase
217521_at	1.37e-22	7.95e-24	12.5686	43.344	1.44	HAL	histidine ammonia-lyase
214382_at	1.96e-18	1.79e-19	10.7723	33.3509	1.44	UNC93A	unc-93 homolog A (C. elegans)
205829_at	5.66e-41	4.03e-43	21.2956	87.7055	1.43	HSD17B1	hydroxysteroid 17-beta dehydrogenase 1
218039_at	2.35e-40	1.77e-42	20.9727	86.23	1.43	NUSAP1	nucleolar and spindle associated protein 1
225687_at	2.21e-28	6.57e-30	15.1433	57.3278	1.43	FAM83D	family with sequence similarity 83 member D
204747_at	2.07e-26	7.8e-28	14.2527	52.5576	1.43	IFIT3	interferon induced protein with tetratricopeptide repeats 3
202934_at	1.7e-38	1.57e-40	20.01	81.752	1.42	HK2	hexokinase 2
231331_at	1.35e-36	1.54e-38	19.0507	77.1724	1.42
242103_at	1.57e-29	4.02e-31	15.6719	60.1197	1.42	TMEM86A	transmembrane protein 86A
1554179_s_at	2.76e-27	9.38e-29	14.6457	54.6728	1.42	LYNX1	Ly6/neurotoxin 1
208596_s_at	1.6e-26	5.98e-28	14.3018	52.8227	1.42	UGT1A3///UGT1A1///UGT1A4///UGT1A9///UGT1A5///UGT1A6///UGT1A7///UGT1A8///UGT1A10	UDP glucuronosyltransferase family 1 member A3///UDP glucuronosyltransferase family 1 member A1///UDP glucuronosyltransferase family 1 member A4///UDP glucuronosyltransferase family 1 member A9///UDP glucuronosyltransferase family 1 member A5///UDP glucuronosyltransferase family 1 member A6///UDP glucuronosyltransferase family 1 member A7///UDP glucuronosyltransferase family 1 member A8///UDP glu…
241382_at	4.72e-24	2.32e-25	13.2087	46.8716	1.42	PCP4L1	Purkinje cell protein 4 like 1
205890_s_at	7.86e-24	3.94e-25	13.1124	46.3428	1.42	UBD///GABBR1	ubiquitin D///gamma-aminobutyric acid type B receptor subunit 1
214226_at	9.4e-47	3.09e-49	24.5199	101.742	1.41	PRSS53	protease, serine 53
209408_at	1.09e-42	6.14e-45	22.2246	91.8791	1.41	KIF2C	kinesin family member 2C
210038_at	2.97e-38	2.9e-40	19.8805	81.1406	1.41	PRKCQ	protein kinase C theta
217738_at	3.62e-37	3.96e-39	19.3325	78.5297	1.41	NAMPT	nicotinamide phosphoribosyltransferase
205488_at	1.26e-30	2.84e-32	16.1784	62.7644	1.41	GZMA	granzyme A
213562_s_at	4.79e-27	1.67e-28	14.5383	54.0963	1.41	SQLE	squalene epoxidase
207165_at	1.25e-25	5.17e-27	13.904	50.6691	1.41	HMMR	hyaluronan mediated motility receptor
205713_s_at	3e-11	5.57e-12	7.62833	16.2089	1.41	COMP	cartilage oligomeric matrix protein
202338_at	1.16e-50	2.15e-53	26.8848	111.272	1.4	TK1	thymidine kinase 1
212022_s_at	8.11e-46	2.94e-48	23.9852	99.5001	1.4	MKI67	marker of proliferation Ki-67
214838_at	7.33e-45	2.89e-47	23.4494	97.22	1.4	SFT2D2	SFT2 domain containing 2
1556551_s_at	7.42e-45	2.95e-47	23.4452	97.2022	1.4	SLC39A6	solute carrier family 39 member 6
205774_at	1.15e-44	4.79e-47	23.3326	96.7184	1.4	F12	coagulation factor XII
228273_at	6.88e-38	6.93e-40	19.6969	80.2699	1.4	PRR11	proline rich 11
211429_s_at	2.76e-28	8.32e-30	15.0989	57.0922	1.4	SERPINA1	serpin family A member 1
208607_s_at	1.05e-23	5.34e-25	13.057	46.0382	1.4	SAA2-SAA4///SAA2///SAA1	SAA2-SAA4 readthrough///serum amyloid A2///serum amyloid A1
229055_at	2.64e-55	2.32e-58	29.9186	122.638	1.39	GPR68	G protein-coupled receptor 68
204527_at	2.41e-53	3.31e-56	28.5731	117.71	1.39	MYO5A	myosin VA
205349_at	6.56e-50	1.37e-52	26.4161	109.432	1.39	GNA15	G protein subunit alpha 15
225367_at	1.18e-48	2.86e-51	25.6578	106.404	1.39	PGM2	phosphoglucomutase 2
209771_x_at	2.17e-48	5.64e-51	25.491	105.73	1.39	CD24	CD24 molecule
225647_s_at	2.37e-40	1.79e-42	20.9697	86.2161	1.39	CTSC	cathepsin C
218663_at	1.6e-36	1.88e-38	19.0103	76.977	1.39	NCAPG	non-SMC condensin I complex subunit G
202589_at	3.75e-36	4.59e-38	18.8262	76.0836	1.39	TYMS	thymidylate synthetase
241937_s_at	1.73e-35	2.32e-37	18.4954	74.4677	1.39	WDR4	WD repeat domain 4
203755_at	1.95e-34	2.83e-36	17.989	71.9673	1.39	BUB1B	BUB1 mitotic checkpoint serine/threonine kinase B
213226_at	6.11e-32	1.18e-33	16.7949	65.9432	1.39	CCNA2	cyclin A2
204891_s_at	1.11e-31	2.23e-33	16.6711	65.3087	1.39	LCK	LCK proto-oncogene, Src family tyrosine kinase
207038_at	7.26e-30	1.79e-31	15.8256	60.9251	1.39	SLC16A6	solute carrier family 16 member 6
206133_at	3.99e-21	2.71e-22	11.9337	39.8226	1.39	XAF1	XIAP associated factor 1
55081_at	5.07e-53	7.43e-56	28.3584	116.908	1.38	MICALL1	MICAL like 1
216470_x_at	2.48e-39	2.08e-41	20.4409	83.7709	1.38	PRSS2	protease, serine 2
227570_at	2.69e-37	2.88e-39	19.3986	78.847	1.38	TMEM86A	transmembrane protein 86A
225099_at	1.53e-36	1.78e-38	19.0217	77.0324	1.38	FBXO45	F-box protein 45
210052_s_at	1.72e-34	2.49e-36	18.015	72.0966	1.38	TPX2	TPX2, microtubule nucleation factor
220318_at	2.58e-32	4.71e-34	16.9744	66.8602	1.38	EPN3	epsin 3
226825_s_at	1.31e-53	1.65e-56	28.7584	118.399	1.37	TMEM165	transmembrane protein 165
223229_at	6.39e-42	4.02e-44	21.8043	90.0042	1.37	UBE2T	ubiquitin conjugating enzyme E2 T
213523_at	1.92e-38	1.79e-40	19.9827	81.6232	1.37	CCNE1	cyclin E1
205831_at	3.11e-31	6.55e-33	16.4618	64.2315	1.37	CD2	CD2 molecule
205157_s_at	1.18e-20	8.46e-22	11.7297	38.6875	1.37	KRT17///JUP	keratin 17///junction plakoglobin
224839_s_at	8.55e-28	2.74e-29	14.8755	55.9022	1.36	GPT2	glutamic--pyruvic transaminase 2
207126_x_at	2.84e-27	9.68e-29	14.6399	54.6415	1.36	UGT1A1///UGT1A4///UGT1A9///UGT1A6///UGT1A8///UGT1A10	UDP glucuronosyltransferase family 1 member A1///UDP glucuronosyltransferase family 1 member A4///UDP glucuronosyltransferase family 1 member A9///UDP glucuronosyltransferase family 1 member A6///UDP glucuronosyltransferase family 1 member A8///UDP glucuronosyltransferase family 1 member A10
229390_at	1.63e-24	7.62e-26	13.4114	47.9825	1.36	FAM26F	family with sequence similarity 26 member F
205767_at	2.46e-18	2.27e-19	10.7294	33.1116	1.36	EREG	epiregulin
202069_s_at	1.03e-49	2.24e-52	26.2922	108.942	1.35	IDH3A	isocitrate dehydrogenase 3 (NAD(+)) alpha
203499_at	6.66e-42	4.22e-44	21.7938	89.9571	1.35	EPHA2	EPH receptor A2
204026_s_at	2.9e-38	2.81e-40	19.8869	81.1706	1.35	ZWINT	ZW10 interacting kinetochore protein
203946_s_at	1.21e-21	7.75e-23	12.1586	41.0719	1.35	ARG2	arginase 2
219181_at	9.04e-21	6.36e-22	11.7808	38.9717	1.35	LIPG	lipase G, endothelial type
218990_s_at	1.75e-20	1.27e-21	11.6564	38.2795	1.35	SPRR3	small proline rich protein 3
203476_at	4.58e-58	2.68e-61	31.8291	129.344	1.34	TPBG	trophoblast glycoprotein
211762_s_at	4.65e-55	4.36e-58	29.7444	122.01	1.34	KPNA2	karyopherin subunit alpha 2
223738_s_at	1.29e-50	2.42e-53	26.8544	111.153	1.34	PGM2	phosphoglucomutase 2
241355_at	3.26e-40	2.52e-42	20.8961	85.8779	1.34	HR	hair growth associated
226829_at	1.57e-31	3.21e-33	16.6003	64.9448	1.34	AFAP1L2	actin filament associated protein 1 like 2
214470_at	7.43e-30	1.84e-31	15.8208	60.9002	1.34	KLRB1	killer cell lectin like receptor B1
203740_at	9.9e-57	7.06e-60	30.8934	126.101	1.33	MPHOSPH6	M-phase phosphoprotein 6
218095_s_at	2.77e-50	5.42e-53	26.6498	110.352	1.33	TMEM165	transmembrane protein 165
223298_s_at	1.47e-38	1.35e-40	20.0416	81.9008	1.33	NT5C3A	5'-nucleotidase, cytosolic IIIA
222892_s_at	1.11e-36	1.26e-38	19.0926	77.3751	1.33	TMEM40	transmembrane protein 40
206125_s_at	3.38e-36	4.08e-38	18.8503	76.2011	1.33	KLK8	kallikrein related peptidase 8
219716_at	7.69e-34	1.19e-35	17.702	70.5359	1.33	APOL6	apolipoprotein L6
209975_at	1.61e-19	1.31e-20	11.2399	35.9581	1.33	CYP2E1	cytochrome P450 family 2 subfamily E member 1
1564064_a_at	7.76e-47	2.51e-49	24.5699	101.95	1.32	ATP11B	ATPase phospholipid transporting 11B (putative)
217785_s_at	1.93e-43	9.72e-46	22.6414	93.7168	1.32	YKT6	YKT6 v-SNARE homolog (S. cerevisiae)
1554474_a_at	1.52e-40	1.12e-42	21.0714	86.6825	1.32	MOXD1	monooxygenase DBH like 1
209546_s_at	5.4e-37	5.96e-39	19.2475	78.1215	1.32	APOL1	apolipoprotein L1
238542_at	6.1e-34	9.33e-36	17.7501	70.7764	1.32	ULBP2	UL16 binding protein 2
209803_s_at	4.18e-28	1.29e-29	15.016	56.6511	1.32	PHLDA2	pleckstrin homology like domain family A member 2
219836_at	6.11e-23	3.4e-24	12.7221	44.1924	1.32	ZBED2	zinc finger BED-type containing 2
216244_at	2.89e-19	2.41e-20	11.1305	35.3481	1.32	IL1RN	interleukin 1 receptor antagonist
223484_at	4.38e-19	3.72e-20	11.0527	34.9143	1.32	C15orf48	chromosome 15 open reading frame 48
225787_at	9.39e-47	3.07e-49	24.5215	101.749	1.31	UBE2F	ubiquitin conjugating enzyme E2 F (putative)
1555460_a_at	2.2e-44	9.79e-47	23.1671	96.0052	1.31	SLC39A6	solute carrier family 39 member 6
1557918_s_at	1.08e-36	1.22e-38	19.0996	77.4085	1.31	SLC16A1	solute carrier family 16 member 1
222872_x_at	3.45e-36	4.18e-38	18.8453	76.1765	1.31	NABP1	nucleic acid binding protein 1
200923_at	6.98e-36	8.85e-38	18.6918	75.4288	1.31	LGALS3BP	galectin 3 binding protein
210852_s_at	1.05e-33	1.65e-35	17.637	70.2099	1.31	AASS	aminoadipate-semialdehyde synthase
214581_x_at	2.29e-30	5.34e-32	16.0574	62.1352	1.31	TNFRSF21	TNF receptor superfamily member 21
215966_x_at	5.68e-30	1.38e-31	15.8751	61.1842	1.31	GK3P	glycerol kinase 3 pseudogene
60474_at	2.32e-27	7.77e-29	14.6808	54.8609	1.31	FERMT1	fermitin family member 1
236451_at	2.83e-27	9.64e-29	14.6407	54.6458	1.31	LOC100996579	uncharacterized LOC100996579
214088_s_at	1.51e-41	1e-43	21.6013	89.091	1.3	FUT3	fucosyltransferase 3 (Lewis blood group)
210873_x_at	5.63e-14	8.01e-15	8.8442	22.6961	1.3	APOBEC3A_B///APOBEC3A	APOBEC3A and APOBEC3B deletion hybrid///apolipoprotein B mRNA editing enzyme catalytic subunit 3A
224511_s_at	4.14e-54	4.77e-57	29.0929	119.635	1.29	TXNDC17	thioredoxin domain containing 17
209093_s_at	1.95e-42	1.17e-44	22.0807	91.2395	1.29	GBAP1///GBA	glucosylceramidase beta pseudogene 1///glucosylceramidase beta
204641_at	5.14e-36	6.43e-38	18.7571	75.7475	1.29	NEK2	NIMA related kinase 2
1569555_at	2.39e-35	3.23e-37	18.4275	74.1346	1.29	GDA	guanine deaminase
233085_s_at	3.52e-33	5.77e-35	17.388	68.9575	1.29	NABP1	nucleic acid binding protein 1
204532_x_at	2.53e-27	8.56e-29	14.6627	54.7639	1.29	UGT1A1///UGT1A4///UGT1A9///UGT1A6///UGT1A8///UGT1A10	UDP glucuronosyltransferase family 1 member A1///UDP glucuronosyltransferase family 1 member A4///UDP glucuronosyltransferase family 1 member A9///UDP glucuronosyltransferase family 1 member A6///UDP glucuronosyltransferase family 1 member A8///UDP glucuronosyltransferase family 1 member A10
205119_s_at	6.63e-25	2.97e-26	13.5833	48.9223	1.29	FPR1	formyl peptide receptor 1
219799_s_at	2.91e-23	1.56e-24	12.863	44.9697	1.29	DHRS9	dehydrogenase/reductase 9
221666_s_at	4.38e-53	6.26e-56	28.4038	117.078	1.28	PYCARD	PYD and CARD domain containing
225783_at	1.12e-42	6.41e-45	22.2147	91.8353	1.28	UBE2F	ubiquitin conjugating enzyme E2 F (putative)
211806_s_at	3e-41	2.08e-43	21.4413	88.3673	1.28	KCNJ15	potassium voltage-gated channel subfamily J member 15
238741_at	8.48e-35	1.2e-36	18.1628	72.8289	1.28	FAM83A	family with sequence similarity 83 member A
211796_s_at	1.4e-29	3.56e-31	15.6947	60.2393	1.28	TRBC1	T cell receptor beta constant 1
218662_s_at	5.41e-39	4.7e-41	20.2665	82.9567	1.27	NCAPG	non-SMC condensin I complex subunit G
220865_s_at	8.87e-39	7.95e-41	20.1546	82.4319	1.27	PDSS1	prenyl (decaprenyl) diphosphate synthase, subunit 1
206553_at	2.33e-31	4.83e-33	16.5206	64.5345	1.27	OAS2	2'-5'-oligoadenylate synthetase 2
1569003_at	3.82e-30	9.18e-32	15.9535	61.5938	1.27	VMP1	vacuole membrane protein 1
205798_at	1.33e-25	5.5e-27	13.8926	50.6069	1.27	IL7R	interleukin 7 receptor
210020_x_at	4.96e-23	2.72e-24	12.7622	44.4139	1.27	CALML3	calmodulin like 3
218986_s_at	2.8e-22	1.68e-23	12.4337	42.597	1.27	DDX60	DEXD/H-box helicase 60
224376_s_at	7.26e-54	8.77e-57	28.9288	119.03	1.26	TGIF2-C20orf24///C20orf24	TGIF2-C20orf24 readthrough///chromosome 20 open reading frame 24
219648_at	2.23e-46	7.61e-49	24.305	100.845	1.26	MREG	melanoregulin
222866_s_at	2.21e-40	1.66e-42	20.9864	86.2928	1.26	FLVCR2	feline leukemia virus subgroup C cellular receptor family member 2
210589_s_at	2.64e-38	2.53e-40	19.909	81.2753	1.26	GBAP1	glucosylceramidase beta pseudogene 1
202068_s_at	6.08e-29	1.68e-30	15.4008	58.6919	1.26	LDLR	low density lipoprotein receptor
205034_at	7.72e-28	2.45e-29	14.896	56.0117	1.26	CCNE2	cyclin E2
1557236_at	3.93e-25	1.71e-26	13.6844	49.4738	1.26	APOL6	apolipoprotein L6
206094_x_at	1.88e-24	8.81e-26	13.385	47.838	1.26	UGT1A3///UGT1A1///UGT1A4///UGT1A9///UGT1A5///UGT1A6///UGT1A7///UGT1A8///UGT1A10	UDP glucuronosyltransferase family 1 member A3///UDP glucuronosyltransferase family 1 member A1///UDP glucuronosyltransferase family 1 member A4///UDP glucuronosyltransferase family 1 member A9///UDP glucuronosyltransferase family 1 member A5///UDP glucuronosyltransferase family 1 member A6///UDP glucuronosyltransferase family 1 member A7///UDP glucuronosyltransferase family 1 member A8///UDP glu…
216598_s_at	3.73e-18	3.53e-19	10.6509	32.6742	1.26	CCL2	C-C motif chemokine ligand 2
204351_at	2.44e-12	4.05e-13	8.12095	18.8033	1.26	S100P	S100 calcium binding protein P
204224_s_at	2.01e-44	8.75e-47	23.1929	96.1166	1.25	GCH1	GTP cyclohydrolase 1
205241_at	3.6e-40	2.8e-42	20.8728	85.7706	1.25	SCO2	SCO2 cytochrome c oxidase assembly protein
236172_at	2.95e-36	3.54e-38	18.8794	76.3423	1.25	LTB4R	leukotriene B4 receptor
217192_s_at	6.2e-36	7.81e-38	18.7174	75.5537	1.25	PRDM1	PR/SET domain 1
221477_s_at	1.24e-31	2.52e-33	16.6468	65.1839	1.25	LOC100129518///SOD2	uncharacterized LOC100129518///superoxide dismutase 2, mitochondrial
205534_at	1.02e-30	2.27e-32	16.2215	62.9883	1.25	PCDH7	protocadherin 7
228964_at	1.28e-30	2.91e-32	16.1741	62.7423	1.25	PRDM1	PR/SET domain 1
212290_at	1.33e-27	4.33e-29	14.79	55.4452	1.25	SLC7A1	solute carrier family 7 member 1
204818_at	3.33e-13	5.1e-14	8.50479	20.8585	1.25	HSD17B2	hydroxysteroid 17-beta dehydrogenase 2
231948_s_at	4.19e-45	1.62e-47	23.5851	97.8007	1.24	UBE2F	ubiquitin conjugating enzyme E2 F (putative)
210334_x_at	2.07e-39	1.73e-41	20.4807	83.9559	1.24	BIRC5	baculoviral IAP repeat containing 5
236840_at	4.92e-37	5.42e-39	19.2674	78.2173	1.24	C12orf56	chromosome 12 open reading frame 56
218355_at	4.89e-36	6.09e-38	18.7684	75.8025	1.24	KIF4A	kinesin family member 4A
1554648_a_at	3.58e-34	5.38e-36	17.8604	71.3271	1.24	DUOXA1	dual oxidase maturation factor 1
203797_at	1.12e-32	1.96e-34	17.1463	67.7343	1.24	VSNL1	visinin like 1
205239_at	1.8e-19	1.47e-20	11.2187	35.8402	1.24	AREG	amphiregulin
209555_s_at	1.9e-16	2.14e-17	9.91575	28.5869	1.24	CD36	CD36 molecule
218719_s_at	2.28e-47	6.81e-50	24.8839	103.249	1.23	GINS3	GINS complex subunit 3
202236_s_at	4.25e-41	2.97e-43	21.3628	88.011	1.23	SLC16A1	solute carrier family 16 member 1
218856_at	1.07e-39	8.74e-42	20.6268	84.6347	1.23	TNFRSF21	TNF receptor superfamily member 21
205402_x_at	8.11e-37	9.02e-39	19.1618	77.7086	1.23	PRSS2	protease, serine 2
208937_s_at	1.11e-35	1.44e-37	18.5926	74.9439	1.23	ID1	inhibitor of DNA binding 1, HLH protein
243550_at	9.97e-34	1.56e-35	17.6478	70.2641	1.23	ZDHHC21	zinc finger DHHC-type containing 21
210915_x_at	1.57e-30	3.6e-32	16.1331	62.5294	1.23	TRBC1	T cell receptor beta constant 1
210029_at	7.47e-29	2.09e-30	15.3591	58.4712	1.23	IDO1	indoleamine 2,3-dioxygenase 1
220655_at	1.45e-16	1.61e-17	9.96621	28.8666	1.23	TNIP3	TNFAIP3 interacting protein 3
201762_s_at	1.84e-57	1.24e-60	31.3876	127.823	1.22	MIR7703///PSME2	microRNA 7703///proteasome activator subunit 2
221539_at	1.08e-44	4.45e-47	23.3492	96.79	1.22	EIF4EBP1	eukaryotic translation initiation factor 4E binding protein 1
1564063_a_at	5.51e-44	2.58e-46	22.9442	95.0389	1.22	ATP11B	ATPase phospholipid transporting 11B (putative)
225536_at	1.02e-41	6.59e-44	21.6946	89.5114	1.22	TMEM54	transmembrane protein 54
201649_at	2.18e-40	1.63e-42	20.99	86.3094	1.22	UBE2L6	ubiquitin conjugating enzyme E2 L6
204465_s_at	7.24e-39	6.42e-41	20.2	82.6452	1.22	INA	internexin neuronal intermediate filament protein alpha
228698_at	1.66e-37	1.74e-39	19.5043	79.3525	1.22	SOX7	SRY-box 7
218009_s_at	1.64e-36	1.93e-38	19.0049	76.9509	1.22	PRC1	protein regulator of cytokinesis 1
33304_at	4.46e-34	6.77e-36	17.8144	71.0975	1.22	ISG20	interferon stimulated exonuclease gene 20
213572_s_at	2.72e-29	7.23e-31	15.5602	59.532	1.22	SERPINB1	serpin family B member 1
200796_s_at	1.06e-28	3e-30	15.2908	58.1102	1.22	MCL1	BCL2 family apoptosis regulator
203821_at	6.89e-21	4.79e-22	11.8316	39.2547	1.22	HBEGF	heparin binding EGF like growth factor
1554556_a_at	1.42e-51	2.32e-54	27.4573	113.488	1.21	ATP11B	ATPase phospholipid transporting 11B (putative)
221779_at	4.46e-51	7.74e-54	27.1462	112.288	1.21	MICALL1	MICAL like 1
203964_at	7.77e-49	1.86e-51	25.7643	106.834	1.21	NMI	N-myc and STAT interactor
216388_s_at	9.76e-37	1.1e-38	19.1204	77.5089	1.21	LTB4R	leukotriene B4 receptor
210357_s_at	1.46e-32	2.58e-34	17.0922	67.4597	1.21	SMOX	spermine oxidase
217167_x_at	3.93e-30	9.47e-32	15.9476	61.5631	1.21	GK	glycerol kinase
204976_s_at	8.98e-29	2.53e-30	15.3231	58.2808	1.21	AMMECR1	Alport syndrome, mental retardation, midface hypoplasia and elliptocytosis chromosomal region gene 1
204444_at	4.04e-28	1.25e-29	15.0227	56.6866	1.21	KIF11	kinesin family member 11
229391_s_at	2.36e-23	1.25e-24	12.9032	45.1912	1.21	FAM26F	family with sequence similarity 26 member F
210732_s_at	2.87e-22	1.72e-23	12.429	42.5711	1.21	LGALS8	galectin 8
236598_at	1.69e-40	1.26e-42	21.0472	86.5715	1.2	LOC100996579	uncharacterized LOC100996579
1554696_s_at	7.37e-34	1.14e-35	17.7111	70.5811	1.2	TYMS	thymidylate synthetase
213293_s_at	3.36e-29	9.02e-31	15.5183	59.3114	1.2	TRIM22	tripartite motif containing 22
217755_at	1.48e-49	3.28e-52	26.1963	108.561	1.19	HN1	hematological and neurological expressed 1
211016_x_at	7.71e-33	1.32e-34	17.2247	68.1321	1.19	HSPA4	heat shock protein family A (Hsp70) member 4
223895_s_at	4.28e-29	1.16e-30	15.4707	59.0608	1.19	EPN3	epsin 3
225105_at	5.13e-28	1.6e-29	14.9757	56.4363	1.19	C12orf75	chromosome 12 open reading frame 75
1552319_a_at	1.36e-27	4.44e-29	14.7852	55.4197	1.19	KLK8	kallikrein related peptidase 8
219787_s_at	9.26e-26	3.76e-27	13.9623	50.9858	1.19	ECT2	epithelial cell transforming 2
218796_at	3.39e-25	1.47e-26	13.7126	49.6278	1.19	FERMT1	fermitin family member 1
230748_at	9.97e-24	5.07e-25	13.0665	46.0904	1.19	SLC16A6	solute carrier family 16 member 6
219990_at	6.71e-22	4.2e-23	12.2688	41.6835	1.19	E2F8	E2F transcription factor 8
1431_at	5.09e-19	4.37e-20	11.0242	34.7554	1.19	CYP2E1	cytochrome P450 family 2 subfamily E member 1
201912_s_at	1.07e-44	4.36e-47	23.3542	96.8113	1.18	GSPT1	G1 to S phase transition 1
209025_s_at	2.12e-44	9.28e-47	23.1794	96.0583	1.18	SYNCRIP	synaptotagmin binding cytoplasmic RNA interacting protein
210128_s_at	1.54e-36	1.8e-38	19.0191	77.0197	1.18	LTB4R	leukotriene B4 receptor
228852_at	2.7e-36	3.23e-38	18.8985	76.4351	1.18	ENSA	endosulfine alpha
208433_s_at	7.86e-35	1.1e-36	18.1794	72.9112	1.18	LRP8	LDL receptor related protein 8
228378_at	2.61e-34	3.86e-36	17.9269	71.6582	1.18	C12orf29	chromosome 12 open reading frame 29
239127_at	4.06e-33	6.69e-35	17.3587	68.8094	1.18	LOC100288860	uncharacterized LOC100288860
213193_x_at	3.38e-31	7.16e-33	16.4445	64.1419	1.18	TRBC1	T cell receptor beta constant 1
232306_at	2.28e-30	5.32e-32	16.058	62.1385	1.18	CDH26	cadherin 26
202446_s_at	3.21e-30	7.65e-32	15.9884	61.7759	1.18	PLSCR1	phospholipid scramblase 1
226980_at	6.51e-29	1.81e-30	15.3867	58.6172	1.18	DEPDC1B	DEP domain containing 1B
238164_at	1.53e-28	4.45e-30	15.2167	57.7176	1.18	USP6NL	USP6 N-terminal like
219695_at	5.66e-28	1.78e-29	14.956	56.3314	1.18	SMPD3	sphingomyelin phosphodiesterase 3
231769_at	5.68e-28	1.79e-29	14.9551	56.327	1.18	FBXO6	F-box protein 6
238725_at	4.91e-27	1.72e-28	14.5332	54.0689	1.18	IRF1	interferon regulatory factor 1
206513_at	3.45e-26	1.33e-27	14.1536	52.0223	1.18	AIM2	absent in melanoma 2
242317_at	4.92e-23	2.69e-24	12.764	44.4238	1.18	HIGD1A	HIG1 hypoxia inducible domain family member 1A
202067_s_at	4.12e-22	2.51e-23	12.3611	42.195	1.18	LDLR	low density lipoprotein receptor
243296_at	9.14e-20	7.2e-21	11.3464	36.5521	1.18	NAMPT	nicotinamide phosphoribosyltransferase
222608_s_at	4.79e-18	4.6e-19	10.6035	32.4105	1.18	ANLN	anillin actin binding protein
223880_x_at	1.17e-53	1.45e-56	28.7935	118.53	1.17	TGIF2-C20orf24///C20orf24	TGIF2-C20orf24 readthrough///chromosome 20 open reading frame 24
208290_s_at	4.56e-47	1.42e-49	24.7069	102.518	1.17	EIF5	eukaryotic translation initiation factor 5
202580_x_at	1.33e-42	7.66e-45	22.1749	91.6583	1.17	FOXM1	forkhead box M1
209708_at	5.15e-38	5.11e-40	19.7609	80.5743	1.17	MOXD1	monooxygenase DBH like 1
209882_at	7.02e-38	7.09e-40	19.6922	80.2478	1.17	RIT1	Ras like without CAAX 1
202687_s_at	1.07e-37	1.1e-39	19.5997	79.8075	1.17	TNFSF10	tumor necrosis factor superfamily member 10
239648_at	4.73e-36	5.89e-38	18.7751	75.8352	1.17	DCUN1D3	defective in cullin neddylation 1 domain containing 3
221521_s_at	3.38e-31	7.14e-33	16.445	64.1445	1.17	GINS2	GINS complex subunit 2
209872_s_at	3.15e-28	9.63e-30	15.0715	56.9467	1.17	PKP3	plakophilin 3
213680_at	2.16e-23	1.14e-24	12.9197	45.2823	1.17	KRT6B	keratin 6B
204994_at	6.24e-16	7.36e-17	9.6937	27.3577	1.17	MX2	MX dynamin like GTPase 2
208900_s_at	1.48e-14	1.99e-15	9.09794	24.0803	1.17	TOP1	topoisomerase (DNA) I
1553695_a_at	3.33e-37	3.64e-39	19.3504	78.6158	1.16	NLRX1	NLR family member X1
225195_at	8.12e-37	9.04e-39	19.1612	77.7062	1.16	DPH3	diphthamide biosynthesis 3
207861_at	2.58e-30	6.07e-32	16.0328	62.0072	1.16	CCL22	C-C motif chemokine ligand 22
207992_s_at	3.45e-30	8.23e-32	15.9745	61.703	1.16	AMPD3	adenosine monophosphate deaminase 3
218951_s_at	7.57e-30	1.88e-31	15.817	60.8803	1.16	PLCXD1	phosphatidylinositol specific phospholipase C X domain containing 1
212942_s_at	1.75e-29	4.52e-31	15.6495	60.002	1.16	CEMIP	cell migration inducing hyaluronan binding protein
228654_at	6.31e-29	1.75e-30	15.393	58.6507	1.16	SPIN4	spindlin family member 4
204962_s_at	1.96e-25	8.24e-27	13.8184	50.2038	1.16	SLC35F6///CENPA	solute carrier family 35 member F6///centromere protein A
213857_s_at	1.44e-54	1.5e-57	29.4061	120.782	1.15	CD47	CD47 molecule
217835_x_at	1.5e-53	1.92e-56	28.7179	118.249	1.15	TGIF2-C20orf24///C20orf24	TGIF2-C20orf24 readthrough///chromosome 20 open reading frame 24
204601_at	7.31e-47	2.35e-49	24.5856	102.015	1.15	N4BP1	NEDD4 binding protein 1
201088_at	2.73e-40	2.09e-42	20.9368	86.0651	1.15	KPNA2	karyopherin subunit alpha 2
212769_at	5.88e-40	4.67e-42	20.7622	85.2609	1.15	TLE3	transducin like enhancer of split 3
219555_s_at	2.1e-37	2.23e-39	19.4523	79.1038	1.15	CENPN	centromere protein N
210904_s_at	1.11e-32	1.93e-34	17.1497	67.7514	1.15	IL13RA1	interleukin 13 receptor subunit alpha 1
219493_at	7.09e-29	1.97e-30	15.37	58.5292	1.15	SHCBP1	SHC binding and spindle associated 1
200730_s_at	4.05e-27	1.4e-28	14.5713	54.2733	1.15	PTP4A1	protein tyrosine phosphatase type IVA, member 1
221328_at	4.33e-16	5.03e-17	9.76193	27.735	1.15	CLDN17	claudin 17
202376_at	2.14e-10	4.32e-11	7.23559	14.1825	1.15	SERPINA3	serpin family A member 3
209642_at	1.93e-31	3.97e-33	16.5586	64.7302	1.14	BUB1	BUB1 mitotic checkpoint serine/threonine kinase
216316_x_at	1.28e-29	3.23e-31	15.7134	60.3374	1.14	GK6P	glycerol kinase 6 pseudogene
1557165_s_at	2.07e-28	6.12e-30	15.1567	57.399	1.14	KLHL18	kelch like family member 18
207291_at	4.5e-28	1.4e-29	15.0013	56.5729	1.14	PRRG4	proline rich and Gla domain 4
205016_at	5.3e-25	2.35e-26	13.6263	49.157	1.14	TGFA	transforming growth factor alpha
214511_x_at	3.23e-20	2.43e-21	11.541	37.6364	1.14	FCGR1B	Fc fragment of IgG receptor Ib
203770_s_at	5.65e-20	4.36e-21	11.4364	37.0535	1.14	STS	steroid sulfatase (microsomal), isozyme S
219412_at	6.26e-40	5.01e-42	20.7471	85.1911	1.13	RAB38	RAB38, member RAS oncogene family
220651_s_at	4.11e-34	6.22e-36	17.8312	71.1814	1.13	MCM10	minichromosome maintenance 10 replication initiation factor
239586_at	3.01e-32	5.56e-34	16.942	66.6948	1.13	FAM83A	family with sequence similarity 83 member A
205543_at	2.13e-31	4.42e-33	16.5379	64.6238	1.13	HSPA4L	heat shock protein family A (Hsp70) member 4 like
205015_s_at	3.61e-30	8.65e-32	15.965	61.6538	1.13	TGFA	transforming growth factor alpha
232112_at	9.62e-30	2.41e-31	15.7692	60.6301	1.13	RALGPS2	Ral GEF with PH domain and SH3 binding motif 2
222793_at	8.35e-21	5.85e-22	11.7957	39.0548	1.13	DDX58	DEXD/H-box helicase 58
209976_s_at	4.9e-20	3.75e-21	11.4629	37.2015	1.13	CYP2E1	cytochrome P450 family 2 subfamily E member 1
219369_s_at	4e-19	3.39e-20	11.0694	35.0078	1.13	OTUB2	OTU deubiquitinase, ubiquitin aldehyde binding 2
223869_at	1.15e-16	1.27e-17	10.009	29.104	1.13	SOST	sclerostin
212295_s_at	2.26e-49	5.22e-52	26.0805	108.1	1.12	SLC7A1	solute carrier family 7 member 1
209825_s_at	7.09e-48	2e-50	25.1816	104.471	1.12	MIR3658///UCK2	microRNA 3658///uridine-cytidine kinase 2
202070_s_at	1.25e-44	5.21e-47	23.3131	96.6345	1.12	IDH3A	isocitrate dehydrogenase 3 (NAD(+)) alpha
203233_at	1.06e-42	5.95e-45	22.2318	91.9108	1.12	IL4R	interleukin 4 receptor
216641_s_at	7.98e-35	1.12e-36	18.1755	72.8919	1.12	LAD1	ladinin 1
214446_at	5.43e-29	1.49e-30	15.4233	58.8107	1.12	ELL2	elongation factor for RNA polymerase II 2
203665_at	1.32e-28	3.8e-30	15.2464	57.8749	1.12	HMOX1	heme oxygenase 1
225142_at	2.04e-27	6.81e-29	14.7054	54.9924	1.12	KDM7A	lysine demethylase 7A
238654_at	2.1e-24	9.9e-26	13.3636	47.7211	1.12	VSIG10L	V-set and immunoglobulin domain containing 10 like
236898_at	2.31e-22	1.37e-23	12.4698	42.7974	1.12
202953_at	4.34e-18	4.14e-19	10.6222	32.5144	1.12	C1QB	complement C1q B chain
208934_s_at	3.79e-43	1.98e-45	22.4797	93.0064	1.11	LGALS8	galectin 8
215395_x_at	1.11e-40	8.05e-43	21.1442	87.0154	1.11	PRSS3P2	protease, serine 3 pseudogene 2
205436_s_at	3.48e-40	2.7e-42	20.8811	85.809	1.11	H2AFX	H2A histone family member X
203021_at	8.17e-38	8.29e-40	19.6593	80.0915	1.11	SLPI	secretory leukocyte peptidase inhibitor
1570243_at	3.57e-32	6.69e-34	16.9058	66.5102	1.11
219316_s_at	3.8e-31	8.09e-33	16.4208	64.0199	1.11	FLVCR2	feline leukemia virus subgroup C cellular receptor family member 2
211715_s_at	1.57e-30	3.59e-32	16.1338	62.5329	1.11	BDH1	3-hydroxybutyrate dehydrogenase, type 1
221245_s_at	1.01e-29	2.54e-31	15.7593	60.5781	1.11	FZD5	frizzled class receptor 5
206932_at	6.61e-25	2.96e-26	13.5839	48.9254	1.11	CH25H	cholesterol 25-hydroxylase
244692_at	9.58e-22	6.08e-23	12.2022	41.3137	1.11	CYP4F22	cytochrome P450 family 4 subfamily F member 22
1552532_a_at	3.68e-16	4.24e-17	9.7928	27.9059	1.11	ATP6V1C2	ATPase H+ transporting V1 subunit C2
222981_s_at	1.65e-44	7.08e-47	23.242	96.3284	1.1	RAB10	RAB10, member RAS oncogene family
204034_at	2.27e-37	2.41e-39	19.4357	79.0245	1.1	ETHE1	ETHE1, persulfide dioxygenase
223544_at	7.38e-37	8.18e-39	19.1821	77.8067	1.1	TMEM79	transmembrane protein 79
224239_at	4.02e-36	4.94e-38	18.811	76.0097	1.1	DEFB103A///DEFB103B	defensin beta 103A///defensin beta 103B
204092_s_at	2.05e-34	2.99e-36	17.9781	71.9132	1.1	AURKA	aurora kinase A
206472_s_at	1.35e-33	2.14e-35	17.585	69.9492	1.1	TLE3	transducin like enhancer of split 3
1558152_at	2.12e-28	6.27e-30	15.1522	57.375	1.1	LOC100131262	uncharacterized LOC100131262
234305_s_at	4.68e-25	2.06e-26	13.6504	49.2886	1.1	GSDMC	gasdermin C
222774_s_at	2.77e-24	1.33e-25	13.3102	47.428	1.1	NETO2	neuropilin and tolloid like 2
237252_at	1.82e-23	9.52e-25	12.9524	45.4624	1.1	THBD	thrombomodulin
232277_at	3.68e-19	3.11e-20	11.0851	35.0951	1.1	SLC28A3	solute carrier family 28 member 3
208126_s_at	4.24e-16	4.92e-17	9.76606	27.7579	1.1	CYP2C18	cytochrome P450 family 2 subfamily C member 18
203882_at	1.27e-44	5.32e-47	23.3081	96.6131	1.09	IRF9	interferon regulatory factor 9
45633_at	1.69e-39	1.39e-41	20.5266	84.1694	1.09	GINS3	GINS complex subunit 3
205909_at	2.93e-37	3.15e-39	19.3799	78.7574	1.09	POLE2	DNA polymerase epsilon 2, accessory subunit
222039_at	1.59e-36	1.86e-38	19.0124	76.987	1.09	KIF18B	kinesin family member 18B
204057_at	1.05e-34	1.49e-36	18.1177	72.6057	1.09	IRF8	interferon regulatory factor 8
208992_s_at	1.9e-33	3.04e-35	17.5148	69.5962	1.09	STAT3	signal transducer and activator of transcription 3
227180_at	2.13e-32	3.86e-34	17.0133	67.0579	1.09	ELOVL7	ELOVL fatty acid elongase 7
1568592_at	2.51e-32	4.59e-34	16.9795	66.8858	1.09	TRIM69	tripartite motif containing 69
220104_at	3.18e-32	5.88e-34	16.9309	66.638	1.09	ZC3HAV1	zinc finger CCCH-type containing, antiviral 1
1553132_a_at	1.19e-31	2.4e-33	16.6567	65.2345	1.09	TC2N	tandem C2 domains, nuclear
221009_s_at	1.58e-29	4.05e-31	15.6703	60.1113	1.09	ANGPTL4	angiopoietin like 4
1553505_at	1.8e-29	4.68e-31	15.6429	59.9671	1.09	A2ML1	alpha-2-macroglobulin like 1
220724_at	1.39e-28	4.02e-30	15.2359	57.819	1.09	CWH43	cell wall biogenesis 43 C-terminal homolog
224071_at	2.97e-28	8.99e-30	15.0845	57.0155	1.09	IL20	interleukin 20
218817_at	4.18e-27	1.45e-28	14.5646	54.2374	1.09	SPCS3	signal peptidase complex subunit 3
210538_s_at	1.63e-25	6.81e-27	13.8535	50.3943	1.09	BIRC3	baculoviral IAP repeat containing 3
238710_at	3.04e-23	1.63e-24	12.855	44.9256	1.09	TMEM86A	transmembrane protein 86A
204420_at	4.95e-19	4.24e-20	11.0295	34.7848	1.09	FOSL1	FOS like 1, AP-1 transcription factor subunit
214512_s_at	3.83e-50	7.57e-53	26.5655	110.021	1.08	SUB1	SUB1 homolog, transcriptional regulator
208708_x_at	1.01e-49	2.16e-52	26.3013	108.978	1.08	EIF5	eukaryotic translation initiation factor 5
201584_s_at	2.12e-49	4.81e-52	26.1005	108.179	1.08	DDX39A	DEAD-box helicase 39A
211015_s_at	7.55e-42	4.81e-44	21.7646	89.826	1.08	HSPA4	heat shock protein family A (Hsp70) member 4
200798_x_at	6.32e-39	5.52e-41	20.2323	82.7963	1.08	MCL1	BCL2 family apoptosis regulator
221291_at	7.11e-39	6.28e-41	20.2047	82.667	1.08	ULBP2	UL16 binding protein 2
226936_at	2.48e-38	2.36e-40	19.9239	81.3459	1.08	CENPW	centromere protein W
207386_at	7.95e-38	8.06e-40	19.6653	80.1197	1.08	CYP7B1	cytochrome P450 family 7 subfamily B member 1
225645_at	1.5e-35	1.99e-37	18.5266	74.6209	1.08	EHF	ETS homologous factor
212978_at	3.32e-31	7.03e-33	16.4481	64.1605	1.08	LRRC8B	leucine rich repeat containing 8 family member B
227224_at	3.62e-31	7.68e-33	16.4309	64.072	1.08	RALGPS2	Ral GEF with PH domain and SH3 binding motif 2
203358_s_at	2.58e-30	6.07e-32	16.0328	62.007	1.08	EZH2	enhancer of zeste 2 polycomb repressive complex 2 subunit
235651_at	2.03e-29	5.28e-31	15.6198	59.8457	1.08	TTC22	tetratricopeptide repeat domain 22
213006_at	1.69e-27	5.6e-29	14.7419	55.188	1.08	CEBPD	CCAAT/enhancer binding protein delta
204006_s_at	8.03e-24	4.03e-25	13.1083	46.3199	1.08	FCGR3B///FCGR3A	Fc fragment of IgG receptor IIIb///Fc fragment of IgG receptor IIIa
38037_at	8.65e-20	6.8e-21	11.3568	36.6099	1.08	HBEGF	heparin binding EGF like growth factor
215438_x_at	3.82e-44	1.76e-46	23.0316	95.4183	1.07	GSPT1	G1 to S phase transition 1
211661_x_at	1.18e-41	7.7e-44	21.6601	89.3561	1.07	PTAFR	platelet activating factor receptor
202805_s_at	6.41e-40	5.13e-42	20.7418	85.1667	1.07	ABCC1	ATP binding cassette subfamily C member 1
209464_at	9.7e-38	9.94e-40	19.6213	79.9107	1.07	AURKB	aurora kinase B
210087_s_at	7.49e-35	1.04e-36	18.1902	72.9647	1.07	MPZL1	myelin protein zero like 1
207828_s_at	9.98e-35	1.42e-36	18.128	72.6567	1.07	CENPF	centromere protein F
240616_at	2.94e-32	5.4e-34	16.9476	66.7235	1.07
214007_s_at	3.51e-32	6.56e-34	16.9094	66.5286	1.07	TWF1	twinfilin actin binding protein 1
207655_s_at	2.01e-29	5.25e-31	15.6211	59.8526	1.07	BLNK	B-cell linker
205394_at	2.4e-28	7.2e-30	15.1261	57.2368	1.07	CHEK1	checkpoint kinase 1
213007_at	2.77e-28	8.35e-30	15.0982	57.0883	1.07	FANCI	Fanconi anemia complementation group I
236039_at	8.09e-26	3.27e-27	13.9885	51.1277	1.07	LYPD5	LY6/PLAUR domain containing 5
229500_at	2.47e-25	1.05e-26	13.7738	49.9609	1.07	SLC30A9	solute carrier family 30 member 9
204769_s_at	3.29e-25	1.42e-26	13.7185	49.6597	1.07	TAP2	transporter 2, ATP binding cassette subfamily B member
205590_at	4.11e-24	2.01e-25	13.2348	47.0146	1.07	RASGRP1	RAS guanyl releasing protein 1
227725_at	8.63e-23	4.9e-24	12.6561	43.8276	1.07	ST6GALNAC1	ST6 N-acetylgalactosaminide alpha-2,6-sialyltransferase 1
221765_at	9.42e-23	5.36e-24	12.6398	43.7375	1.07	UGCG	UDP-glucose ceramide glucosyltransferase
213927_at	2.68e-22	1.61e-23	12.4419	42.6427	1.07	MAP3K9	mitogen-activated protein kinase kinase kinase 9
209848_s_at	7.06e-19	6.16e-20	10.9629	34.4135	1.07	PMEL	premelanosome protein
209723_at	3.37e-13	5.16e-14	8.50256	20.8465	1.07	SERPINB9	serpin family B member 9
211122_s_at	6.89e-10	1.46e-10	6.99826	12.9787	1.07	CXCL11	C-X-C motif chemokine ligand 11
205048_s_at	0.000579	0.000256	3.76611	-1.00981	1.07	PSPH	phosphoserine phosphatase
208966_x_at	1.44e-50	2.74e-53	26.8234	111.032	1.06	IFI16	interferon gamma inducible protein 16
202089_s_at	5.97e-48	1.66e-50	25.2266	104.655	1.06	SLC39A6	solute carrier family 39 member 6
206164_at	4.55e-44	2.11e-46	22.9901	95.2383	1.06	CLCA2	chloride channel accessory 2
210830_s_at	5.66e-42	3.52e-44	21.834	90.1374	1.06	PON2	paraoxonase 2
224753_at	2.85e-39	2.4e-41	20.4096	83.6251	1.06	CDCA5	cell division cycle associated 5
230966_at	2.87e-38	2.78e-40	19.8891	81.1815	1.06	IL4I1	interleukin 4 induced 1
216905_s_at	4.89e-38	4.83e-40	19.7729	80.631	1.06	ST14	suppression of tumorigenicity 14
211725_s_at	1.95e-37	2.07e-39	19.4682	79.1797	1.06	BID	BH3 interacting domain death agonist
202613_at	2.55e-35	3.45e-37	18.4141	74.0686	1.06	CTPS1	CTP synthase 1
213457_at	4.97e-32	9.47e-34	16.8377	66.1623	1.06	MFHAS1	malignant fibrous histiocytoma amplified sequence 1
207339_s_at	1.83e-31	3.75e-33	16.5697	64.7875	1.06	LTB	lymphotoxin beta
209237_s_at	3.57e-30	8.55e-32	15.9671	61.6644	1.06	SLC23A2	solute carrier family 23 member 2
206102_at	9.09e-28	2.92e-29	14.8636	55.8386	1.06	GINS1	GINS complex subunit 1
206488_s_at	1.35e-18	1.21e-19	10.8413	33.7359	1.06	CD36	CD36 molecule
228152_s_at	1.45e-18	1.31e-19	10.8279	33.6608	1.06	DDX60L	DEAD-box helicase 60-like
235276_at	1.87e-17	1.91e-18	10.3491	30.9941	1.06	EPSTI1	epithelial stromal interaction 1 (breast)
210072_at	1.44e-14	1.93e-15	9.1029	24.1074	1.06	CCL19	C-C motif chemokine ligand 19
201422_at	7.01e-45	2.76e-47	23.4608	97.2687	1.05	IFI30///PIK3R2	IFI30, lysosomal thiol reductase///phosphoinositide-3-kinase regulatory subunit 2
223658_at	5.58e-41	3.96e-43	21.2995	87.7235	1.05	KCNK6	potassium two pore domain channel subfamily K member 6
1555427_s_at	1.15e-39	9.42e-42	20.6107	84.56	1.05	SYNCRIP	synaptotagmin binding cytoplasmic RNA interacting protein
238327_at	2.46e-39	2.05e-41	20.4435	83.783	1.05	ODF3B	outer dense fiber of sperm tails 3B
222876_s_at	2.31e-38	2.19e-40	19.9397	81.4205	1.05	ADAP2	ArfGAP with dual PH domains 2
230188_at	1.03e-35	1.33e-37	18.6092	75.0253	1.05	NIPAL4	NIPA like domain containing 4
242998_at	6.65e-30	1.63e-31	15.8434	61.0181	1.05	RDH12	retinol dehydrogenase 12 (all-trans/9-cis/11-cis)
205220_at	6.7e-27	2.38e-28	14.4727	53.7435	1.05	HCAR3	hydroxycarboxylic acid receptor 3
216950_s_at	3.11e-26	1.19e-27	14.1741	52.1331	1.05	FCGR1CP///FCGR1B///FCGR1A	Fc fragment of IgG receptor Ic, pseudogene///Fc fragment of IgG receptor Ib///Fc fragment of IgG receptor Ia
221416_at	7.94e-25	3.6e-26	13.5484	48.7319	1.05	PLA2G2F	phospholipase A2 group IIF
209236_at	8.81e-25	4.01e-26	13.5285	48.623	1.05	SLC23A2	solute carrier family 23 member 2
216243_s_at	6.69e-24	3.33e-25	13.143	46.5108	1.05	IL1RN	interleukin 1 receptor antagonist
209709_s_at	1.87e-22	1.1e-23	12.51	43.0197	1.05	HMMR	hyaluronan mediated motility receptor
204567_s_at	1.51e-21	9.84e-23	12.1158	40.834	1.05	ABCG1	ATP binding cassette subfamily G member 1
209080_x_at	2.22e-52	3.33e-55	27.9629	115.417	1.04	GLRX3	glutaredoxin 3
32069_at	2.31e-45	8.69e-48	23.7302	98.419	1.04	N4BP1	NEDD4 binding protein 1
209191_at	3.82e-44	1.77e-46	23.0311	95.4162	1.04	TUBB6	tubulin beta 6 class V
209231_s_at	1.72e-39	1.42e-41	20.5221	84.1486	1.04	DCTN5	dynactin subunit 5
218295_s_at	1.68e-38	1.56e-40	20.012	81.7613	1.04	NUP50	nucleoporin 50
221803_s_at	9.47e-37	1.07e-38	19.1273	77.5427	1.04	NRBF2	nuclear receptor binding factor 2
209891_at	1.95e-34	2.84e-36	17.9885	71.9646	1.04	SPC25	SPC25, NDC80 kinetochore complex component
201543_s_at	7.15e-34	1.1e-35	17.7173	70.6122	1.04	SAR1A	secretion associated Ras related GTPase 1A
218349_s_at	2.19e-29	5.73e-31	15.6045	59.7652	1.04	ZWILCH	zwilch kinetochore protein
202625_at	4.1e-29	1.11e-30	15.4792	59.1055	1.04	LYN	LYN proto-oncogene, Src family tyrosine kinase
223381_at	1.96e-25	8.22e-27	13.8188	50.206	1.04	NUF2	NUF2, NDC80 kinetochore complex component
227654_at	1.45e-24	6.77e-26	13.433	48.1007	1.04	FAM65C	family with sequence similarity 65 member C
39402_at	1.31e-23	6.75e-25	13.0147	45.8054	1.04	IL1B	interleukin 1 beta
238811_at	2.12e-23	1.12e-24	12.9236	45.3035	1.04	ATP11B	ATPase phospholipid transporting 11B (putative)
223574_x_at	1.35e-12	2.19e-13	8.23512	19.4118	1.04	PPP2R2C	protein phosphatase 2 regulatory subunit Bgamma
204478_s_at	1.19e-43	5.83e-46	22.7579	94.2271	1.03	RABIF	RAB interacting factor
201487_at	1.13e-42	6.49e-45	22.2122	91.8239	1.03	CTSC	cathepsin C
219395_at	2.39e-41	1.62e-43	21.4964	88.6166	1.03	MIR6773///ESRP2	microRNA 6773///epithelial splicing regulatory protein 2
37152_at	3.08e-37	3.33e-39	19.3686	78.7031	1.03	PPARD	peroxisome proliferator activated receptor delta
226882_x_at	9.28e-35	1.32e-36	18.1432	72.732	1.03	WDR4	WD repeat domain 4
1554482_a_at	3.55e-34	5.33e-36	17.8622	71.3361	1.03	SAR1B	secretion associated Ras related GTPase 1B
225436_at	9.43e-33	1.63e-34	17.1829	67.9201	1.03	ABHD17C	abhydrolase domain containing 17C
233565_s_at	1.34e-30	3.05e-32	16.1652	62.6957	1.03	FKBP1A-SDCBP2///SDCBP2	FKBP1A-SDCBP2 readthrough (NMD candidate)///syndecan binding protein 2
204341_at	5.34e-30	1.3e-31	15.8874	61.2487	1.03	TRIM16	tripartite motif containing 16
209218_at	9.68e-30	2.43e-31	15.7679	60.6231	1.03	SQLE	squalene epoxidase
222642_s_at	2.26e-29	5.93e-31	15.5978	59.7299	1.03	TMEM33	transmembrane protein 33
204702_s_at	7.44e-26	2.99e-27	14.0049	51.2166	1.03	NFE2L3	nuclear factor, erythroid 2 like 3
220944_at	3e-25	1.29e-26	13.7362	49.756	1.03	PGLYRP4	peptidoglycan recognition protein 4
214681_at	4.26e-21	2.91e-22	11.9213	39.7533	1.03	GK	glycerol kinase
1553213_a_at	4.82e-15	6.22e-16	9.30867	25.2356	1.03	KRT78	keratin 78
215150_at	2.49e-11	4.57e-12	7.66585	16.4046	1.03	YOD1	YOD1 deubiquitinase
202595_s_at	6.36e-47	2.02e-49	24.6218	102.165	1.02	LEPROTL1	leptin receptor overlapping transcript-like 1
206332_s_at	8.56e-43	4.71e-45	22.284	92.1421	1.02	IFI16	interferon gamma inducible protein 16
202307_s_at	2.15e-35	2.89e-37	18.4503	74.2466	1.02	TAP1	transporter 1, ATP binding cassette subfamily B member
224967_at	1.07e-34	1.53e-36	18.1128	72.5818	1.02	UGCG	UDP-glucose ceramide glucosyltransferase
209260_at	2.72e-29	7.22e-31	15.5605	59.5339	1.02	SFN	stratifin
1552777_a_at	4.16e-23	2.26e-24	12.7957	44.5986	1.02	RAET1E	retinoic acid early transcript 1E
205194_at	6.86e-22	4.29e-23	12.2648	41.6611	1.02	PSPH	phosphoserine phosphatase
219159_s_at	3.35e-21	2.25e-22	11.9672	40.0083	1.02	SLAMF7	SLAM family member 7
223573_s_at	1.48e-17	1.49e-18	10.3937	31.242	1.02	PPP2R2C	protein phosphatase 2 regulatory subunit Bgamma
211430_s_at	0.00424	0.00218	3.1299	-3.02148	1.02	MIR8071-2///MIR8071-1///IGHV4-31///IGHM///IGHG2///IGHG1	microRNA 8071-2///microRNA 8071-1///immunoglobulin heavy variable 4-31///immunoglobulin heavy constant mu///immunoglobulin heavy constant gamma 2 (G2m marker)///immunoglobulin heavy constant gamma 1 (G1m marker)
213696_s_at	3e-44	1.34e-46	23.0943	95.69	1.01	MED8	mediator complex subunit 8
206571_s_at	1.06e-40	7.66e-43	21.155	87.0647	1.01	MAP4K4	mitogen-activated protein kinase kinase kinase kinase 4
225478_at	5.37e-37	5.93e-39	19.2488	78.1278	1.01	MFHAS1	malignant fibrous histiocytoma amplified sequence 1
202659_at	8.27e-36	1.06e-37	18.6553	75.2509	1.01	PSMB10	proteasome subunit beta 10
220599_s_at	2.11e-35	2.83e-37	18.4546	74.2678	1.01	CARD14	caspase recruitment domain family member 14
207181_s_at	2.29e-34	3.36e-36	17.9547	71.7969	1.01	CASP7	caspase 7
203087_s_at	4.5e-34	6.84e-36	17.8123	71.0873	1.01	KIF2A	kinesin family member 2A
204033_at	2.74e-33	4.43e-35	17.4401	69.2204	1.01	TRIP13	thyroid hormone receptor interactor 13
225779_at	5.33e-33	8.94e-35	17.3014	68.5198	1.01	SLC27A4	solute carrier family 27 member 4
210553_x_at	6.33e-30	1.55e-31	15.8534	61.0709	1.01	LOC100507472///PCSK6	uncharacterized LOC100507472///proprotein convertase subtilisin/kexin type 6
200648_s_at	6.3e-28	1.99e-29	14.9354	56.2215	1.01	GLUL	glutamate-ammonia ligase
206034_at	3.64e-26	1.41e-27	14.1437	51.9684	1.01	SERPINB8	serpin family B member 8
231211_s_at	6.46e-25	2.89e-26	13.5884	48.9501	1.01	YIF1B	Yip1 interacting factor homolog B, membrane trafficking protein
204715_at	6.75e-25	3.03e-26	13.58	48.9042	1.01	PANX1	pannexin 1
207018_s_at	2.94e-24	1.41e-25	13.2989	47.3665	1.01	RAB27B	RAB27B, member RAS oncogene family
202430_s_at	5.42e-24	2.68e-25	13.1823	46.7264	1.01	PLSCR1	phospholipid scramblase 1
242951_at	1.9e-22	1.12e-23	12.5072	43.0043	1.01
220620_at	4e-17	4.2e-18	10.2076	30.2067	1.01	CRCT1	cysteine rich C-terminal 1
219225_at	1.79e-16	2.01e-17	9.92658	28.6469	1.01	PGBD5	piggyBac transposable element derived 5
214038_at	3.55e-15	4.52e-16	9.36646	25.5533	1.01	CCL8	C-C motif chemokine ligand 8
1553219_a_at	1.21e-14	1.61e-15	9.13665	24.2921	1.01	AMMECR1	Alport syndrome, mental retardation, midface hypoplasia and elliptocytosis chromosomal region gene 1
204941_s_at	7.63e-12	1.33e-12	7.89822	17.6237	1.01	ALDH3B2	aldehyde dehydrogenase 3 family member B2
202787_s_at	1.11e-38	1.01e-40	20.1035	82.1921	1	MAPKAPK3	mitogen-activated protein kinase-activated protein kinase 3
204440_at	2.86e-36	3.42e-38	18.8866	76.3772	1	CD83	CD83 molecule
206276_at	5.2e-34	7.92e-36	17.7829	70.9401	1	LY6D	lymphocyte antigen 6 complex, locus D
222500_at	2.35e-30	5.49e-32	16.0521	62.1079	1	PPIL1	peptidylprolyl isomerase like 1
212378_at	1.2e-28	3.43e-30	15.266	57.9787	1	GART	phosphoribosylglycinamide formyltransferase, phosphoribosylglycinamide synthetase, phosphoribosylaminoimidazole synthetase
218498_s_at	3e-25	1.29e-26	13.7363	49.7565	1	ERO1A	endoplasmic reticulum oxidoreductase 1 alpha
204118_at	5.9e-25	2.62e-26	13.6063	49.0478	1	CD48	CD48 molecule
213599_at	9.49e-25	4.33e-26	13.5144	48.5461	1	OIP5	Opa interacting protein 5
220230_s_at	1.04e-21	6.66e-23	12.1858	41.2227	1	CYB5R2	cytochrome b5 reductase 2
217173_s_at	5.03e-19	4.31e-20	11.0267	34.7692	1	LDLR	low density lipoprotein receptor

## Sheet: PP.vs.NN.up.david
Suppl. Table S2 Functional enrichment analysis of up-regulated genes in PP compared with NN
Category	Term	Count	%	PValue	Genes	List Total	Pop Hits	Pop Total	Fold Enrichment	Bonferroni	Benjamini	FDR
GOTERM_BP_FAT	GO:0006952~defense response	155	25.0809	1.75315e-37	ZC3HAV1, S100A8, S100A7, S100A9, IL19, SYNCRIP, CXCL11, IGHM, CXCL10, ISG20, CD48, APOBEC3B, CD47, APOBEC3A, ISG15, PGLYRP4, LTB4R, RNASE7, VNN1, IL1B, MX1, MX2, RAB27A, F12, GBP6, SOCS3, DUOXA1, C10ORF99, IL20, C1QB, WFDC12, CCR7, CD36, KRT16, PRDM1, GBP1, IL36A, WNT5A, IL36G, IFIH1, CCL2, OAS3, MAPKAPK3, IFI30, CCL8, AFAP1L2, DEFB4B, OAS1, DEFB4A, OAS2, LGALS3BP, SAA2-SAA4, BLNK, CFB, IL1RN, LG…	565	1518	16650	3.00902	1.00613e-33	1.00613e-33	3.38475e-34
GOTERM_BP_FAT	GO:0043207~response to external biotic stimulus	102	16.5049	2.33441e-30	S100A8, ZC3HAV1, S100A7, S100A9, CXCL11, IGHM, ISG20, CXCL10, APOBEC3B, CD47, APOBEC3A, PGLYRP4, ISG15, RNASE7, IL1B, MX1, MX2, GBP6, C10ORF99, IFI44, WFDC12, CCR7, THBD, CD36, PRDM1, GBP1, WNT5A, IFIH1, CCL2, MAPKAPK3, OAS3, CCL8, OAS1, DEFB4B, DEFB4A, OAS2, CMPK2, ARG1, LGALS8, EPHA2, AIM2, S100A12, DDX58, LCN2, OASL, CXCL13, CLEC7A, IGHG1, IGHG2, PPARD, IFI44L, NOD2, CXCR4, DDX60, IL4R, LTF, A…	565	829	16650	3.62586	1.33972e-26	6.69859e-27	4.50698e-27
GOTERM_BP_FAT	GO:0051707~response to other organism	102	16.5049	2.33441e-30	S100A8, ZC3HAV1, S100A7, S100A9, CXCL11, IGHM, ISG20, CXCL10, APOBEC3B, CD47, APOBEC3A, PGLYRP4, ISG15, RNASE7, IL1B, MX1, MX2, GBP6, C10ORF99, IFI44, WFDC12, CCR7, THBD, CD36, PRDM1, GBP1, WNT5A, IFIH1, CCL2, MAPKAPK3, OAS3, CCL8, OAS1, DEFB4B, DEFB4A, OAS2, CMPK2, ARG1, LGALS8, EPHA2, AIM2, S100A12, DDX58, LCN2, OASL, CXCL13, CLEC7A, IGHG1, IGHG2, PPARD, IFI44L, NOD2, CXCR4, DDX60, IL4R, LTF, A…	565	829	16650	3.62586	1.33972e-26	6.69859e-27	4.50698e-27
GOTERM_BP_FAT	GO:0006955~immune response	144	23.301	4.7503e-30	S100A8, ZC3HAV1, S100A7, S100A9, IL19, SYNCRIP, CXCL11, IGHM, PNP, CXCL10, ISG20, CD48, APOBEC3B, APOBEC3A, ISG15, PGLYRP4, LTB4R, RNASE7, VNN1, IL1B, MX1, MX2, RAB27A, F12, GBP6, SOCS3, IL20, C1QB, CCR7, CD36, KRT16, PRDM1, GBP1, IL36A, WNT5A, IL36G, IFIH1, CCL2, OAS3, MAPKAPK3, IFI30, CCL8, DEFB4B, OAS1, DEFB4A, OAS2, BLNK, CFB, IL1RN, SLAMF7, AIM2, S100A12, LCN2, DDX58, OASL, IFI27, TNFSF10, R…	565	1551	16650	2.736	2.7262e-26	9.08733e-27	9.17127e-27
GOTERM_BP_FAT	GO:0009607~response to biotic stimulus	104	16.8285	8.43965e-30	S100A8, ZC3HAV1, S100A7, S100A9, CXCL11, IGHM, ISG20, CXCL10, APOBEC3B, CD47, APOBEC3A, PGLYRP4, ISG15, RNASE7, IL1B, MX1, MX2, GBP6, C10ORF99, IFI44, WFDC12, CCR7, THBD, CD36, PRDM1, GBP1, WNT5A, IFIH1, CCL2, MAPKAPK3, OAS3, CCL8, OAS1, DEFB4B, DEFB4A, OAS2, CMPK2, ARG1, TIGAR, LGALS8, EPHA2, AIM2, S100A12, DDX58, LCN2, OASL, CXCL13, CLEC7A, IGHG1, IGHG2, PPARD, IFI44L, NOD2, CXCR4, DDX60, IL4R,…	565	873	16650	3.51063	4.84352e-26	1.21088e-26	1.62942e-26
GOTERM_BP_FAT	GO:0045087~innate immune response	101	16.343	2.12749e-29	S100A8, ZC3HAV1, S100A7, S100A9, SYNCRIP, IGHM, ISG20, APOBEC3B, APOBEC3A, PGLYRP4, ISG15, RNASE7, VNN1, MX1, MX2, RAB27A, F12, GBP6, SOCS3, C1QB, CD36, KRT16, PRDM1, GBP1, IL36A, WNT5A, IFIH1, IL36G, CCL2, OAS3, MAPKAPK3, IFI30, CCL8, OAS1, DEFB4B, DEFB4A, OAS2, CFB, SLAMF7, AIM2, S100A12, DDX58, LCN2, IFI27, OASL, APOL1, PARP9, CLEC7A, IFI6, IGHG1, IGHG2, KYNU, RAET1E, NOD2, SAA1, DDX60, LTF, A…	565	836	16650	3.56025	1.22097e-25	2.44193e-26	4.10748e-26
GOTERM_BP_FAT	GO:0098542~defense response to other organism	66	10.6796	2.10641e-21	IGHG1, IGHG2, ZC3HAV1, S100A8, S100A7, S100A9, IFI44L, IGHM, ISG20, CXCL10, APOBEC3B, APOBEC3A, NOD2, PGLYRP4, ISG15, IL4R, DDX60, RNASE7, LTF, APOBEC3A_B, MX1, MX2, GBP6, LYZ, C10ORF99, IFI16, WFDC12, CD36, LCK, SLPI, GBP1, IFIH1, OAS3, CXCL9, RSAD2, NLRX1, OAS1, DEFB4B, DEFB4A, OAS2, CCL20, PYCARD, ZC3H12A, POLR3G, DEFB103A, DEFB103B, LGALS8, STAT1, BIRC3, TRIM22, AIM2, EPHA2, PLAC8, IL36RN, S1…	565	494	16650	3.93716	1.20887e-17	2.01478e-18	4.06678e-18
GOTERM_BP_FAT	GO:0034097~response to cytokine	84	13.5922	2.76414e-20	KYNU, SYNCRIP, CXCR2, CXCL11, CXCL10, ISG20, ISG15, CXCR4, IL4R, IL1B, IL13RA1, MX1, LTB, FOSL1, MX2, IRAK2, GBP6, SOCS3, CCR7, CARD14, EREG, PSME2, UBD, PTAFR, GBP1, IL36A, WNT5A, PSMB10, CXCL1, TNFRSF21, IL36G, CCL2, NMI, MCL1, CXCL2, MAPKAPK3, OAS3, CXCL9, CCL8, IFI30, RSAD2, CXCL8, OAS1, OAS2, IL7R, GCH1, TYMS, ARG1, CCL22, CCL20, FCGR1A, FCGR1B, PYCARD, ZC3H12A, XAF1, CD24, GBA, IL1RN, CCL19…	565	802	16650	3.08653	1.58634e-16	2.2662e-17	5.33665e-17
GOTERM_BP_FAT	GO:0006954~inflammatory response	73	11.8123	8.63118e-20	PPARD, LDLR, S100A8, IL19, S100A9, CXCR2, CXCL11, CXCL10, CD47, NOD2, SAA2, CXCR4, SAA1, LTB4R, IL4R, HMOX1, SERPINA3, IL1B, VNN1, SERPINA1, TNIP3, IRAK2, F12, NFKBIZ, PTGER3, LYN, SOCS3, LYZ, PBK, IFI16, UGT1A1, PRKCQ, CCR7, KRT16, PTAFR, IL36A, CXCL1, WNT5A, TNFRSF21, IL36G, CCL2, NMI, CXCL2, CXCL9, FPR1, CCL8, NLRX1, CXCL8, AFAP1L2, GPR68, CCL22, JMJD7-PLA2G4B, SAA2-SAA4, CCL20, RASGRP1, PYCAR…	565	637	16650	3.37714	4.95343e-16	6.19179e-17	1.6664e-16
UP_KEYWORDS	Innate immunity	42	6.79612	7.51996e-19	IL36G, IFIH1, S100A8, ZC3HAV1, S100A9, OAS3, NLRX1, RSAD2, OAS1, OAS2, ISG20, APOBEC3B, APOBEC3A, NOD2, ISG15, PGLYRP4, FCGR1A, DDX60, PYCARD, MX1, APOBEC3A_B, MX2, POLR3G, LYN, CFB, IFI16, SLAMF7, AIM2, S100A12, IL36RN, LCN2, DDX58, IFIT3, C1QB, IFIT1, OASL, IRF7, IRF1, SLPI, CLEC7A, PRDM1, IL36A	599	261	20581	5.52902	2.91022e-16	2.91022e-16	1.04384e-15
GOTERM_BP_FAT	GO:0009605~response to external stimulus	146	23.6246	1.32017e-18	S100A8, ZC3HAV1, S100A7, S100A9, CXCL11, IGHM, CXCL10, ISG20, APOBEC3B, CD47, APOBEC3A, EIF4EBP1, SLC16A1, ISG15, CHRNA9, PGLYRP4, RNASE7, CH25H, IL1B, MX1, MX2, F12, GBP6, SOCS3, DUOXA1, C10ORF99, IFI44, TC2N, IL20, JUP, WFDC12, GLUL, CCR7, THBD, CD36, PRDM1, GBP1, WNT5A, CDK5R1, IFIH1, CCL2, OAS3, MAPKAPK3, CCL8, CHEK1, DEFB4B, OAS1, DEFB4A, ENSA, OAS2, CMPK2, ARG1, ARNTL2, PLAT, CFB, LGALS8, A…	565	2073	16650	2.07548	7.57643e-15	8.41825e-16	2.54881e-15
GOTERM_BP_FAT	GO:0019221~cytokine-mediated signaling pathway	65	10.5178	3.74287e-18	CXCR2, CXCL11, ISG20, CXCL10, ISG15, CXCR4, IL4R, IL1B, IL13RA1, MX1, LTB, MX2, IRAK2, SOCS3, CCR7, CARD14, EREG, PSME2, PTAFR, GBP1, IL36A, PSMB10, CXCL1, WNT5A, TNFRSF21, IL36G, CCL2, NMI, CXCL2, CXCL9, OAS3, CCL8, RSAD2, IFI30, CXCL8, OAS1, OAS2, IL7R, CCL22, CCL20, FCGR1A, FCGR1B, PYCARD, XAF1, IL1RN, CCL19, STAT1, BIRC3, TRIM22, CCL18, STAT3, AIM2, IL36RN, IFIT3, IRF9, OASL, IFI27, IFIT1, TX…	565	554	16650	3.45756	2.14803e-14	2.14803e-15	7.22624e-15
UP_KEYWORDS	Antiviral defense	28	4.53074	2.75778e-17	POLR3G, IFIH1, ZC3HAV1, OAS3, RSAD2, IFI44L, OAS1, OAS2, STAT1, TRIM22, ISG20, APOBEC3B, IFIT3, IRF9, DDX58, APOBEC3A, PLSCR1, IFIT1, OASL, ISG15, IRF7, DDX60, IRF1, ZC3H12A, MX1, APOBEC3A_B, MX2, GBP1	599	116	20581	8.29354	1.06726e-14	5.33631e-15	3.82808e-14
UP_KEYWORDS	Immunity	55	8.89968	6.36679e-17	ZC3HAV1, S100A8, S100A9, ISG20, APOBEC3B, APOBEC3A, NOD2, ISG15, PGLYRP4, IL4R, DDX60, LTF, APOBEC3A_B, MX1, MX2, LYN, IFI16, PRKCQ, C1QB, SLPI, PRDM1, GBP1, IL36A, TNFRSF21, IL36G, IFIH1, OAS3, CTPS1, RSAD2, IFI30, NLRX1, OAS1, OAS2, TAP2, FCGR1A, TAP1, FCGR1B, PYCARD, ZC3H12A, POLR3G, CFB, SLAMF7, IDO1, AIM2, S100A12, IL36RN, IFIT3, LCN2, DDX58, IFIT1, OASL, LAMP3, IRF7, IRF1, CLEC7A	599	500	20581	3.77948	4.29656e-14	1.43219e-14	1.55431e-13
GOTERM_BP_FAT	GO:0071345~cellular response to cytokine stimulus	71	11.4887	4.21489e-16	SYNCRIP, CXCR2, CXCL11, ISG20, CXCL10, ISG15, CXCR4, IL4R, IL1B, IL13RA1, MX1, LTB, MX2, IRAK2, GBP6, SOCS3, CCR7, CARD14, EREG, PSME2, PTAFR, GBP1, IL36A, PSMB10, CXCL1, WNT5A, TNFRSF21, IL36G, CCL2, NMI, CXCL2, OAS3, CXCL9, CCL8, RSAD2, IFI30, CXCL8, OAS1, OAS2, IL7R, ARG1, CCL22, CCL20, FCGR1A, FCGR1B, PYCARD, ZC3H12A, XAF1, GBA, IL1RN, CCL19, STAT1, BIRC3, TRIM22, CCL18, STAT3, AIM2, IL36RN, …	565	706	16650	2.9636	2.54863e-12	2.31704e-13	8.54872e-13
GOTERM_BP_DIRECT	GO:0006954~inflammatory response	50	8.09061	4.40457e-16	S100A8, S100A9, IL19, CXCR2, CXCL11, CXCL10, CXCR4, LTB4R, SERPINA3, IL1B, VNN1, TNIP3, IRAK2, NFKBIZ, PTGER3, LYN, LYZ, IFI16, PRKCQ, CCR7, KRT16, PTAFR, IL36A, CXCL1, TNFRSF21, IL36G, CCL2, NMI, CXCL2, FPR1, CXCL9, CXCL8, CCL8, AFAP1L2, GPR68, JMJD7-PLA2G4B, CCL22, CCL20, PYCARD, ZC3H12A, BLNK, CCL19, EPHA2, AIM2, CCL18, S100A12, CXCL13, CLEC7A, SELE, PLA2G4B	565	379	16792	3.92089	1.1342e-12	1.1342e-12	7.88258e-13
GOTERM_BP_FAT	GO:0009617~response to bacterium	61	9.87055	5.00175e-16	IGHG1, IGHG2, PPARD, S100A8, S100A7, S100A9, IGHM, CXCL11, CXCL10, CD47, NOD2, ISG15, PGLYRP4, RNASE7, IL1B, LTF, TNIP3, IRAK2, GBP6, LYN, LYZ, C10ORF99, UGT1A1, SERPINB9, WFDC12, CCR7, THBD, CD36, SLPI, PRDM1, PTAFR, CXCL1, WNT5A, TNFRSF21, CCL2, CXCL2, MAPKAPK3, CXCL9, CXCL8, DEFB4B, DEFB4A, CMPK2, GCH1, ARG1, CCL20, PYCARD, ZC3H12A, CD24, DEFB103A, DEFB103B, GJB6, IDO1, FZD5, EPHA2, PLAC8, S10…	565	544	16650	3.30443	3.18578e-12	2.65454e-13	1.07692e-12
UP_KEYWORDS	Mitosis	37	5.98706	9.11832e-15	NEK2, ANLN, AURKA, CEP55, AURKB, PTTG1, ENSA, FAM83D, SPC25, KIF2C, CENPA, NCAPG, OIP5, BUB1, ZWILCH, CDCA5, CCNA2, ASPM, KIF2A, CDK1, KIF11, NUF2, TPX2, CENPF, NUSAP1, KIF18B, NDC80, CDC20, BIRC5, UBE2C, CCNB1, CCNB2, MAD2L1, ZWINT, BUB1B, CENPW, HAUS7	599	262	20581	4.85222	3.52318e-12	8.80851e-13	1.26343e-11
GOTERM_BP_FAT	GO:0010033~response to organic substance	169	27.3463	1.18876e-14	GNA15, ZC3HAV1, S100A8, S100A7, SYNCRIP, CXCL11, CXCL10, ISG20, EIF4EBP1, SLC16A1, ISG15, IL1B, MX1, MX2, CCNA2, F12, GBP6, CHAC1, SOCS3, CYP2E1, JUP, MAP4K4, CCR7, GLUL, THBD, CD36, VSNL1, PRDM1, RAB10, GBP1, IL36A, WNT5A, XDH, CDK5R1, IL36G, CCL2, PANX1, MCL1, OAS3, MAPKAPK3, IFI30, CCL8, OAS1, ENSA, OAS2, CMPK2, ARG1, ERO1A, FBXO6, S100P, MKI67, IL1RN, GGH, AIM2, EPHA2, ABCG1, GART, LCN2, DDX5…	565	2822	16650	1.7648	6.81758e-11	5.24425e-12	2.29372e-11
GOTERM_BP_FAT	GO:0009615~response to virus	43	6.95793	1.67376e-14	IFIH1, ZC3HAV1, CXCL9, OAS3, NLRX1, CCL8, RSAD2, IFI44L, OAS1, OAS2, ISG20, CXCL10, APOBEC3B, APOBEC3A, CCL22, ISG15, CXCR4, DDX60, PYCARD, ZC3H12A, MX1, APOBEC3A_B, FOSL1, MX2, POLR3G, CCL19, IFI44, IFI16, BIRC3, STAT1, TRIM22, AIM2, LCN2, IRF9, DDX58, IFIT3, PLSCR1, IFIT1, OASL, IRF7, LCK, IRF1, GBP1	565	311	16650	4.0745	9.62107e-11	6.87217e-12	3.2363e-11
GOTERM_BP_FAT	GO:0002252~immune effector process	70	11.3269	1.7883e-14	IGHG1, IGHG2, ZC3HAV1, IFI44L, IGHM, ISG20, CXCL10, APOBEC3B, CD47, APOBEC3A, NOD2, RAET1E, ISG15, IL4R, DDX60, HMOX1, IL1B, APOBEC3A_B, FCGR3A, MX1, MX2, RAB27A, LYN, GZMB, IFI16, SERPINB9, C1QB, CD36, ULBP2, LCK, CTSC, SERPINB4, PLA2G3, PTAFR, GBP1, WNT5A, IFIH1, CCL2, OAS3, CXCL9, RSAD2, NLRX1, OAS1, OAS2, IL7R, RASGRP1, FCGR1A, PYCARD, ZC3H12A, PIK3R2, POLR3G, CFB, DEFB103A, DEFB103B, CCL19, …	565	742	16650	2.7801	1.02582e-10	6.83886e-12	3.45057e-11
GOTERM_BP_DIRECT	GO:0006955~immune response	50	8.09061	2.75913e-14	CXCL1, TNFRSF21, CCL2, IL19, CXCL2, OAS3, CXCL9, CCL8, CXCL8, OAS1, DEFB4B, DEFB4A, OAS2, CXCL11, IL7R, PNP, CXCL10, CCL22, CCL20, LTB4R, IL4R, FCGR1A, FCGR1B, IL1B, FCGR3A, LTB, FCGR3B, GBP6, GZMA, IL1RN, CCL19, TRBC1, TRIM22, CCL18, AIM2, IL20, SERPINB9, TNFSF10, CCR7, CD36, RGS1, CXCL13, IRF8, CD274, SLPI, CTSC, IFI6, ADAMDEC1, PTAFR, IL36A	565	421	16792	3.52973	7.06042e-11	3.53021e-11	4.88831e-11
GOTERM_CC_DIRECT	GO:0005615~extracellular space	97	15.6958	3.11126e-14	S100A8, MMP9, S100A9, IL19, CXCL11, IGHM, CXCL10, IL1B, PRSS3P2, VNN3, INA, F12, C10ORF99, TCN1, IL20, CD36, THBD, ST14, IL36A, XDH, WNT5A, IL36G, CCL2, OAS3, CCL8, CHEK1, DEFB4B, DEFB4A, ARG1, LGALS3BP, ANGPTL4, PLAT, CFB, IL1RN, GGH, LGALS8, CHI3L2, ACPP, LCN2, TNFSF10, APOL1, CXCL13, IGFL1, AREG, IGHG1, NAMPT, IGHG2, SAA2, SAA1, IL4R, HMOX1, SERPINA3, TGFA, LTF, SERPINA1, LTB, KLK13, LYZ, SERP…	578	1347	18224	2.27049	1.14087e-11	1.14087e-11	4.28102e-11
GOTERM_BP_FAT	GO:0051607~defense response to virus	36	5.82524	6.7055e-14	IFIH1, ZC3HAV1, CXCL9, OAS3, NLRX1, RSAD2, IFI44L, OAS1, OAS2, ISG20, CXCL10, APOBEC3B, APOBEC3A, ISG15, DDX60, PYCARD, ZC3H12A, APOBEC3A_B, MX1, MX2, POLR3G, IFI16, BIRC3, STAT1, TRIM22, AIM2, IRF9, DDX58, IFIT3, PLSCR1, OASL, IFIT1, IRF7, LCK, IRF1, GBP1	565	229	16650	4.63269	3.84843e-10	2.40526e-11	1.29463e-10
GOTERM_BP_FAT	GO:0002237~response to molecule of bacterial origin	41	6.6343	6.19864e-13	CXCL1, WNT5A, TNFRSF21, PPARD, CCL2, S100A8, S100A7, CXCL2, MAPKAPK3, CXCL9, CXCL8, CXCL11, GCH1, CMPK2, CXCL10, ARG1, NOD2, CCL20, PYCARD, LTF, ZC3H12A, IL1B, CD24, TNIP3, IRAK2, LYN, GJB6, IDO1, FZD5, UGT1A1, SOD2, LCN2, CCR7, CD36, THBD, CXCL13, IRF8, SLPI, PRDM1, SELE, PTAFR	565	316	16650	3.82351	3.55725e-09	2.0925e-10	1.1967e-09
GOTERM_BP_FAT	GO:0034341~response to interferon-gamma	29	4.69256	8.81138e-13	WNT5A, KYNU, CCL2, NMI, OAS3, SYNCRIP, IFI30, CCL8, OAS1, OAS2, GCH1, CCL22, CCL20, FCGR1A, FCGR1B, GBP6, SOCS3, CCL19, STAT1, TRIM22, CCL18, IRF9, OASL, IRF7, IRF8, IRF1, UBD, PTAFR, GBP1	565	161	16650	5.30809	5.05712e-09	2.80951e-10	1.70127e-09
UP_KEYWORDS	Cell division	42	6.79612	1.00858e-12	PRC1, NEK2, ANLN, AURKA, CEP55, ENSA, AURKB, PTTG1, CCNE2, FAM83D, CCNE1, SPC25, KIF2C, CENPA, NCAPG, OIP5, BUB1, ZWILCH, CDCA5, CCNA2, ASPM, KIF2A, CDK1, KIF11, NUF2, TPX2, CENPF, NUSAP1, KIF18B, NDC80, CDC20, BIRC5, UBE2C, ECT2, CCNB1, CCNB2, MAD2L1, ZWINT, CKS2, BUB1B, CENPW, HAUS7	599	388	20581	3.71927	3.903e-10	7.806e-11	1.39994e-09
GOTERM_BP_FAT	GO:0002684~positive regulation of immune system process	78	12.6214	1.14329e-12	IGHG1, IGHG2, ZC3HAV1, S100A7, CXCR2, IGHM, CXCL11, PNP, CXCL10, CD47, NOD2, PGLYRP4, ISG15, IL4R, DDX60, HMOX1, IL1B, LTF, VNN1, FCGR3A, TNIP3, IRAK2, LYN, IFI16, TRBC1, IL20, C1QB, PRKCQ, CD83, CCR7, CD36, EREG, PSME2, LCK, PRDM1, PTAFR, GBP1, WNT5A, PSMB10, CXCL1, TNFRSF21, IFIH1, CCL2, CXCL2, MAPKAPK3, CXCL9, FPR1, CCL8, RSAD2, NLRX1, CXCL8, GPR68, IL7R, CCL20, TAP2, RASGRP1, FCGR1A, TAP1, CD…	565	960	16650	2.39436	6.56144e-09	3.45339e-10	2.20736e-09
GOTERM_BP_DIRECT	GO:0051607~defense response to virus	29	4.69256	1.34645e-12	ZC3HAV1, CXCL9, OAS3, RSAD2, OAS1, IFI44L, OAS2, CXCL10, ISG20, APOBEC3B, APOBEC3A, ISG15, DDX60, PYCARD, ZC3H12A, APOBEC3A_B, MX1, MX2, POLR3G, IFI16, STAT1, TRIM22, IRF9, IFIT3, PLSCR1, OASL, IFIT1, IRF1, GBP1	565	165	16792	5.22358	3.43891e-09	1.1463e-09	2.3811e-09
GOTERM_BP_FAT	GO:0030216~keratinocyte differentiation	25	4.04531	1.38296e-12	WNT5A, S100A7, LCE3D, SPRR2G, TRIM16, CERS3, SFN, CDH3, EPHA2, IL20, CRCT1, KRT17, EREG, SPRR1A, KRT16, SPRR1B, SPRR2B, ST14, CNFN, TGM1, SPRR3, TGM3, IVL, TMEM79, ABCA12	565	119	16650	6.19097	7.93706e-09	3.96853e-10	2.67013e-09
GOTERM_BP_FAT	GO:0007067~mitotic nuclear division	48	7.76699	1.39758e-12	KIF4A, PRC1, NEK2, TTK, CHEK1, ANLN, AURKA, CEP55, ENSA, PTTG1, AURKB, FAM83D, SPC25, KIF2C, CENPA, NCAPG, OIP5, BUB1, TGFA, IL1B, ZWILCH, CDCA5, CCNA2, ASPM, KIF2A, CDK1, CENPN, KIF11, DLGAP5, NUF2, TPX2, CENPF, NUSAP1, KIF18B, NDC80, CDC20, BIRC5, PBK, UBE2C, BIRC3, CCNB1, CCNB2, MAD2L1, EREG, ZWINT, BUB1B, CENPW, HAUS7	565	431	16650	3.28193	8.02053e-09	3.8193e-10	2.69821e-09
GOTERM_BP_DIRECT	GO:0060337~type I interferon signaling pathway	19	3.07443	1.93803e-12	OAS3, RSAD2, OAS1, OAS2, STAT1, ISG20, IRF9, IFIT3, OASL, IFIT1, IFI27, ISG15, IRF7, IRF8, IRF1, XAF1, MX1, MX2, IFI6	565	64	16792	8.82323	4.94967e-09	1.23742e-09	3.42715e-09
UP_KEYWORDS	Inflammatory response	26	4.20712	2.06872e-12	CXCL1, IL36G, CCL2, S100A8, CXCL2, S100A9, CXCL9, CXCL8, CCL8, CXCL11, CXCL10, CCL20, PYCARD, IL1B, ZC3H12A, TNIP3, LYN, CCL19, IFI16, AIM2, CCL18, S100A12, PRKCQ, CXCL13, CLEC7A, IL36A	599	152	20581	5.87719	8.00579e-10	1.3343e-10	2.87153e-09
GOTERM_BP_FAT	GO:0060337~type I interferon signaling pathway	20	3.23625	3.27097e-12	WNT5A, OAS3, RSAD2, OAS1, OAS2, STAT1, ISG20, IRF9, IFIT3, OASL, IFIT1, IFI27, ISG15, IRF7, IRF8, IRF1, XAF1, MX1, MX2, IFI6	565	74	16650	7.9646	1.87719e-08	8.53269e-10	6.3151e-09
GOTERM_BP_FAT	GO:0071357~cellular response to type I interferon	20	3.23625	3.27097e-12	WNT5A, OAS3, RSAD2, OAS1, OAS2, STAT1, ISG20, IRF9, IFIT3, OASL, IFIT1, IFI27, ISG15, IRF7, IRF8, IRF1, XAF1, MX1, MX2, IFI6	565	74	16650	7.9646	1.87719e-08	8.53269e-10	6.3151e-09
UP_KEYWORDS	Cell cycle	55	8.89968	4.19422e-12	PRC1, E2F8, AURKA, PTTG1, AURKB, FAM83D, CCNE2, KIF2C, CCNE1, FANCI, OIP5, H2AFX, KLK10, CDCA5, CCNA2, ASPM, KIF2A, CDK1, KIF11, TPX2, NUSAP1, UBE2C, ECT2, UHRF1, MAD2L1, ZWINT, BUB1B, HAUS7, MELK, NEK2, FOXM1, CHEK1, ANLN, CEP55, ENSA, SPC25, NCAPG, CENPA, BUB1, ZWILCH, MKI67, DLGAP5, NUF2, CENPF, KIF18B, NDC80, BIRC5, CDC20, CDKN3, CCNB1, CCNB2, PTP4A1, CKS2, CENPW, SMPD3	599	650	20581	2.90729	1.62316e-09	2.31879e-10	5.82197e-09
GOTERM_BP_FAT	GO:0043588~skin development	34	5.50162	4.4395e-12	WNT5A, S100A7, LCE3D, SPRR2G, TRIM16, SFN, CERS3, CDH3, ZDHHC21, HPSE, SPRR2B, TGM1, ALOX12B, TGM3, IVL, LTB, TMEM79, GBA, ABCA12, GRHL3, EPHA2, IL20, JUP, CRCT1, KRT17, EREG, SPRR1A, KRT16, SPRR1B, CNFN, ST14, FOXE1, SPRR3, SLC27A4	565	236	16650	4.24554	2.5478e-08	1.10774e-09	8.57112e-09
GOTERM_BP_FAT	GO:1903047~mitotic cell cycle process	73	11.8123	4.61729e-12	PRC1, EZH2, TTK, AURKA, PTTG1, AURKB, MCM10, FAM83D, CCNE2, KIF2C, CCNE1, EIF4EBP1, FANCI, OIP5, TGFA, IL1B, TOP2A, CDCA5, CCNA2, ASPM, KIF2A, CDK1, KIF11, TPX2, NUSAP1, PBK, UBE2C, NABP1, MAD2L1, EREG, PSME2, RRM2, ZWINT, BUB1B, HAUS7, MELK, BID, PSMB10, KIF4A, NEK2, FOXM1, CHEK1, ANLN, ENSA, CEP55, SFN, HMMR, TYMS, SPC25, POLE2, CENPA, NCAPG, NUP50, BUB1, ZWILCH, GINS1, CENPN, GINS2, DLGAP5, NU…	565	890	16650	2.41712	2.64987e-08	1.10411e-09	8.9145e-09
UP_SEQ_FEATURE	chain:UDP-glucuronosyltransferase 1-10	9	1.45631	5.01012e-12	UGT1A7, UGT1A10, UGT1A6, UGT1A9, UGT1A8, UGT1A3, UGT1A5, UGT1A4, UGT1A1	596	9	20063	33.6628	7.81075e-09	7.81075e-09	8.36331e-09
UP_SEQ_FEATURE	chain:UDP-glucuronosyltransferase 1-3	9	1.45631	5.01012e-12	UGT1A7, UGT1A10, UGT1A6, UGT1A9, UGT1A8, UGT1A3, UGT1A5, UGT1A4, UGT1A1	596	9	20063	33.6628	7.81075e-09	7.81075e-09	8.36331e-09
UP_SEQ_FEATURE	chain:UDP-glucuronosyltransferase 1-4	9	1.45631	5.01012e-12	UGT1A7, UGT1A10, UGT1A6, UGT1A9, UGT1A8, UGT1A3, UGT1A5, UGT1A4, UGT1A1	596	9	20063	33.6628	7.81075e-09	7.81075e-09	8.36331e-09
UP_SEQ_FEATURE	chain:UDP-glucuronosyltransferase 1-1	9	1.45631	5.01012e-12	UGT1A7, UGT1A10, UGT1A6, UGT1A9, UGT1A8, UGT1A3, UGT1A5, UGT1A4, UGT1A1	596	9	20063	33.6628	7.81075e-09	7.81075e-09	8.36331e-09
UP_SEQ_FEATURE	chain:UDP-glucuronosyltransferase 1-6	9	1.45631	5.01012e-12	UGT1A7, UGT1A10, UGT1A6, UGT1A9, UGT1A8, UGT1A3, UGT1A5, UGT1A4, UGT1A1	596	9	20063	33.6628	7.81075e-09	7.81075e-09	8.36331e-09
UP_SEQ_FEATURE	chain:UDP-glucuronosyltransferase 1-5	9	1.45631	5.01012e-12	UGT1A7, UGT1A10, UGT1A6, UGT1A9, UGT1A8, UGT1A3, UGT1A5, UGT1A4, UGT1A1	596	9	20063	33.6628	7.81075e-09	7.81075e-09	8.36331e-09
UP_SEQ_FEATURE	chain:UDP-glucuronosyltransferase 1-8	9	1.45631	5.01012e-12	UGT1A7, UGT1A10, UGT1A6, UGT1A9, UGT1A8, UGT1A3, UGT1A5, UGT1A4, UGT1A1	596	9	20063	33.6628	7.81075e-09	7.81075e-09	8.36331e-09
UP_SEQ_FEATURE	chain:UDP-glucuronosyltransferase 1-9	9	1.45631	5.01012e-12	UGT1A7, UGT1A10, UGT1A6, UGT1A9, UGT1A8, UGT1A3, UGT1A5, UGT1A4, UGT1A1	596	9	20063	33.6628	7.81075e-09	7.81075e-09	8.36331e-09
UP_SEQ_FEATURE	chain:UDP-glucuronosyltransferase 1-7	9	1.45631	5.01012e-12	UGT1A7, UGT1A10, UGT1A6, UGT1A9, UGT1A8, UGT1A3, UGT1A5, UGT1A4, UGT1A1	596	9	20063	33.6628	7.81075e-09	7.81075e-09	8.36331e-09
GOTERM_BP_FAT	GO:0070887~cellular response to chemical stimulus	153	24.7573	7.38321e-12	GNA15, S100A8, ZC3HAV1, S100A7, S100A9, SYNCRIP, CXCL11, CXCL10, ISG20, APOBEC3A, EIF4EBP1, SLC16A1, ISG15, CH25H, VNN1, IL1B, MX1, MX2, CCNA2, GBP6, SOCS3, CYP2E1, JUP, MAP4K4, UGT1A10, CCR7, CD36, VSNL1, PRDM1, RAB10, GBP1, IL36A, WNT5A, XDH, CDK5R1, IL36G, CCL2, MCL1, OAS3, IFI30, CCL8, OAS1, OAS2, CMPK2, ARG1, ERO1A, TIGAR, IL1RN, AIM2, EPHA2, S100A12, LCN2, PPIF, CYP7B1, OASL, IFI27, TXNDC17…	565	2648	16650	1.7027	4.23722e-08	1.69489e-09	1.42545e-08
GOTERM_BP_FAT	GO:0034340~response to type I interferon	20	3.23625	9.03532e-12	WNT5A, OAS3, RSAD2, OAS1, OAS2, STAT1, ISG20, IRF9, IFIT3, OASL, IFIT1, IFI27, ISG15, IRF7, IRF8, IRF1, XAF1, MX1, MX2, IFI6	565	78	16650	7.55616	5.18537e-08	1.99437e-09	1.74442e-08
GOTERM_BP_FAT	GO:0050900~leukocyte migration	43	6.95793	1.05359e-11	CXCL1, WNT5A, CCL2, S100A8, S100A7, MMP9, S100A9, CXCL2, FPR1, CXCL9, CXCL8, CCL8, CXCR2, CXCL11, SLC7A5, MMP1, CXCL10, CD48, CD47, SLC16A1, CCL22, CCL20, CXCR4, SAA1, CH25H, HMOX1, CD2, PYCARD, IL1B, PIK3R2, LYN, SELL, CCL19, CCL18, SLC7A11, S100A12, CYP7B1, CCR7, THBD, CXCL13, LCK, SELE, PTAFR	565	376	16650	3.37013	6.04656e-08	2.23947e-09	2.03414e-08
UP_KEYWORDS	Secreted	111	17.9612	1.10653e-11	S100A8, S100A7, MMP9, IL19, S100A9, CXCL11, IGHM, DNASE1L3, MMP1, CXCL10, PGLYRP4, ISG15, RNASE7, IL1B, PRSS3P2, PI15, F12, CLCA2, LAD1, C10ORF99, TCN1, IL20, WFDC12, C1QB, LYNX1, TMPRSS11D, AKR1B10, GBP1, IL36A, PLA2G2F, XDH, WNT5A, IL36G, CCL2, IFI30, CCL8, OAS1, DEFB4B, DEFB4A, LGALS3BP, ANGPTL4, PLAT, PRSS53, CFB, PMEL, EPHX3, IL1RN, GGH, CHI3L2, ACPP, S100A12, LCN2, APOL1, CXCL13, PI3, IGFL1…	599	1965	20581	1.94089	4.2823e-09	5.35287e-10	1.53598e-08
GOTERM_BP_DIRECT	GO:0009615~response to virus	23	3.72168	1.21295e-11	IFIH1, ZC3HAV1, OAS3, CCL19, CCL8, RSAD2, OAS1, IFI44, OAS2, TRIM22, ISG20, DDX58, LCN2, IFIT3, CCL22, OASL, IFIT1, CXCR4, DDX60, IRF7, MX1, FOSL1, MX2	565	110	16792	6.21426	3.09785e-08	6.1957e-09	2.14495e-08
GOTERM_BP_FAT	GO:0032496~response to lipopolysaccharide	38	6.14887	1.24228e-11	CXCL1, WNT5A, TNFRSF21, PPARD, CCL2, S100A8, S100A7, CXCL2, MAPKAPK3, CXCL9, CXCL8, CXCL11, CMPK2, CXCL10, GCH1, ARG1, CCL20, PYCARD, LTF, ZC3H12A, IL1B, TNIP3, IRAK2, LYN, GJB6, IDO1, UGT1A1, SOD2, LCN2, CCR7, CD36, THBD, CXCL13, IRF8, SLPI, PRDM1, SELE, PTAFR	565	302	16650	3.70802	7.12947e-08	2.54624e-09	2.39844e-08
GOTERM_BP_FAT	GO:0000278~mitotic cell cycle	76	12.2977	1.28068e-11	PRC1, E2F8, EZH2, TTK, AURKA, PTTG1, AURKB, MCM10, FAM83D, CCNE2, KIF2C, CCNE1, EIF4EBP1, FANCI, OIP5, TGFA, IL1B, TOP2A, CDCA5, CCNA2, ASPM, KIF2A, CDK1, KIF11, TPX2, NUSAP1, PBK, UBE2C, NABP1, MAD2L1, EREG, PSME2, RRM2, ZWINT, BUB1B, HAUS7, MELK, BID, PSMB10, KIF4A, NEK2, FOXM1, CHEK1, ANLN, ENSA, CEP55, SFN, HMMR, TYMS, SPC25, POLE2, CENPA, NCAPG, NUP50, BUB1, ZWILCH, PPP2R2C, GINS1, CENPN, GI…	565	968	16650	2.31368	7.3498e-08	2.53441e-09	2.47256e-08
GOTERM_BP_FAT	GO:0001816~cytokine production	58	9.38511	1.33071e-11	ZC3HAV1, S100A8, S100A9, IL19, PNP, NOD2, ISG15, SAA1, HPSE, IL4R, DDX60, HMOX1, IL1B, LTF, LTB, LYN, IFI16, PRKCQ, CD83, CCR7, CD36, EREG, PTAFR, GBP1, IL36A, WNT5A, TNFRSF21, IFIH1, CCL2, NMI, PANX1, RSAD2, NLRX1, AFAP1L2, TRIM16, CDH3, CCL20, RASGRP1, CD2, PYCARD, ZC3H12A, CD24, GBA, POLR3G, CCL19, UBE2L6, IDO1, FZD5, BIRC3, AIM2, EPHA2, IL36RN, S100A12, DDX58, IRF7, IRF8, CD274, IRF1	565	631	16650	2.70872	7.6369e-08	2.54563e-09	2.56915e-08
GOTERM_BP_DIRECT	GO:0052697~xenobiotic glucuronidation	9	1.45631	1.34817e-11	UGT1A7, UGT1A10, UGT1A6, UGT1A9, UGT1A8, UGT1A3, UGT1A5, UGT1A4, UGT1A1	565	9	16792	29.7204	3.44322e-08	5.73869e-09	2.38408e-08
GOTERM_BP_FAT	GO:0052697~xenobiotic glucuronidation	9	1.45631	1.44259e-11	UGT1A7, UGT1A10, UGT1A6, UGT1A9, UGT1A8, UGT1A3, UGT1A5, UGT1A4, UGT1A1	565	9	16650	29.469	8.27903e-08	2.67065e-09	2.78517e-08
GOTERM_BP_DIRECT	GO:0045071~negative regulation of viral genome replication	15	2.42718	2.05748e-11	ZC3HAV1, OAS3, RSAD2, OAS1, IFI16, ISG20, PLSCR1, APOBEC3A, OASL, IFIT1, ISG15, LTF, SLPI, MX1, APOBEC3A_B	565	40	16792	11.1451	5.25479e-08	7.50685e-09	3.63842e-08
GOTERM_BP_FAT	GO:0031347~regulation of defense response	60	9.70874	2.33032e-11	PPARD, LDLR, ZC3HAV1, S100A8, S100A9, CD47, NOD2, PGLYRP4, SAA1, DDX60, IL1B, LTF, TNIP3, IRAK2, F12, PTGER3, LYN, SOCS3, DUOXA1, IFI16, PBK, IL20, SERPINB9, CCR7, CD36, EREG, PSME2, LCK, SERPINB4, PSMB10, WNT5A, IFIH1, CCL2, NMI, MAPKAPK3, CCL8, RSAD2, NLRX1, RASGRP1, PYCARD, ZC3H12A, GBA, POLR3G, CFB, DEFB103A, DEFB103B, IDO1, STAT1, BIRC3, CCL18, AIM2, S100A12, DDX58, PLSCR1, IFIT1, PARP9, IRF…	565	676	16650	2.61559	1.33737e-07	4.17927e-09	4.49907e-08
GOTERM_BP_FAT	GO:0071346~cellular response to interferon-gamma	25	4.04531	2.35609e-11	WNT5A, GBP6, CCL2, NMI, OAS3, CCL8, CCL19, IFI30, SYNCRIP, OAS1, OAS2, STAT1, TRIM22, CCL18, IRF9, CCL22, OASL, CCL20, FCGR1A, IRF7, FCGR1B, IRF8, IRF1, PTAFR, GBP1	565	135	16650	5.45723	1.35216e-07	4.09746e-09	4.54884e-08
GOTERM_CC_DIRECT	GO:0005829~cytosol	170	27.5081	2.63705e-11	GDA, PRC1, NT5C3A, S100A8, S100A7, EIF5, CRABP2, S100A9, AURKA, PTTG1, AURKB, PNP, SLC7A5, EIF4EBP1, ISG15, CH25H, IL1B, SMOX, DEPDC1B, MX1, SAR1B, MX2, CDCA5, CHAC2, CHAC1, SOCS3, HAL, DCTN5, PGM2, JUP, GLUL, MAD2L1, AKR1B10, ZWINT, VSNL1, GBP1, PLA2G2F, XDH, CDK5R1, IFIH1, KIF4A, MCL1, NEK2, GSDMC, OAS3, MAPKAPK3, CTPS1, CHEK1, OAS1, OAS2, TK1, CMPK2, SPC25, ARG1, TRIM69, FBXO6, PPP2R2C, BLNK, …	578	3315	18224	1.61689	9.678e-09	4.839e-09	3.63207e-08
GOTERM_BP_FAT	GO:0051301~cell division	54	8.73786	3.4612e-11	PRC1, E2F8, AURKA, PTTG1, AURKB, FAM83D, CCNE2, KIF2C, CCNE1, TOP1, OIP5, TGFA, IL1B, TOP2A, CDCA5, CCNA2, ASPM, KIF2A, CDK1, KIF11, TPX2, NUSAP1, C10ORF99, UBE2C, ECT2, MAD2L1, EREG, ZWINT, BUB1B, HAUS7, RAB10, KIF4A, NEK2, ANLN, CEP55, ENSA, SFN, SPC25, NCAPG, CENPA, BUB1, ZWILCH, NUF2, KIF18B, CENPF, NDC80, BIRC5, CDC20, WWTR1, CCNB1, CCNB2, CKS2, CENPW, KIF20A	565	575	16650	2.76753	1.98638e-07	5.8423e-09	6.68244e-08
GOTERM_BP_FAT	GO:0048584~positive regulation of response to stimulus	124	20.0647	4.72475e-11	S100A8, ZC3HAV1, S100A7, MMP9, FAM110C, IL19, S100A9, TTK, CXCL11, IGHM, CXCL10, CD47, PGLYRP4, MAP3K9, IL1B, H2AFX, DEPDC1B, ASPM, F12, SOCS3, IL20, JUP, C1QB, CCR7, THBD, CD36, VSNL1, GBP1, WNT5A, XDH, IFIH1, CCL2, MCL1, MAPKAPK3, CCL8, AFAP1L2, BLNK, TIGAR, CFB, AIM2, ACPP, S100A12, DDX58, PPIF, TNFSF10, CXCL13, CLEC7A, IGHG1, IGHG2, PPARD, LDLR, EZH2, CXCR2, NOD2, SAA1, CXCR4, HPSE, DDX60, IL…	565	2030	16650	1.80008	2.71154e-07	7.74725e-09	9.12195e-08
GOTERM_BP_DIRECT	GO:0045087~innate immune response	45	7.28155	4.79874e-11	IGHG1, IGHG2, IL36G, IFIH1, S100A8, ZC3HAV1, S100A7, S100A9, TRIM14, NLRX1, DEFB4B, DEFB4A, IGHM, APOBEC3B, APOBEC3A, NOD2, PGLYRP4, SAA1, RNASE7, DDX60, PYCARD, VNN1, MX1, APOBEC3A_B, MX2, POLR3G, F12, LYN, DEFB103A, DEFB103B, IFI16, AIM2, S100A12, IL36RN, LCN2, DDX58, C1QB, APOL1, KRT16, IRF7, LCK, SLPI, CLEC7A, PRDM1, IL36A	565	430	16792	3.11027	1.2256e-07	1.532e-08	8.48605e-08
GOTERM_BP_FAT	GO:0031424~keratinization	16	2.589	5.55114e-11	LCE3D, SPRR2G, SFN, CDH3, KRT17, SPRR1A, KRT16, SPRR1B, SPRR2B, CNFN, TGM1, SPRR3, TGM3, IVL, TMEM79, ABCA12	565	50	16650	9.43009	3.1858e-07	8.84944e-09	1.07174e-07
GOTERM_BP_FAT	GO:0002682~regulation of immune system process	94	15.2104	7.48815e-11	IGHG1, IGHG2, ZC3HAV1, S100A7, CXCR2, IGHM, CXCL11, PNP, CXCL10, CD48, CD47, RAET1E, NOD2, PGLYRP4, ISG15, DDX60, HMOX1, IL4R, IL1B, LTF, VNN1, FCGR3A, TNIP3, KLRB1, IRAK2, LYN, SOCS3, IFI16, TRBC1, IL20, SERPINB9, C1QB, CD83, PRKCQ, CCR7, CD36, EREG, PSME2, LCK, SERPINB4, PRDM1, PTAFR, GBP1, PLA2G2F, WNT5A, CXCL1, PSMB10, TNFRSF21, IFIH1, CCL2, NMI, CXCL2, MAPKAPK3, CXCL9, FPR1, CCL8, RSAD2, NLR…	565	1378	16650	2.01022	4.29744e-07	1.16147e-08	1.44571e-07
GOTERM_BP_FAT	GO:0045071~negative regulation of viral genome replication	16	2.589	7.62146e-11	ZC3HAV1, OAS3, RSAD2, OAS1, IFI16, ISG20, PLSCR1, APOBEC3A, OASL, IFIT1, ISG15, LTF, ZC3H12A, SLPI, APOBEC3A_B, MX1	565	51	16650	9.24518	4.37395e-07	1.15104e-08	1.47145e-07
GOTERM_BP_FAT	GO:0031349~positive regulation of defense response	43	6.95793	9.02896e-11	PSMB10, WNT5A, IFIH1, CCL2, S100A8, ZC3HAV1, LDLR, S100A9, MAPKAPK3, NLRX1, CCL8, RSAD2, CD47, NOD2, PGLYRP4, RASGRP1, DDX60, PYCARD, LTF, IL1B, TNIP3, POLR3G, IRAK2, F12, PTGER3, LYN, DEFB103A, DEFB103B, IFI16, IDO1, BIRC3, CCL18, AIM2, S100A12, DDX58, PLSCR1, CCR7, CD36, EREG, PSME2, IRF7, IRF1, CLEC7A	565	402	16650	3.15216	5.18172e-07	1.32865e-08	1.7432e-07
GOTERM_BP_FAT	GO:0001817~regulation of cytokine production	53	8.57605	1.24151e-10	ZC3HAV1, NOD2, ISG15, SAA1, HPSE, IL4R, DDX60, HMOX1, IL1B, LTF, LTB, LYN, IFI16, PRKCQ, CD83, CCR7, CD36, EREG, PTAFR, GBP1, IL36A, WNT5A, TNFRSF21, IFIH1, CCL2, NMI, PANX1, RSAD2, NLRX1, AFAP1L2, TRIM16, CDH3, CCL20, RASGRP1, CD2, PYCARD, ZC3H12A, CD24, GBA, POLR3G, UBE2L6, CCL19, IDO1, FZD5, BIRC3, EPHA2, AIM2, IL36RN, DDX58, IRF7, IRF8, CD274, IRF1	565	577	16650	2.70686	7.12503e-07	1.78126e-08	2.39695e-07
GOTERM_BP_FAT	GO:0000280~nuclear division	53	8.57605	1.76356e-10	PRC1, TTK, AURKA, PTTG1, AURKB, FAM83D, KIF2C, OIP5, TGFA, IL1B, TOP2A, CDCA5, CCNA2, ASPM, KIF2A, CDK1, KIF11, TPX2, NUSAP1, PBK, UBE2C, MAD2L1, EREG, ZWINT, BUB1B, HAUS7, WNT5A, KIF4A, NEK2, CHEK1, ANLN, ENSA, CEP55, SPC25, NCAPG, CENPA, BUB1, ZWILCH, TRIP13, CENPN, MKI67, DLGAP5, NUF2, CENPF, KIF18B, NDC80, BIRC5, CDC20, BIRC3, CCNB1, CCNB2, CKS2, CENPW	565	583	16650	2.679	1.0121e-06	2.46855e-08	3.40485e-07
GOTERM_MF_FAT	GO:0042379~chemokine receptor binding	17	2.75081	1.94192e-10	CXCL1, CCL2, CXCL2, CXCL9, CXCL8, CCL19, CCL8, DEFB4B, DEFB4A, CXCL11, STAT1, STAT3, CCL18, CXCL10, CCL22, CCL20, CXCL13	524	63	15478	7.97062	2.23904e-07	2.23904e-07	3.12384e-07
GOTERM_BP_FAT	GO:0048285~organelle fission	55	8.89968	2.10575e-10	PRC1, TTK, AURKA, PTTG1, AURKB, FAM83D, KIF2C, OIP5, TGFA, IL1B, MX1, TOP2A, CDCA5, MX2, CCNA2, ASPM, KIF2A, CDK1, KIF11, TPX2, NUSAP1, PBK, UBE2C, MAD2L1, EREG, ZWINT, BUB1B, HAUS7, WNT5A, KIF4A, NEK2, CHEK1, ANLN, ENSA, CEP55, SPC25, NCAPG, CENPA, BUB1, ZWILCH, TRIP13, CENPN, MKI67, DLGAP5, NUF2, CENPF, KIF18B, NDC80, BIRC5, CDC20, BIRC3, CCNB1, CCNB2, CKS2, CENPW	565	622	16650	2.60578	1.20849e-06	2.87735e-08	4.0655e-07
GOTERM_BP_DIRECT	GO:0031424~keratinization	15	2.42718	3.33729e-10	LCE3D, SPRR2G, SFN, CDH3, KRT17, SPRR1A, KRT16, SPRR1B, SPRR2B, CNFN, TGM1, SPRR3, TGM3, IVL, ABCA12	565	48	16792	9.28761	8.52343e-07	9.47049e-08	5.90163e-07
GOTERM_BP_DIRECT	GO:1904224~negative regulation of glucuronosyltransferase activity	8	1.2945	3.61277e-10	UGT1A7, UGT1A10, UGT1A6, UGT1A9, UGT1A8, UGT1A3, UGT1A4, UGT1A1	565	8	16792	29.7204	9.227e-07	9.22701e-08	6.38878e-07
GOTERM_BP_DIRECT	GO:2001030~negative regulation of cellular glucuronidation	8	1.2945	3.61277e-10	UGT1A7, UGT1A10, UGT1A6, UGT1A9, UGT1A8, UGT1A3, UGT1A4, UGT1A1	565	8	16792	29.7204	9.227e-07	9.22701e-08	6.38878e-07
GOTERM_BP_FAT	GO:1904223~regulation of glucuronosyltransferase activity	8	1.2945	3.83311e-10	UGT1A7, UGT1A10, UGT1A6, UGT1A9, UGT1A8, UGT1A3, UGT1A4, UGT1A1	565	8	16650	29.469	2.19982e-06	5.11586e-08	7.40047e-07
GOTERM_BP_FAT	GO:2001030~negative regulation of cellular glucuronidation	8	1.2945	3.83311e-10	UGT1A7, UGT1A10, UGT1A6, UGT1A9, UGT1A8, UGT1A3, UGT1A4, UGT1A1	565	8	16650	29.469	2.19982e-06	5.11586e-08	7.40047e-07
GOTERM_BP_FAT	GO:1904224~negative regulation of glucuronosyltransferase activity	8	1.2945	3.83311e-10	UGT1A7, UGT1A10, UGT1A6, UGT1A9, UGT1A8, UGT1A3, UGT1A4, UGT1A1	565	8	16650	29.469	2.19982e-06	5.11586e-08	7.40047e-07
GOTERM_BP_FAT	GO:0008544~epidermis development	35	5.66343	7.04121e-10	WNT5A, PPARD, S100A7, CRABP2, EZH2, LCE3D, SPRR2G, TRIM16, SFN, CERS3, CDH3, ZDHHC21, HPSE, SPRR2B, TGM1, TGM3, IVL, TMEM79, ABCA12, STS, UGCG, GRHL3, EPHA2, IL20, CRCT1, KRT17, EREG, SPRR1A, KRT16, SPRR1B, CNFN, ST14, FOXE1, SPRR3, FABP5	565	300	16650	3.43805	4.04094e-06	9.18397e-08	1.35943e-06
GOTERM_BP_FAT	GO:0007059~chromosome segregation	37	5.98706	8.81847e-10	KIF4A, PRC1, NEK2, TTK, CEP55, AURKB, PTTG1, FAM83D, SPC25, TOP1, KIF2C, CENPA, OIP5, NCAPG, BUB1, ZWILCH, TOP2A, CDCA5, TRIP13, KIF2A, CENPN, KIF11, DLGAP5, NUF2, CENPF, NUSAP1, KIF18B, NDC80, CDC20, BIRC5, UBE2C, ECT2, CCNB1, MAD2L1, ZWINT, BUB1B, CENPW	565	334	16650	3.26453	5.0609e-06	1.12465e-07	1.70256e-06
UP_KEYWORDS	Microsome	21	3.39806	9.93585e-10	KLK6, CYP2C18, CYP4F22, SYNCRIP, DHRS9, OAS1, OAS2, CYP2E1, UGT1A1, UGT1A7, UGT1A10, UGT1A6, CYP7B1, UGT1A9, UGT1A8, UGT1A3, SQLE, HMOX1, UGT1A5, UGT1A4, SPCS3	599	129	20581	5.59331	3.84517e-07	4.27241e-08	1.37919e-06
GOTERM_CC_FAT	GO:0005615~extracellular space	99	16.0194	1.12632e-09	S100A8, MMP9, IL19, S100A9, CXCL11, IGHM, CXCL10, IL1B, PRSS3P2, VNN3, INA, F12, C10ORF99, TCN1, IL20, C1QB, THBD, CD36, ST14, IL36A, XDH, WNT5A, IL36G, CCL2, OAS3, CCL8, DEFB4B, CHEK1, DEFB4A, ARG1, LGALS3BP, ANGPTL4, PLAT, CFB, IL1RN, GGH, CHI3L2, LGALS8, ACPP, LCN2, TNFSF10, APOL1, CXCL13, IGFL1, AREG, IGHG1, IGHG2, NAMPT, LDLR, SAA2, SAA1, IL4R, HMOX1, SERPINA3, TGFA, LTF, SERPINA1, LTB, KLK1…	535	1444	14527	1.86162	6.05959e-07	6.05959e-07	1.63864e-06
GOTERM_BP_FAT	GO:0001819~positive regulation of cytokine production	40	6.47249	1.14552e-09	WNT5A, IFIH1, CCL2, ZC3HAV1, PANX1, NLRX1, RSAD2, AFAP1L2, TRIM16, NOD2, CCL20, SAA1, HPSE, RASGRP1, IL4R, HMOX1, DDX60, CD2, PYCARD, IL1B, LTB, POLR3G, CCL19, IFI16, IDO1, FZD5, BIRC3, AIM2, DDX58, CD83, PRKCQ, CCR7, CD36, EREG, IRF7, CD274, IRF8, IRF1, PTAFR, IL36A	565	386	16650	3.05379	6.57414e-06	1.42917e-07	2.21163e-06
GOTERM_BP_FAT	GO:0045069~regulation of viral genome replication	18	2.91262	1.37603e-09	ZC3HAV1, OAS3, CXCL8, RSAD2, OAS1, IFI16, ISG20, PLSCR1, APOBEC3A, OASL, IFIT1, ISG15, LTF, ZC3H12A, SLPI, APOBEC3A_B, MX1, TOP2A	565	81	16650	6.54867	7.897e-06	1.68022e-07	2.65666e-06
GOTERM_BP_DIRECT	GO:0045922~negative regulation of fatty acid metabolic process	8	1.2945	1.57856e-09	UGT1A7, UGT1A10, UGT1A6, UGT1A9, UGT1A8, UGT1A3, UGT1A4, UGT1A1	565	9	16792	26.4181	4.03163e-06	3.66513e-07	2.79151e-06
GOTERM_BP_FAT	GO:0009913~epidermal cell differentiation	26	4.20712	1.64754e-09	WNT5A, S100A7, LCE3D, EZH2, SPRR2G, TRIM16, SFN, CERS3, CDH3, TGM1, SPRR2B, TGM3, IVL, TMEM79, ABCA12, EPHA2, IL20, CRCT1, KRT17, EREG, SPRR1A, KRT16, SPRR1B, CNFN, ST14, SPRR3	565	178	16650	4.30446	9.45521e-06	1.96985e-07	3.18087e-06
GOTERM_BP_FAT	GO:0050776~regulation of immune response	68	11.0032	1.6551e-09	IGHG1, IGHG2, ZC3HAV1, IGHM, CD48, NOD2, RAET1E, PGLYRP4, DDX60, HMOX1, IL4R, IL1B, LTF, FCGR3A, TNIP3, KLRB1, IRAK2, LYN, SOCS3, IFI16, TRBC1, SERPINB9, C1QB, PRKCQ, CCR7, CD36, EREG, PSME2, LCK, SERPINB4, PTAFR, GBP1, WNT5A, PSMB10, TNFRSF21, IFIH1, NMI, MAPKAPK3, FPR1, RSAD2, NLRX1, IL7R, RASGRP1, FCGR1A, FCGR1B, PYCARD, CD24, PIK3R2, POLR3G, SELL, CFB, DEFB103A, DEFB103B, CCL19, IDO1, SLAMF7,…	565	912	16650	2.19725	9.49856e-06	1.93849e-07	3.19545e-06
GOTERM_BP_FAT	GO:2001029~regulation of cellular glucuronidation	8	1.2945	1.67441e-09	UGT1A7, UGT1A10, UGT1A6, UGT1A9, UGT1A8, UGT1A3, UGT1A4, UGT1A1	565	9	16650	26.1947	9.60938e-06	1.92189e-07	3.23273e-06
GOTERM_BP_FAT	GO:0060326~cell chemotaxis	31	5.01618	2.04635e-09	WNT5A, CXCL1, CCL2, S100A8, S100A7, CXCL2, S100A9, FPR1, CXCL9, CXCL8, CCL8, CXCR2, CXCL11, CXCL10, CCL22, CCL20, SAA2, CXCR4, SAA1, CH25H, IL1B, LYN, CCL19, EPHA2, CCL18, S100A12, CYP7B1, PRKCQ, CCR7, CXCL13, HBEGF	565	251	16650	3.6396	1.1744e-05	2.30275e-07	3.95084e-06
GOTERM_BP_FAT	GO:0044403~symbiosis, encompassing mutualism through parasitism	72	11.6505	2.08821e-09	LDLR, ZC3HAV1, SYNCRIP, IFI44L, MMP1, ISG20, CXCL10, APOBEC3B, TOP1, APOBEC3A, ISG15, CXCR4, DDX60, LTF, H2AFX, APOBEC3A_B, MX1, TOP2A, FOSL1, MX2, CCNA2, LYN, IFI44, IFI16, SERPINB9, CD36, LCK, SLPI, SERPINB3, KPNA2, GBP1, PSMB10, IFIH1, CCL2, OAS3, CXCL9, TRIM14, CCL8, RSAD2, NLRX1, CXCL8, OAS1, OAS2, TYMS, CCL22, CENPA, TAP2, NUP50, TAP1, BUB1, PYCARD, ZC3H12A, POLR3G, CCL19, STAT1, BIRC3, TRI…	565	998	16650	2.12602	1.19842e-05	2.30466e-07	4.03165e-06
GOTERM_BP_FAT	GO:0044419~interspecies interaction between organisms	72	11.6505	2.08821e-09	LDLR, ZC3HAV1, SYNCRIP, IFI44L, MMP1, ISG20, CXCL10, APOBEC3B, TOP1, APOBEC3A, ISG15, CXCR4, DDX60, LTF, H2AFX, APOBEC3A_B, MX1, TOP2A, FOSL1, MX2, CCNA2, LYN, IFI44, IFI16, SERPINB9, CD36, LCK, SLPI, SERPINB3, KPNA2, GBP1, PSMB10, IFIH1, CCL2, OAS3, CXCL9, TRIM14, CCL8, RSAD2, NLRX1, CXCL8, OAS1, OAS2, TYMS, CCL22, CENPA, TAP2, NUP50, TAP1, BUB1, PYCARD, ZC3H12A, POLR3G, CCL19, STAT1, BIRC3, TRI…	565	998	16650	2.12602	1.19842e-05	2.30466e-07	4.03165e-06
GOTERM_BP_FAT	GO:0000819~sister chromatid segregation	29	4.69256	2.58435e-09	KIF4A, PRC1, NEK2, TTK, CEP55, AURKB, KIF2C, SPC25, CENPA, NCAPG, BUB1, ZWILCH, CDCA5, TOP2A, KIF2A, CENPN, DLGAP5, NUF2, NUSAP1, CENPF, KIF18B, BIRC5, CDC20, NDC80, UBE2C, CCNB1, MAD2L1, ZWINT, BUB1B	565	224	16650	3.81519	1.48315e-05	2.79842e-07	4.98954e-06
SMART	SM00199:SCY	13	2.10356	2.67294e-09	CXCL1, CCL2, CXCL2, CXCL9, CCL8, CCL19, CXCL8, CXCL11, CCL18, CXCL10, CCL22, CCL20, CXCL13	301	43	10057	10.1013	5.31916e-07	5.31916e-07	3.34751e-06
GOTERM_BP_FAT	GO:0080134~regulation of response to stress	85	13.754	3.31739e-09	PPARD, LDLR, ZC3HAV1, S100A8, S100A9, CD47, NOD2, PGLYRP4, HPSE, SAA1, MAP3K9, DDX60, IL1B, LTF, VNN1, H2AFX, YOD1, TNIP3, IRAK2, F12, PTGER3, LYN, DUOXA1, SOCS3, PBK, TC2N, IFI16, IL20, SERPINB9, MAP4K4, PRKCQ, CCR7, THBD, CD36, EREG, PSME2, LCK, SERPINB4, SERPINB3, WNT5A, XDH, PSMB10, IFIH1, CCL2, NMI, MCL1, FOXM1, MAPKAPK3, HK2, CCL8, RSAD2, NLRX1, CHEK1, GCH1, TMEM33, RASGRP1, NUP50, PYCARD, …	565	1285	16650	1.94931	1.90383e-05	3.52565e-07	6.4048e-06
GOTERM_BP_DIRECT	GO:0030216~keratinocyte differentiation	17	2.75081	3.5572e-09	WNT5A, S100A7, LCE3D, SPRR2G, CERS3, EPHA2, CRCT1, EREG, SPRR1A, KRT16, SPRR1B, SPRR2B, ST14, TGM1, SPRR3, TGM3, IVL	565	76	16792	6.64797	9.08505e-06	7.57091e-07	6.29052e-06
GOTERM_BP_DIRECT	GO:0007067~mitotic nuclear division	30	4.85437	5.21327e-09	NEK2, ANLN, AURKA, CEP55, AURKB, PTTG1, ENSA, FAM83D, SPC25, KIF2C, OIP5, BUB1, ZWILCH, CCNA2, CDCA5, ASPM, CDK1, CENPN, KIF11, NUF2, TPX2, CENPF, NDC80, BIRC5, CDC20, PBK, CCNB2, CENPW, BUB1B, HAUS7	565	248	16792	3.5952	1.33146e-05	1.02421e-06	9.21909e-06
GOTERM_BP_FAT	GO:0032101~regulation of response to external stimulus	57	9.2233	5.87315e-09	PPARD, LDLR, ZC3HAV1, S100A8, S100A7, S100A9, CXCR2, CXCL11, CXCL10, CD47, NOD2, CXCR4, SAA1, HPSE, DDX60, IL1B, LTF, F12, PTGER3, LYN, SOCS3, DUOXA1, TC2N, PBK, IL20, PRKCQ, CCR7, CD36, THBD, LCK, PRDM1, CXCL1, WNT5A, CCL2, CXCL2, CXCL9, CCL8, NLRX1, CXCL8, PYCARD, ZC3H12A, GBA, PLAT, KLK8, CFB, DEFB103A, DEFB103B, CCL19, IDO1, BIRC3, CCL18, AIM2, S100A12, DDX58, IFIT1, CXCL13, SELE	565	721	16650	2.32973	3.37054e-05	6.12836e-07	1.13391e-05
GOTERM_BP_FAT	GO:0016032~viral process	69	11.165	7.12731e-09	LDLR, ZC3HAV1, SYNCRIP, IFI44L, MMP1, ISG20, CXCL10, APOBEC3B, TOP1, APOBEC3A, ISG15, CXCR4, DDX60, LTF, H2AFX, APOBEC3A_B, MX1, TOP2A, FOSL1, MX2, CCNA2, LYN, IFI44, IFI16, LCK, SLPI, SERPINB3, KPNA2, GBP1, PSMB10, IFIH1, CCL2, CXCL9, TRIM14, OAS3, CCL8, RSAD2, NLRX1, CXCL8, OAS1, OAS2, TYMS, CCL22, CENPA, TAP2, NUP50, TAP1, BUB1, PYCARD, ZC3H12A, POLR3G, CCL19, STAT1, BIRC3, TRIM22, STAT3, AIM2…	565	966	16650	2.10493	4.09028e-05	7.30422e-07	1.37605e-05
UP_KEYWORDS	Cytokine	24	3.8835	7.95521e-09	CXCL1, NAMPT, IL36G, CCL2, IL19, CXCL2, CXCL9, CXCL8, CCL8, C10ORF99, CCL19, CXCL11, CCL18, CXCL10, IL20, IL36RN, CCL22, TNFSF10, CCL20, CXCL13, IL1B, AREG, LTB, IL36A	599	190	20581	4.34008	3.07866e-06	3.07867e-07	1.10426e-05
GOTERM_BP_FAT	GO:0044764~multi-organism cellular process	69	11.165	9.50675e-09	LDLR, ZC3HAV1, SYNCRIP, IFI44L, MMP1, ISG20, CXCL10, APOBEC3B, TOP1, APOBEC3A, ISG15, CXCR4, DDX60, LTF, H2AFX, APOBEC3A_B, MX1, TOP2A, FOSL1, MX2, CCNA2, LYN, IFI44, IFI16, LCK, SLPI, SERPINB3, KPNA2, GBP1, PSMB10, IFIH1, CCL2, CXCL9, TRIM14, OAS3, CCL8, RSAD2, NLRX1, CXCL8, OAS1, OAS2, TYMS, CCL22, CENPA, TAP2, NUP50, TAP1, BUB1, PYCARD, ZC3H12A, POLR3G, CCL19, STAT1, BIRC3, TRIM22, STAT3, AIM2…	565	973	16650	2.08979	5.45578e-05	9.57179e-07	1.83544e-05
GOTERM_BP_FAT	GO:0030595~leukocyte chemotaxis	26	4.20712	9.94517e-09	WNT5A, CXCL1, CCL2, S100A8, S100A7, CXCL2, S100A9, CXCL9, CCL8, CXCL8, CXCR2, CXCL11, CXCL10, CCL22, CCL20, SAA1, CXCR4, CH25H, IL1B, LYN, CCL19, CCL18, S100A12, CYP7B1, CCR7, CXCL13	565	194	16650	3.94946	5.70737e-05	9.84057e-07	1.92009e-05
GOTERM_BP_DIRECT	GO:0060333~interferon-gamma-mediated signaling pathway	16	2.589	1.04456e-08	NMI, OAS3, IFI30, OAS1, OAS2, STAT1, TRIM22, IRF9, OASL, FCGR1A, IRF7, IRF8, FCGR1B, IRF1, PTAFR, GBP1	565	71	16792	6.69754	2.66778e-05	1.90558e-06	1.8472e-05
GOTERM_BP_FAT	GO:0043903~regulation of symbiosis, encompassing mutualism through parasitism	32	5.17799	1.07717e-08	ZC3HAV1, TRIM14, OAS3, CXCL8, NLRX1, RSAD2, OAS1, ISG20, APOBEC3A, ISG15, TAP2, DDX60, TAP1, PYCARD, LTF, ZC3H12A, APOBEC3A_B, MX1, TOP2A, IFI16, BIRC3, STAT1, AIM2, DDX58, PLSCR1, OASL, IFIT1, LAMP3, CD36, LCK, IRF8, SLPI	565	285	16650	3.3088	6.1817e-05	1.04778e-06	2.07967e-05
INTERPRO	IPR001811:Chemokine interleukin-8-like domain	13	2.10356	1.09942e-08	CXCL1, CCL2, CXCL2, CXCL9, CCL8, CCL19, CXCL8, CXCL11, CCL18, CXCL10, CCL22, CCL20, CXCL13	579	46	18559	9.05861	1.14119e-05	1.14119e-05	1.7453e-05
GOTERM_BP_FAT	GO:0098813~nuclear chromosome segregation	32	5.17799	1.274e-08	KIF4A, PRC1, NEK2, TTK, CEP55, AURKB, PTTG1, FAM83D, SPC25, KIF2C, CENPA, NCAPG, BUB1, ZWILCH, TOP2A, CDCA5, TRIP13, KIF2A, CENPN, DLGAP5, NUF2, CENPF, KIF18B, NUSAP1, NDC80, BIRC5, CDC20, UBE2C, CCNB1, MAD2L1, ZWINT, BUB1B	565	287	16650	3.28575	7.31123e-05	1.21858e-06	2.45968e-05
INTERPRO	IPR018114:Peptidase S1, trypsin family, active site	18	2.91262	1.59004e-08	KLK6, PLAT, F12, PRSS53, KLK8, KLK9, CFB, GZMA, GZMB, TMPRSS4, TMPRSS11D, PRSS2, ST14, PRSS3, PRSS27, KLK10, PRSS3P2, KLK13	579	102	18559	5.65651	1.65045e-05	8.25228e-06	2.52416e-05
GOTERM_BP_FAT	GO:0019079~viral genome replication	19	3.07443	1.59173e-08	CCL2, ZC3HAV1, OAS3, CXCL8, RSAD2, OAS1, IFI16, ISG20, PLSCR1, APOBEC3A, OASL, IFIT1, ISG15, LTF, ZC3H12A, SLPI, APOBEC3A_B, MX1, TOP2A	565	106	16650	5.28218	9.1345e-05	1.49753e-06	3.0731e-05
GOTERM_CC_DIRECT	GO:0005576~extracellular region	93	15.0485	1.62694e-08	IGHG1, IGHG2, S100A8, S100A7, MMP9, IL19, S100A9, GABBR1, IL4I1, CXCL11, PNP, DNASE1L3, MMP1, CXCL10, RAET1E, PGLYRP4, ISG15, SAA1, RNASE7, SERPINA3, IL1B, LTF, SERPINA1, KLK10, KLK13, F12, CLCA2, GZMA, LYZ, C10ORF99, TCN1, MMP12, IL20, C1QB, WFDC12, EREG, TMPRSS11D, CEMIP, PLA2G3, GBP1, PLA2G2F, IL36A, WNT5A, CXCL1, IL36G, CCL2, CXCL2, CXCL9, IFI30, CXCL8, OAS1, DEFB4B, DEFB4A, IL7R, CCL22, LGAL…	578	1610	18224	1.82126	5.97086e-06	1.99029e-06	2.24082e-05
UP_SEQ_FEATURE	signal peptide	153	24.7573	1.63831e-08	MPZL1, MPZL2, LYPD5, MMP9, IL19, CXCL11, IGHM, DNASE1L3, MMP1, CXCL10, CD48, CD47, CHRNA9, PGLYRP4, RNASE7, VNN1, CDH26, PRSS3P2, PI15, VNN3, F12, CLCA2, C10ORF99, TCN1, MOXD1, IL20, C1QB, UGT1A10, WFDC12, CCR7, LYNX1, THBD, PLA2G2F, WNT5A, NETO2, CCL2, IFI30, CCL8, DEFB4B, DEFB4A, LGALS3BP, ERO1A, SLC35F6, ANGPTL4, PLAT, PRSS53, CFB, PMEL, EPHX3, IL1RN, GGH, CHI3L2, SLAMF7, TPBG, EPHA2, ACPP, LC…	596	3346	20063	1.53927	2.55409e-05	1.27705e-05	2.73481e-05
UP_KEYWORDS	Chemotaxis	17	2.75081	1.89753e-08	CCL2, S100A8, CXCL2, S100A9, FPR1, CXCL8, CCL19, CCL8, CXCR2, CXCL11, CCL18, CXCL10, TYMP, CCL22, CCL20, CXCL13, PTAFR	599	97	20581	6.02167	7.3434e-06	6.67584e-07	2.63395e-05
GOTERM_BP_FAT	GO:0050790~regulation of catalytic activity	129	20.8738	1.91e-08	GNA15, S100A8, MMP9, EIF5, S100A9, PTTG1, AURKB, CXCL10, MAP3K9, IL1B, DEPDC1B, CCNA2, PI15, SOCS3, GRHL3, UGT1A10, WFDC12, UHRF1, CCR7, MAD2L1, DCUN1D3, WNT5A, XDH, CDK5R1, RALGPS2, CCL2, NEK2, OAS3, MAPKAPK3, CCL8, OAS1, SOX7, AFAP1L2, ENSA, PPP2R2C, TIGAR, ANGPTL4, NRBF2, RABIF, CDC20, AIM2, EPHA2, S100A12, PPIF, TNFSF10, IFI27, ADAP2, RGS1, LAMP3, CXCL13, PI3, IFI6, GM2A, EZH2, GABBR1, CCNE2,…	565	2357	16650	1.61286	0.000109609	1.76798e-06	3.68757e-05
GOTERM_BP_FAT	GO:0048525~negative regulation of viral process	19	3.07443	2.15633e-08	ZC3HAV1, OAS3, TRIM14, NLRX1, RSAD2, OAS1, IFI16, STAT1, ISG20, PLSCR1, APOBEC3A, OASL, IFIT1, ISG15, LTF, SLPI, ZC3H12A, APOBEC3A_B, MX1	565	108	16650	5.18437	0.000123744	1.96431e-06	4.16316e-05
GOTERM_BP_FAT	GO:0050792~regulation of viral process	30	4.85437	2.18665e-08	ZC3HAV1, TRIM14, OAS3, CXCL8, NLRX1, RSAD2, OAS1, ISG20, APOBEC3A, ISG15, DDX60, TAP2, TAP1, PYCARD, LTF, ZC3H12A, APOBEC3A_B, MX1, TOP2A, IFI16, BIRC3, STAT1, AIM2, DDX58, PLSCR1, OASL, IFIT1, LAMP3, LCK, SLPI	565	262	16650	3.37432	0.000125484	1.96081e-06	4.2217e-05
KEGG_PATHWAY	hsa00983:Drug metabolism - other enzymes	14	2.26537	2.20752e-08	UGT1A7, XDH, UGT1A10, UGT1A6, UGT1A9, TYMP, UGT1A8, UGT1A3, UGT1A5, UGT1A4, UPP1, UCK2, UGT1A1, TK1	284	46	6879	7.37186	5.38633e-06	5.38633e-06	2.85681e-05
GOTERM_BP_FAT	GO:0043900~regulation of multi-organism process	37	5.98706	2.23827e-08	ZC3HAV1, TRIM14, OAS3, CXCL8, NLRX1, RSAD2, OAS1, AURKA, ISG20, APOBEC3A, ISG15, TAP2, DDX60, TAP1, PYCARD, LTF, ZC3H12A, MX1, APOBEC3A_B, TOP2A, DEFB103A, DEFB103B, IFI16, STAT1, BIRC3, AIM2, DDX58, PLSCR1, IFIT1, OASL, LAMP3, CD36, LCK, IRF8, SLPI, PRDM1, PTAFR	565	377	16650	2.89219	0.000128446	1.97622e-06	4.32136e-05
GOTERM_BP_DIRECT	GO:0006935~chemotaxis	20	3.23625	2.41042e-08	CXCL1, CCL2, CXCL2, CXCL9, FPR1, CXCL8, CCL8, CXCR2, DEFB4B, DEFB4A, CXCL11, CCL18, CXCL10, TYMP, CCL22, CCR7, CCL20, CXCR4, FOSL1, PTAFR	565	122	16792	4.87219	6.15603e-05	4.10414e-06	4.26257e-05
UP_KEYWORDS	Serine protease	20	3.23625	2.78163e-08	KLK6, PLAT, F12, PRSS53, KLK8, KLK9, CFB, GZMA, GZMB, TMPRSS4, TMPRSS11D, PRSS2, ST14, PRSS3, PRSS27, LTF, KLK10, PCSK6, PRSS3P2, KLK13	599	141	20581	4.87361	1.07648e-05	8.97074e-07	3.86117e-05
GOTERM_BP_FAT	GO:0032103~positive regulation of response to external stimulus	30	4.85437	3.33321e-08	WNT5A, CXCL1, CCL2, S100A8, ZC3HAV1, LDLR, S100A7, CXCL2, S100A9, CXCL9, CXCL8, CCL8, CXCR2, CXCL11, CXCL10, CD47, NOD2, DDX60, IL1B, F12, PTGER3, DEFB103A, DEFB103B, CCL19, IDO1, CCL18, S100A12, CCR7, THBD, CXCL13	565	267	16650	3.31113	0.000191275	2.89838e-06	6.43534e-05
GOTERM_BP_FAT	GO:0048247~lymphocyte chemotaxis	14	2.26537	3.34447e-08	WNT5A, CCL2, S100A7, CCL19, CCL8, CXCL11, CCL18, CXCL10, CYP7B1, CCL22, CCL20, CXCL13, SAA1, CH25H	565	56	16650	7.36726	0.000191921	2.86476e-06	6.45708e-05
GOTERM_MF_DIRECT	GO:0008009~chemokine activity	13	2.10356	3.59757e-08	CXCL1, CCL2, CXCL2, CXCL9, CCL8, CCL19, CXCL8, CXCL11, CCL18, CXCL10, CCL22, CCL20, CXCL13	547	49	16881	8.18763	2.87082e-05	2.87082e-05	5.52047e-05
GOTERM_BP_FAT	GO:0051783~regulation of nuclear division	23	3.72168	3.6867e-08	WNT5A, KIF11, MKI67, NEK2, DLGAP5, NUSAP1, TTK, CENPF, BIRC5, CHEK1, NDC80, AURKA, CDC20, ANLN, UBE2C, CCNB1, MAD2L1, EREG, BUB1, TGFA, IL1B, BUB1B, CDCA5	565	164	16650	4.13285	0.000211557	3.11146e-06	7.11781e-05
GOTERM_BP_FAT	GO:0022402~cell cycle process	85	13.754	4.09674e-08	PRC1, E2F8, EZH2, TTK, AURKA, PTTG1, AURKB, MCM10, CCNE2, FAM83D, KIF2C, CCNE1, EIF4EBP1, FANCI, OIP5, TGFA, IL1B, H2AFX, TOP2A, CDCA5, CCNA2, ASPM, KIF2A, CDK1, KIF11, TPX2, NUSAP1, C10ORF99, PBK, UBE2C, ECT2, JMY, NABP1, MAD2L1, EREG, PSME2, RRM2, ZWINT, BUB1B, HAUS7, MELK, BID, WNT5A, PSMB10, CDK5R1, KIF4A, NEK2, FOXM1, CXCL8, CHEK1, ANLN, ENSA, CEP55, SFN, HMMR, TYMS, SPC25, POLE2, CENPA, NCA…	565	1357	16650	1.84589	0.000235084	3.40741e-06	7.90945e-05
GOTERM_BP_FAT	GO:1903901~negative regulation of viral life cycle	17	2.75081	4.34735e-08	ZC3HAV1, OAS3, TRIM14, RSAD2, OAS1, IFI16, ISG20, PLSCR1, APOBEC3A, OASL, IFIT1, ISG15, LTF, SLPI, ZC3H12A, APOBEC3A_B, MX1	565	89	16650	5.62892	0.000249463	3.5642e-06	8.3933e-05
GOTERM_BP_FAT	GO:0007088~regulation of mitotic nuclear division	21	3.39806	5.30751e-08	KIF11, MKI67, NEK2, DLGAP5, NUSAP1, TTK, CENPF, BIRC5, CHEK1, NDC80, AURKA, ANLN, UBE2C, CCNB1, MAD2L1, EREG, BUB1, TGFA, IL1B, BUB1B, CDCA5	565	140	16650	4.42035	0.000304552	4.29011e-06	0.000102471
GOTERM_MF_FAT	GO:0008009~chemokine activity	13	2.10356	5.76301e-08	CXCL1, CCL2, CXCL2, CXCL9, CCL8, CCL19, CXCL8, CXCL11, CCL18, CXCL10, CCL22, CCL20, CXCL13	524	49	15478	7.83666	6.64453e-05	3.32232e-05	9.27055e-05
GOTERM_BP_FAT	GO:0072676~lymphocyte migration	16	2.589	6.39916e-08	WNT5A, CCL2, S100A7, CCL19, CCL8, CXCL11, CCL18, CXCL10, CYP7B1, CCL22, CCR7, CCL20, CXCL13, SAA1, CH25H, PYCARD	565	80	16650	5.89381	0.00036718	5.10065e-06	0.000123547
GOTERM_BP_FAT	GO:0060333~interferon-gamma-mediated signaling pathway	16	2.589	6.39916e-08	NMI, OAS3, IFI30, OAS1, OAS2, STAT1, TRIM22, IRF9, OASL, FCGR1A, IRF7, IRF8, FCGR1B, IRF1, PTAFR, GBP1	565	80	16650	5.89381	0.00036718	5.10065e-06	0.000123547
UP_SEQ_FEATURE	mutagenesis site	109	17.6375	6.73345e-08	MPZL1, NT5C3A, PRC1, S100A8, MMP9, S100A9, CRABP2, TTK, PTTG1, AURKB, OTUB2, TOP1, LTB4R, MAP3K9, KCNK6, H2AFX, SMOX, HCAR3, MX1, PRSS3P2, RAB27A, CLCA2, SOCS3, UHRF1, MAD2L1, RHCG, KRT17, AKR1B10, ST14, XDH, CDK5R1, IFIH1, CCL2, MCL1, NEK2, MAPKAPK3, OAS1, ANLN, CHEK1, AFAP1L2, OAS2, ERO1A, FBXO6, BLNK, TIGAR, NRBF2, SUB1, PMEL, GGH, CDC20, NDC80, EPHA2, DDX58, TXNDC17, RIT1, PLA2G4B, NAMPT, LDL…	596	2191	20063	1.67469	0.000104969	3.49909e-05	0.000112401
GOTERM_BP_FAT	GO:0000070~mitotic sister chromatid segregation	21	3.39806	6.75874e-08	KIF4A, PRC1, NEK2, DLGAP5, NUSAP1, KIF18B, TTK, CENPF, NDC80, AURKB, CEP55, UBE2C, CCNB1, KIF2C, MAD2L1, NCAPG, CENPA, ZWINT, BUB1, BUB1B, CDCA5	565	142	16650	4.3581	0.000387809	5.31347e-06	0.000130489
SMART	SM00020:Tryp_SPc	18	2.91262	6.85625e-08	KLK6, PLAT, F12, PRSS53, KLK8, KLK9, CFB, GZMA, GZMB, TMPRSS4, TMPRSS11D, PRSS2, ST14, PRSS3, PRSS27, KLK10, PRSS3P2, KLK13	301	118	10057	5.09674	1.36438e-05	6.82195e-06	8.58654e-05
GOTERM_BP_FAT	GO:0043901~negative regulation of multi-organism process	22	3.55987	7.91776e-08	ZC3HAV1, OAS3, TRIM14, NLRX1, RSAD2, OAS1, IFI16, STAT1, ISG20, APOBEC3A, PLSCR1, OASL, IFIT1, CD36, ISG15, IRF8, LTF, SLPI, ZC3H12A, PRDM1, APOBEC3A_B, MX1	565	157	16650	4.12942	0.000454297	6.14053e-06	0.000152866
GOTERM_BP_DIRECT	GO:0070098~chemokine-mediated signaling pathway	15	2.42718	8.17657e-08	CXCL1, CCL2, CXCL2, CXCL9, CXCL8, CCL19, CCL8, CXCR2, CXCL11, CCL18, CXCL10, CCL22, CCL20, CXCL13, CXCR4	565	71	16792	6.27895	0.000208808	1.30518e-05	0.000144594
GOTERM_BP_FAT	GO:0070098~chemokine-mediated signaling pathway	16	2.589	9.02938e-08	CXCL1, CCL2, CXCL2, CXCL9, CXCL8, CCL19, CCL8, CXCR2, CXCL11, CCL18, CXCL10, CCL22, CCR7, CCL20, CXCR4, CXCL13	565	82	16650	5.75005	0.000518062	6.90926e-06	0.000174328
GOTERM_BP_DIRECT	GO:0051301~cell division	34	5.50162	9.63758e-08	NEK2, AURKA, PTTG1, ENSA, CCNE2, FAM83D, CCNE1, SPC25, KIF2C, NCAPG, OIP5, BUB1, ZWILCH, CCNA2, CDCA5, KIF2A, CDK1, KIF11, NUF2, TPX2, CENPF, KIF18B, NDC80, CDC20, BIRC5, UBE2C, CCNB1, CCNB2, MAD2L1, ZWINT, CKS2, BUB1B, CENPW, HAUS7	565	350	16792	2.88712	0.000246114	1.44789e-05	0.00017043
GOTERM_BP_FAT	GO:0016477~cell migration	76	12.2977	9.66753e-08	PPARD, S100A8, S100A7, MMP9, FAM110C, S100A9, FERMT1, CXCR2, CXCL11, SLC7A5, MMP1, CXCL10, CD48, FAM83D, CD47, SLC16A1, SAA2, CXCR4, SAA1, HMOX1, CH25H, IL1B, DEPDC1B, PRSS3P2, ASPM, S100A2, CDK1, LYN, MMP12, SLC7A11, JUP, PRKCQ, CCR7, THBD, KRT16, LCK, CEMIP, SERPINB3, PTAFR, WNT5A, CXCL1, CDK5R1, CCL2, CXCL2, CXCL9, FPR1, CCL8, CXCL8, ANLN, CCL22, CCL20, PRSS3, CD2, PYCARD, ZC3H12A, CD24, FBXO4…	565	1184	16650	1.89159	0.000554665	7.30023e-06	0.000186648
GOTERM_BP_FAT	GO:0071216~cellular response to biotic stimulus	23	3.72168	1.19687e-07	WNT5A, IRAK2, PPARD, CCL2, LYN, CXCL8, FZD5, CXCL10, CMPK2, LCN2, ARG1, CD36, CCL20, IRF8, PYCARD, LTF, ZC3H12A, IL1B, PRDM1, CLEC7A, PTAFR, TNIP3, TIGAR	565	175	16650	3.87307	0.000686647	8.92052e-06	0.000231076
GOTERM_BP_FAT	GO:0030593~neutrophil chemotaxis	16	2.589	1.26043e-07	CXCL1, CCL2, S100A8, CXCL2, S100A9, CXCL8, CCL19, CCL8, CXCR2, CCL18, S100A12, CCL22, CCR7, CCL20, SAA1, IL1B	565	84	16650	5.61315	0.000723098	9.2738e-06	0.000243347
GOTERM_CC_FAT	GO:0000779~condensed chromosome, centromeric region	19	3.07443	1.29349e-07	CENPN, NEK2, NUF2, CENPF, NDC80, BIRC5, AURKA, DCTN5, AURKB, CCNB1, KIF2C, SPC25, MAD2L1, CENPA, ZWINT, BUB1, CENPW, BUB1B, ZWILCH	535	112	14527	4.60636	6.95873e-05	3.47942e-05	0.000188185
GOTERM_CC_FAT	GO:0005576~extracellular region	227	36.7314	1.33786e-07	GDA, S100A8, S100A7, S100A9, AURKB, IGHM, DNASE1L3, CD48, CD47, ISG15, VNN1, H2AFX, RAB27B, PI15, VNN3, RAB27A, INA, F12, GBP6, CLCA2, CYSRT1, C10ORF99, JUP, PGM2, C1QB, WFDC12, GLUL, CD36, KRT17, RHCG, KRT16, TMPRSS11D, ST14, HAS3, RAB10, IL36A, PLA2G2F, IL36G, OAS3, IFI30, CHEK1, OAS1, ARG1, LGALS3BP, PLAT, SUB1, CFB, PMEL, IL1RN, GGH, CHI3L2, LGALS8, ACPP, GART, S100A12, CKMT1A, APOL1, PI3, PO…	535	4623	14527	1.33329	7.19743e-05	2.3992e-05	0.000194641
UP_SEQ_FEATURE	domain:Peptidase S1	17	2.75081	1.36087e-07	KLK6, PLAT, F12, KLK8, KLK9, CFB, GZMA, GZMB, TMPRSS4, TMPRSS11D, PRSS2, ST14, PRSS3, PRSS27, KLK10, PRSS3P2, KLK13	596	109	20063	5.25015	0.000212137	5.30385e-05	0.000227168
GOTERM_MF_FAT	GO:0005125~cytokine activity	26	4.20712	1.37647e-07	WNT5A, CXCL1, NAMPT, IL36G, CCL2, IL19, CXCL2, CXCL9, CXCL8, CCL8, CXCL11, CXCL10, CCL22, CCL20, IL1B, LTB, IL1RN, C10ORF99, CCL19, CCL18, IL36RN, IL20, TNFSF10, CXCL13, AREG, IL36A	524	222	15478	3.45943	0.000158694	5.29008e-05	0.000221422
UP_KEYWORDS	Ichthyosis	11	1.77994	1.53662e-07	STS, TGM1, ST14, CYP4F22, ALOX12B, CERS3, SLC27A4, GJB2, NIPAL4, GBA, ABCA12	599	40	20581	9.44871	5.94654e-05	4.57439e-06	0.000213298
UP_KEYWORDS	Kinetochore	16	2.589	1.68766e-07	CENPN, NEK2, NUF2, CENPF, NDC80, BIRC5, DCTN5, KIF2C, SPC25, MAD2L1, CENPA, ZWINT, BUB1, BUB1B, CENPW, ZWILCH	599	99	20581	5.55296	6.53104e-05	4.66517e-06	0.000234264
INTERPRO	IPR002213:UDP-glucuronosyl/UDP-glucosyltransferase	9	1.45631	1.83367e-07	UGT1A7, UGT1A10, UGT1A6, UGT1A9, UGT1A8, UGT1A3, UGT1A5, UGT1A4, UGT1A1	579	22	18559	13.1128	0.000190317	6.3443e-05	0.000291091
INTERPRO	IPR001254:Peptidase S1	18	2.91262	1.87265e-07	KLK6, PLAT, F12, PRSS53, KLK8, KLK9, CFB, GZMA, GZMB, TMPRSS4, TMPRSS11D, PRSS2, ST14, PRSS3, PRSS27, KLK10, PRSS3P2, KLK13	579	120	18559	4.80803	0.000194362	4.85941e-05	0.000297279
GOTERM_BP_FAT	GO:0050663~cytokine secretion	22	3.55987	1.87522e-07	WNT5A, TNFRSF21, PANX1, LYN, CCL19, TRIM16, PNP, AIM2, S100A12, IL36RN, CCR7, NOD2, CD36, SAA1, RASGRP1, IL4R, CD274, PYCARD, CD2, ZC3H12A, IL1B, GBP1	565	165	16650	3.9292	0.00107561	1.36225e-05	0.000362042
GOTERM_BP_FAT	GO:0045088~regulation of innate immune response	34	5.50162	2.26658e-07	PSMB10, WNT5A, IFIH1, NMI, ZC3HAV1, MAPKAPK3, NLRX1, RSAD2, NOD2, PGLYRP4, RASGRP1, DDX60, PYCARD, LTF, TNIP3, POLR3G, IRAK2, LYN, SOCS3, IFI16, BIRC3, STAT1, AIM2, DDX58, SERPINB9, PLSCR1, CD36, EREG, PARP9, PSME2, IRF7, IRF1, SERPINB4, CLEC7A	565	360	16650	2.78319	0.00129994	1.62597e-05	0.000437601
GOTERM_MF_DIRECT	GO:0004252~serine-type endopeptidase activity	27	4.36893	2.46052e-07	IGHG1, IGHG2, MMP9, MMP1, PRSS2, PRSS3, LTF, KLK10, PCSK6, PRSS3P2, KLK13, KLK6, PLAT, F12, PRSS53, KLK8, KLK9, CFB, GZMA, GZMB, MMP12, TMPRSS4, C1QB, TMPRSS11D, ST14, PRSS27, CTSC	547	255	16881	3.26764	0.00019633	9.81698e-05	0.000377565
UP_SEQ_FEATURE	disulfide bond	133	21.521	2.55763e-07	MPZL1, MPZL2, S100A7, MMP9, IL19, CXCL11, IGHM, DNASE1L3, MMP1, CXCL10, CD48, CD47, PGLYRP4, CHRNA9, RNASE7, HCAR3, RAB27B, PRSS3P2, RAB27A, KLRB1, F12, TCN1, MOXD1, IL20, C1QB, WFDC12, CCR7, LYNX1, THBD, CD36, TMPRSS11D, ST14, PLA2G2F, NETO2, XDH, CCL2, IFI30, CCL8, DEFB4B, DEFB4A, LGALS3BP, ERO1A, ANGPTL4, PLAT, PRSS53, CFB, IL1RN, CHI3L2, SLAMF7, EPHA2, ACPP, LCN2, TXNDC17, CXCL13, PI3, CD274,…	596	2917	20063	1.53485	0.000398655	7.97436e-05	0.000426941
GOTERM_BP_FAT	GO:0050778~positive regulation of immune response	51	8.25243	2.63852e-07	IGHG1, IGHG2, ZC3HAV1, IGHM, NOD2, PGLYRP4, IL4R, DDX60, IL1B, LTF, FCGR3A, TNIP3, IRAK2, LYN, IFI16, TRBC1, PRKCQ, C1QB, CCR7, CD36, EREG, PSME2, LCK, PTAFR, GBP1, PSMB10, WNT5A, TNFRSF21, IFIH1, FPR1, MAPKAPK3, RSAD2, NLRX1, RASGRP1, FCGR1A, PYCARD, PIK3R2, POLR3G, CFB, DEFB103A, DEFB103B, CCL19, IDO1, FZD5, BIRC3, AIM2, DDX58, PLSCR1, IRF7, IRF1, CLEC7A	565	684	16650	2.19725	0.0015131	1.86943e-05	0.000509411
GOTERM_BP_FAT	GO:0071219~cellular response to molecule of bacterial origin	21	3.39806	2.92594e-07	WNT5A, IRAK2, PPARD, CCL2, LYN, CXCL8, FZD5, CXCL10, CMPK2, LCN2, ARG1, CD36, CCL20, IRF8, PYCARD, LTF, ZC3H12A, IL1B, PRDM1, PTAFR, TNIP3	565	155	16650	3.99258	0.00167779	2.04778e-05	0.000564902
GOTERM_BP_FAT	GO:1901700~response to oxygen-containing compound	87	14.0777	2.97571e-07	NAMPT, GNA15, PPARD, LDLR, S100A8, S100A7, EZH2, CXCL11, PSPH, CXCL10, GPX2, EIF4EBP1, NOD2, HMOX1, IL1B, LTF, FOSL1, CCNA2, TNIP3, IRAK2, CDK1, LYN, SOCS3, CYP2E1, UGT1A1, ECT2, JUP, MAP4K4, ATP6V1C2, PRKCQ, GLUL, CCR7, THBD, CD36, EREG, VSNL1, SLPI, PRDM1, RAB10, PTAFR, BID, WNT5A, MYO5A, CXCL1, TNFRSF21, CDK5R1, CCL2, HSD17B2, PANX1, CXCL2, MAPKAPK3, CXCL9, CXCL8, TRIM16, GPR68, ENSA, GCH1, CM…	565	1466	16650	1.74884	0.0017063	2.05752e-05	0.000574511
GOTERM_BP_FAT	GO:0030162~regulation of proteolysis	52	8.41424	3.0611e-07	S100A8, MMP9, S100A9, AURKA, PTTG1, CASP7, SERPINA3, IL1B, SERPINA1, PI15, F12, CDK1, CHAC1, IFI16, PBK, UBE2C, SERPINB9, WFDC12, MAD2L1, PSME2, SERPINB8, LCK, SERPINB1, BUB1B, SLPI, SERPINB4, CTSC, SERPINB3, XDH, PSMB10, BID, SOX7, SFN, N4BP1, PYCARD, ZC3H12A, SERPINB13, GBA, PLAT, CFB, BIRC5, CDC20, BIRC3, A2ML1, AIM2, STAT3, CCNB1, IFI27, TNFSF10, LAMP3, PI3, IFI6	565	708	16650	2.16439	0.00175523	2.09137e-05	0.000590997
GOTERM_BP_DIRECT	GO:0007062~sister chromatid cohesion	17	2.75081	3.18797e-07	CENPN, NUF2, CENPF, NDC80, BIRC5, CDC20, AURKB, KIF2C, SPC25, MAD2L1, CENPA, ZWINT, BUB1, BUB1B, ZWILCH, CDCA5, KIF2A	565	103	16792	4.9053	0.000813875	4.52327e-05	0.000563756
GOTERM_BP_DIRECT	GO:0052696~flavonoid glucuronidation	9	1.45631	3.25083e-07	UGT1A7, UGT1A10, UGT1A6, UGT1A9, UGT1A8, UGT1A3, UGT1A5, UGT1A4, UGT1A1	565	22	16792	12.1583	0.000829917	4.3697e-05	0.000574872
GOTERM_BP_FAT	GO:0052696~flavonoid glucuronidation	9	1.45631	3.46688e-07	UGT1A7, UGT1A10, UGT1A6, UGT1A9, UGT1A8, UGT1A3, UGT1A5, UGT1A4, UGT1A1	565	22	16650	12.0555	0.00198766	2.34073e-05	0.000669339
GOTERM_BP_FAT	GO:0071621~granulocyte chemotaxis	17	2.75081	3.56768e-07	CXCL1, CCL2, S100A8, S100A7, CXCL2, S100A9, CXCL8, CCL19, CCL8, CXCR2, CCL18, S100A12, CCL22, CCR7, CCL20, SAA1, IL1B	565	103	16650	4.86382	0.00204539	2.38077e-05	0.000688799
GOTERM_MF_DIRECT	GO:0001972~retinoic acid binding	9	1.45631	3.63329e-07	UGT1A7, UGT1A10, UGT1A6, UGT1A9, UGT1A8, UGT1A3, UGT1A4, CRABP2, UGT1A1	547	23	16881	12.0761	0.000289894	9.66407e-05	0.000557526
UP_KEYWORDS	Disulfide bond	148	23.9482	3.68891e-07	MPZL1, MPZL2, S100A7, MMP9, IL19, CXCL11, IGHM, SLC7A5, DNASE1L3, MMP1, CXCL10, CD48, CD47, ISG15, CHRNA9, PGLYRP4, RNASE7, HCAR3, RAB27B, PRSS3P2, RAB27A, KLRB1, F12, C10ORF99, TCN1, MOXD1, IL20, C1QB, WFDC12, CCR7, LYNX1, THBD, CD36, TMPRSS11D, ST14, PLA2G2F, WNT5A, XDH, NETO2, CCL2, GSDMC, IFI30, CCL8, DEFB4B, DEFB4A, LGALS3BP, ERO1A, ANGPTL4, PLAT, PRSS53, CFB, PMEL, IL1RN, CHI3L2, SLAMF7, TP…	599	3434	20581	1.48082	0.000142751	9.51735e-06	0.000512056
GOTERM_BP_FAT	GO:0071310~cellular response to organic substance	117	18.932	3.7718e-07	ZC3HAV1, SYNCRIP, CXCL11, CXCL10, ISG20, EIF4EBP1, SLC16A1, ISG15, IL1B, MX1, CCNA2, MX2, GBP6, SOCS3, JUP, MAP4K4, CCR7, CD36, VSNL1, PRDM1, RAB10, GBP1, IL36A, WNT5A, XDH, IL36G, CCL2, OAS3, IFI30, CCL8, OAS1, OAS2, CMPK2, ARG1, ERO1A, IL1RN, AIM2, LCN2, CYP7B1, OASL, IFI27, TXNDC17, CXCL13, CLEC7A, PLA2G4B, IFI6, NAMPT, PPARD, LDLR, EZH2, CXCR2, CCNE1, NOD2, CXCR4, IL4R, LTF, YOD1, IL13RA1, LT…	565	2186	16650	1.57725	0.00216229	2.48805e-05	0.000728208
GOTERM_BP_FAT	GO:0042742~defense response to bacterium	28	4.53074	3.92101e-07	IGHG1, IGHG2, S100A8, S100A7, S100A9, DEFB4B, DEFB4A, IGHM, NOD2, ISG15, PGLYRP4, CCL20, RNASE7, PYCARD, LTF, GBP6, DEFB103A, DEFB103B, LYZ, C10ORF99, EPHA2, PLAC8, S100A12, WFDC12, CD36, CXCL13, IRF8, SLPI	565	266	16650	3.102	0.00224774	2.55709e-05	0.000757015
GOTERM_BP_DIRECT	GO:0052695~cellular glucuronidation	8	1.2945	4.08319e-07	UGT1A7, UGT1A10, UGT1A6, UGT1A9, UGT1A8, UGT1A3, UGT1A4, UGT1A1	565	16	16792	14.8602	0.0010423	5.2141e-05	0.000722065
GOTERM_CC_FAT	GO:0044421~extracellular region part	195	31.5534	4.09805e-07	GDA, S100A8, S100A7, S100A9, AURKB, IGHM, CD48, CD47, VNN1, H2AFX, RAB27B, PI15, VNN3, RAB27A, INA, F12, GBP6, CYSRT1, C10ORF99, JUP, PGM2, C1QB, GLUL, CD36, RHCG, KRT17, TMPRSS11D, KRT16, ST14, HAS3, RAB10, IL36A, IL36G, OAS3, CHEK1, ARG1, LGALS3BP, PLAT, SUB1, CFB, IL1RN, GGH, CHI3L2, LGALS8, ACPP, GART, CKMT1A, APOL1, PI3, IGFL1, GK, AREG, IGHG1, STEAP4, IGHG2, CKMT1B, LDLR, ARSF, GPX2, SAA2, …	535	3878	14527	1.36537	0.000220451	5.51172e-05	0.00059621
GOTERM_BP_FAT	GO:0033993~response to lipid	59	9.54693	4.20068e-07	PPARD, LDLR, S100A8, S100A7, EZH2, PSPH, CXCL11, CXCL10, CCNE1, EIF4EBP1, IL1B, LTF, FOSL1, CCNA2, TNIP3, IRAK2, LYN, UGT1A1, CCR7, THBD, CD36, SLPI, PRDM1, PTAFR, CXCL1, WNT5A, BID, TNFRSF21, CCL2, HSD17B2, CXCL2, MAPKAPK3, CXCL9, CXCL8, TRIM16, GCH1, CMPK2, TYMS, ARG1, CCL20, PYCARD, ZC3H12A, GBA, IL1RN, GJB6, IDO1, STAT3, ABCG1, GJB2, SOD2, LCN2, CCNB1, CYP7B1, IFI27, CXCL13, IRF8, LRP8, AREG,…	565	860	16650	2.02171	0.00240787	2.70869e-05	0.00081101
GOTERM_BP_FAT	GO:0065009~regulation of molecular function	144	23.301	4.25737e-07	GNA15, S100A8, ZC3HAV1, MMP9, EIF5, S100A9, AURKA, PTTG1, AURKB, CXCL10, MAP3K9, IL1B, DEPDC1B, CCNA2, PI15, SOCS3, GRHL3, JUP, UGT1A10, WFDC12, UHRF1, CCR7, LYNX1, MAD2L1, DCUN1D3, WNT5A, NETO2, XDH, CDK5R1, RALGPS2, CCL2, NEK2, OAS3, MAPKAPK3, CCL8, OAS1, SOX7, AFAP1L2, ENSA, PPP2R2C, TIGAR, ANGPTL4, NRBF2, RABIF, CDC20, AIM2, EPHA2, S100A12, DDX58, PPIF, TNFSF10, IFI27, ADAP2, RGS1, LAMP3, CXC…	565	2863	16650	1.4822	0.00244032	2.71475e-05	0.000821955
INTERPRO	IPR001314:Peptidase S1A, chymotrypsin-type	17	2.75081	4.31654e-07	KLK6, PLAT, F12, PRSS53, KLK8, KLK9, CFB, GZMA, GZMB, TMPRSS4, TMPRSS11D, PRSS2, PRSS3, PRSS27, KLK10, PRSS3P2, KLK13	579	113	18559	4.82221	0.000447956	8.96073e-05	0.00068524
KEGG_PATHWAY	hsa00140:Steroid hormone biosynthesis	14	2.26537	4.38646e-07	STS, HSD17B2, HSD17B1, CYP2E1, UGT1A1, UGT1A7, UGT1A6, CYP7B1, UGT1A10, UGT1A9, UGT1A8, UGT1A3, UGT1A5, UGT1A4	284	58	6879	5.84665	0.000107024	5.35134e-05	0.000567664
INTERPRO	IPR009003:Trypsin-like cysteine/serine peptidase domain	18	2.91262	4.81545e-07	KLK6, PLAT, F12, PRSS53, KLK8, KLK9, CFB, GZMA, GZMB, TMPRSS4, TMPRSS11D, PRSS2, ST14, PRSS3, PRSS27, KLK10, PRSS3P2, KLK13	579	128	18559	4.50753	0.000499719	8.33039e-05	0.000764441
UP_KEYWORDS	Centromere	18	2.91262	4.9713e-07	CENPN, NEK2, NUF2, CENPF, NDC80, BIRC5, DCTN5, AURKB, KIF2C, SPC25, MAD2L1, CENPA, OIP5, ZWINT, BUB1, CENPW, BUB1B, ZWILCH	599	137	20581	4.51431	0.000192371	1.20243e-05	0.000690063
GOTERM_MF_FAT	GO:0001972~retinoic acid binding	9	1.45631	5.0463e-07	UGT1A7, UGT1A10, UGT1A6, UGT1A9, UGT1A8, UGT1A3, UGT1A4, CRABP2, UGT1A1	524	23	15478	11.5584	0.00058167	0.000145449	0.00081176
UP_KEYWORDS	Hydrolase	85	13.754	5.06141e-07	GDA, KYNU, GM2A, ATP10B, NT5C3A, ARSF, MMP9, PSPH, DNASE1L3, OTUB2, ABHD17C, MMP1, ISG20, APOBEC3B, APOBEC3A, HPSE, CASP7, DDX60, RNASE7, LTF, VNN1, KLK10, YOD1, APOBEC3A_B, PRSS3P2, KLK13, VNN3, DDX39A, F12, STS, CLCA2, GZMA, LYZ, GZMB, HYAL4, MMP12, TMPRSS11D, ST14, CEMIP, SLPI, CTSC, PLA2G3, GBP1, PLA2G2F, PSMB10, IFIH1, PLBD1, ATP12A, GCH1, ARG1, JMJD7-PLA2G4B, ARG2, PRSS2, DDX60L, PRSS3, ZC3…	599	1671	20581	1.74776	0.000195857	1.15221e-05	0.000702571
GOTERM_BP_FAT	GO:0008283~cell proliferation	103	16.6667	5.16051e-07	PRC1, MMP9, TTK, AURKB, MCM10, PNP, ISG20, CXCL10, CD47, IL1B, CCNA2, ASPM, UHRF1, GLUL, KRT16, PRDM1, RAB10, PLA2G2F, XDH, WNT5A, CDK5R1, CCL2, CCL8, IFI30, CTPS1, CHEK1, SOX7, ARG1, SLC35F6, GINS1, MKI67, CDC20, EPHA2, CYP7B1, CD274, AREG, NAMPT, PPARD, E2F8, FERMT1, CXCR2, FAM83D, KIF2C, NOD2, FAM83A, HPSE, HMOX1, TGFA, LTF, FOSL1, CDK1, LYN, TPX2, IFI16, MXD1, MMP12, PRKCQ, EREG, BUB1B, ESRP2…	565	1861	16650	1.63101	0.00295723	3.25447e-05	0.00099632
GOTERM_MF_FAT	GO:0004252~serine-type endopeptidase activity	27	4.36893	5.53154e-07	IGHG1, IGHG2, MMP9, MMP1, PRSS2, PRSS3, LTF, KLK10, PCSK6, PRSS3P2, KLK13, KLK6, PLAT, F12, PRSS53, KLK8, KLK9, CFB, GZMA, GZMB, MMP12, TMPRSS4, C1QB, TMPRSS11D, ST14, PRSS27, CTSC	524	255	15478	3.12757	0.000637583	0.000127549	0.000889816
GOTERM_BP_FAT	GO:1990266~neutrophil migration	16	2.589	5.78858e-07	CXCL1, CCL2, S100A8, CXCL2, S100A9, CXCL8, CCL19, CCL8, CXCR2, CCL18, S100A12, CCL22, CCR7, CCL20, SAA1, IL1B	565	94	16650	5.016	0.00331656	3.61088e-05	0.00111758
GOTERM_MF_FAT	GO:0048020~CCR chemokine receptor binding	11	1.77994	6.05527e-07	CCL22, CCL2, CCL20, CXCL13, CCL8, CCL19, DEFB4B, DEFB4A, STAT1, CCL18, STAT3	524	40	15478	8.123	0.000697929	0.000116355	0.000974064
GOTERM_MF_FAT	GO:0005126~cytokine receptor binding	28	4.53074	6.13743e-07	BID, CXCL1, IL36G, CCL2, CXCL2, CXCL9, CXCL8, CCL8, DEFB4B, DEFB4A, CXCL11, CXCL10, CCL22, CCL20, LRG1, PYCARD, IL1B, LTB, IL1RN, CCL19, STAT1, STAT3, CCL18, IL20, IL36RN, TNFSF10, CXCL13, IL36A	524	273	15478	3.02956	0.000707395	0.000101087	0.00098728
GOTERM_BP_FAT	GO:0050701~interleukin-1 secretion	11	1.77994	6.22366e-07	WNT5A, NOD2, CCR7, CD36, PANX1, SAA1, PYCARD, CCL19, ZC3H12A, TRIM16, AIM2	565	40	16650	8.10398	0.00356539	3.84053e-05	0.00120158
GOTERM_CC_DIRECT	GO:0070062~extracellular exosome	134	21.6828	6.63845e-07	GDA, S100A8, S100A7, MMP9, CRABP2, S100A9, IGHM, PNP, SLC7A5, CD48, CD47, SLC16A1, RNASE7, VNN1, IL1B, H2AFX, RAB27B, SAR1A, PI15, RAB27A, F12, GBP6, LAD1, CYSRT1, PGM2, JUP, C1QB, GLUL, LYNX1, KRT17, RHCG, KRT16, TMPRSS11D, AKR1B10, ST14, RAB10, WNT5A, PPIL1, ARG1, LGALS3BP, SLC35F6, IVL, PLAT, S100P, SUB1, CFB, IL1RN, GGH, SLC6A14, LGALS8, ACPP, GART, PDZK1IP1, LCN2, TNFSF10, CKMT1A, TXNDC17, D…	578	2811	18224	1.503	0.000243602	6.0906e-05	0.000914323
GOTERM_BP_FAT	GO:0044770~cell cycle phase transition	43	6.95793	6.9419e-07	BID, PSMB10, NEK2, FOXM1, EZH2, TTK, CHEK1, AURKA, ANLN, ENSA, SFN, MCM10, HMMR, FAM83D, CCNE2, CCNE1, TYMS, EIF4EBP1, POLE2, FANCI, BUB1, CDCA5, CCNA2, CDK1, DLGAP5, TPX2, CENPF, C10ORF99, NDC80, CDC20, BIRC5, UBE2C, CDKN3, CCNB1, CCNB2, MAD2L1, GSPT1, PSME2, RRM2, CKS2, BUB1B, HAUS7, MELK	565	547	16650	2.31658	0.00397603	4.23816e-05	0.00134024
GOTERM_BP_FAT	GO:0071222~cellular response to lipopolysaccharide	20	3.23625	6.95524e-07	WNT5A, IRAK2, PPARD, CCL2, LYN, CXCL8, CXCL10, CMPK2, LCN2, ARG1, CD36, CCL20, IRF8, PYCARD, LTF, ZC3H12A, IL1B, PRDM1, PTAFR, TNIP3	565	149	16650	3.95557	0.00398366	4.20161e-05	0.00134282
GOTERM_BP_FAT	GO:0052695~cellular glucuronidation	9	1.45631	7.50954e-07	UGT1A7, UGT1A10, UGT1A6, UGT1A9, UGT1A8, UGT1A3, UGT1A5, UGT1A4, UGT1A1	565	24	16650	11.0509	0.00430045	4.4892e-05	0.00144983
GOTERM_BP_FAT	GO:0032612~interleukin-1 production	14	2.26537	7.63676e-07	WNT5A, PANX1, CCL19, TRIM16, IFI16, AIM2, CCR7, NOD2, CD36, CCL20, SAA1, PYCARD, ZC3H12A, IL1B	565	72	16650	5.73009	0.00437315	4.51818e-05	0.0014744
GOTERM_BP_FAT	GO:0050704~regulation of interleukin-1 secretion	10	1.61812	7.69615e-07	WNT5A, NOD2, CCR7, PANX1, SAA1, PYCARD, CCL19, ZC3H12A, TRIM16, AIM2	565	32	16650	9.20907	0.00440708	4.50686e-05	0.00148586
GOTERM_BP_FAT	GO:0002687~positive regulation of leukocyte migration	17	2.75081	7.85589e-07	WNT5A, CXCL1, CCL2, S100A7, CXCL2, CXCL9, CXCL8, CCL19, CCL8, CXCR2, CXCL11, CXCL10, CCR7, CCL20, CXCL13, PYCARD, PTAFR	565	109	16650	4.59609	0.00449835	4.55393e-05	0.0015167
GOTERM_BP_FAT	GO:0051983~regulation of chromosome segregation	15	2.42718	7.97771e-07	MKI67, NEK2, DLGAP5, CENPF, TTK, NDC80, AURKB, UBE2C, ECT2, CCNB1, KIF2C, MAD2L1, BUB1, BUB1B, CDCA5	565	84	16650	5.26233	0.00456795	4.57831e-05	0.00154022
GOTERM_CC_FAT	GO:0000793~condensed chromosome	25	4.04531	8.35468e-07	NEK2, AURKA, CHEK1, AURKB, KIF2C, SPC25, CENPA, NCAPG, BUB1, H2AFX, ZWILCH, CDCA5, TOP2A, CENPN, MKI67, NUF2, CENPF, DCTN5, NDC80, BIRC5, CCNB1, MAD2L1, ZWINT, BUB1B, CENPW	535	210	14527	3.23253	0.000449381	8.98924e-05	0.00121549
GOTERM_BP_FAT	GO:0044772~mitotic cell cycle phase transition	41	6.6343	9.16073e-07	BID, PSMB10, NEK2, FOXM1, EZH2, TTK, CHEK1, AURKA, ANLN, ENSA, SFN, MCM10, HMMR, CCNE2, CCNE1, TYMS, EIF4EBP1, POLE2, FANCI, BUB1, CDCA5, CCNA2, CDK1, DLGAP5, TPX2, CENPF, NDC80, CDC20, BIRC5, UBE2C, CDKN3, CCNB1, CCNB2, MAD2L1, GSPT1, PSME2, RRM2, CKS2, BUB1B, HAUS7, MELK	565	514	16650	2.35064	0.00524355	5.20516e-05	0.00176862
GOTERM_CC_FAT	GO:0000777~condensed chromosome kinetochore	17	2.75081	1.03494e-06	CENPN, NEK2, NUF2, CENPF, NDC80, BIRC5, DCTN5, CCNB1, KIF2C, SPC25, MAD2L1, CENPA, ZWINT, BUB1, BUB1B, CENPW, ZWILCH	535	103	14527	4.48161	0.000556642	9.27951e-05	0.00150569
GOTERM_MF_FAT	GO:0033293~monocarboxylic acid binding	13	2.10356	1.08333e-06	PPARD, S100A8, S100A9, CRABP2, UGT1A1, UGT1A7, UGT1A6, UGT1A10, UGT1A9, UGT1A8, UGT1A3, UGT1A4, FABP5	524	63	15478	6.09518	0.0012483	0.000156122	0.00174266
GOTERM_BP_FAT	GO:0051674~localization of cell	79	12.7832	1.15125e-06	PPARD, S100A8, S100A7, MMP9, FAM110C, S100A9, FERMT1, CXCR2, CXCL11, SLC7A5, MMP1, CXCL10, CD48, FAM83D, CD47, SLC16A1, SAA2, CXCR4, SAA1, HMOX1, CH25H, IL1B, DEPDC1B, PRSS3P2, ASPM, S100A2, CDK1, LYN, MMP12, SLC7A11, JMY, JUP, PRKCQ, CCR7, THBD, KRT16, LCK, CEMIP, SERPINB3, PTAFR, WNT5A, CXCL1, CDK5R1, CCL2, CXCL2, CXCL9, FPR1, CCL8, CXCL8, ANLN, CCL22, CCL20, PRSS3, PYCARD, CD2, ZC3H12A, CD24, …	565	1330	16650	1.75042	0.00658526	6.47728e-05	0.00222267
GOTERM_BP_FAT	GO:0048870~cell motility	79	12.7832	1.15125e-06	PPARD, S100A8, S100A7, MMP9, FAM110C, S100A9, FERMT1, CXCR2, CXCL11, SLC7A5, MMP1, CXCL10, CD48, FAM83D, CD47, SLC16A1, SAA2, CXCR4, SAA1, HMOX1, CH25H, IL1B, DEPDC1B, PRSS3P2, ASPM, S100A2, CDK1, LYN, MMP12, SLC7A11, JMY, JUP, PRKCQ, CCR7, THBD, KRT16, LCK, CEMIP, SERPINB3, PTAFR, WNT5A, CXCL1, CDK5R1, CCL2, CXCL2, CXCL9, FPR1, CCL8, CXCL8, ANLN, CCL22, CCL20, PRSS3, PYCARD, CD2, ZC3H12A, CD24, …	565	1330	16650	1.75042	0.00658526	6.47728e-05	0.00222267
INTERPRO	IPR001089:CXC chemokine	7	1.13269	1.26623e-06	CXCL1, CXCL13, CXCL2, CXCL9, CXCL8, CXCL11, CXCL10	579	13	18559	17.2596	0.00131349	0.000187747	0.0020101
INTERPRO	IPR018048:CXC chemokine, conserved site	7	1.13269	1.26623e-06	CXCL1, CXCL13, CXCL2, CXCL9, CXCL8, CXCL11, CXCL10	579	13	18559	17.2596	0.00131349	0.000187747	0.0020101
GOTERM_BP_FAT	GO:0051338~regulation of transferase activity	62	10.0324	1.31261e-06	EZH2, AURKB, CXCL10, CCNE2, CCNE1, NOD2, CXCR4, SAA1, MAP3K9, TGFA, IL1B, LTF, CCNA2, IRAK2, CDK1, LYN, SOCS3, TPX2, UBE2C, UGT1A1, ECT2, PRKCQ, UGT1A10, CCR7, CARD14, MAD2L1, EREG, PSME2, CEMIP, BUB1B, SERPINB3, DCUN1D3, PSMB10, WNT5A, CDK5R1, NEK2, MAPKAPK3, FPR1, AFAP1L2, SFN, UGT1A7, UGT1A6, UGT1A9, UGT1A8, UGT1A3, RASGRP1, UGT1A4, PYCARD, CD24, GBA, TIGAR, PIK3R2, NRBF2, CCL19, CDC20, FZD5, …	565	955	16650	1.91317	0.00750475	7.31337e-05	0.00253418
UP_KEYWORDS	Keratinization	10	1.61812	1.35146e-06	SPRR1A, SPRR1B, SPRR2B, CNFN, TGM1, LCE3D, SPRR3, SPRR2G, TGM3, IVL	599	39	20581	8.80998	0.000522879	2.9056e-05	0.00187595
GOTERM_BP_FAT	GO:0052548~regulation of endopeptidase activity	33	5.33981	1.38581e-06	BID, XDH, S100A8, MMP9, S100A9, SOX7, PTTG1, SFN, CASP7, SERPINA3, PYCARD, SERPINA1, SERPINB13, BIRC5, IFI16, BIRC3, A2ML1, AIM2, STAT3, SERPINB9, WFDC12, TNFSF10, IFI27, LAMP3, PSME2, SERPINB8, LCK, PI3, SERPINB1, SLPI, SERPINB4, SERPINB3, IFI6	565	372	16650	2.61419	0.00792161	7.64697e-05	0.00267551
GOTERM_BP_FAT	GO:0097530~granulocyte migration	17	2.75081	1.45242e-06	CXCL1, CCL2, S100A8, S100A7, CXCL2, S100A9, CXCL8, CCL19, CCL8, CXCR2, CCL18, S100A12, CCL22, CCR7, CCL20, SAA1, IL1B	565	114	16650	4.3945	0.00830078	7.93818e-05	0.0028041
GOTERM_BP_DIRECT	GO:0060326~cell chemotaxis	13	2.10356	1.45433e-06	CXCL1, PRKCQ, CCL2, SAA2, CCL20, CXCL2, FPR1, CXCL9, HBEGF, CCL8, CCL19, EPHA2, CXCL10	565	65	16792	5.94407	0.00370748	0.000176859	0.0025718
GOTERM_CC_FAT	GO:0000776~kinetochore	19	3.07443	1.5838e-06	CENPN, NEK2, NUF2, TTK, CENPF, NDC80, BIRC5, DCTN5, AURKB, CCNB1, KIF2C, SPC25, MAD2L1, CENPA, ZWINT, BUB1, CENPW, BUB1B, ZWILCH	535	132	14527	3.90843	0.000851722	0.000121719	0.0023042
GOTERM_CC_FAT	GO:0000775~chromosome, centromeric region	23	3.72168	1.7595e-06	CENPN, MKI67, NEK2, NUF2, TTK, CENPF, BIRC5, NDC80, AURKA, DCTN5, AURKB, CCNB1, KIF2C, SPC25, MAD2L1, OIP5, CENPA, ZWINT, BUB1, CENPW, BUB1B, ZWILCH, CDCA5	535	189	14527	3.30437	0.000946165	0.00011832	0.00255981
GOTERM_BP_FAT	GO:0007049~cell cycle	93	15.0485	1.77896e-06	PRC1, E2F8, EZH2, TTK, AURKA, PTTG1, AURKB, MCM10, CCNE2, FAM83D, KIF2C, CCNE1, EIF4EBP1, FANCI, OIP5, TGFA, IL1B, H2AFX, KLK10, TOP2A, CCNA2, CDCA5, FOSL1, ASPM, KIF2A, CDK1, KIF11, TPX2, C10ORF99, NUSAP1, PBK, UBE2C, ECT2, JMY, NABP1, UHRF1, MAD2L1, EREG, PSME2, RRM2, ZWINT, BUB1B, HAUS7, MELK, BID, WNT5A, PSMB10, CDK5R1, KIF4A, NEK2, FOXM1, CXCL8, CHEK1, AFAP1L2, ANLN, ENSA, CEP55, SFN, HMMR, …	565	1672	16650	1.63913	0.0101575	9.63113e-05	0.00343454
GOTERM_BP_FAT	GO:0052547~regulation of peptidase activity	34	5.50162	1.93289e-06	BID, XDH, S100A8, MMP9, S100A9, SOX7, PTTG1, SFN, CASP7, SERPINA3, PYCARD, SERPINA1, SERPINB13, PI15, BIRC5, IFI16, BIRC3, A2ML1, AIM2, STAT3, SERPINB9, WFDC12, TNFSF10, IFI27, LAMP3, PSME2, SERPINB8, LCK, PI3, SERPINB1, SLPI, SERPINB4, SERPINB3, IFI6	565	396	16650	2.53017	0.0110316	0.000103666	0.0037317
GOTERM_BP_FAT	GO:0006915~apoptotic process	96	15.534	1.94985e-06	PPARD, S100A8, MMP9, IL19, S100A9, AURKA, CXCR2, AURKB, DNASE1L3, NOD2, CXCR4, CASP7, MAP3K9, HMOX1, TGFA, IL1B, LTF, VNN1, MX1, TOP2A, FOSL1, HIGD1A, CDK1, LYN, SOCS3, CHAC1, GZMA, BCL2A1, TPX2, GZMB, IFI16, ECT2, JMY, SERPINB9, MAP4K4, PRKCQ, CCR7, CARD14, MAD2L1, LCK, UBD, BUB1B, CTSC, DCUN1D3, MELK, BID, WNT5A, XDH, TNFRSF21, CDK5R1, CCL2, MCL1, HK2, SOX7, CHEK1, SFN, ERO1A, TRIM69, ALDH1A3, …	565	1747	16650	1.61936	0.0111278	0.000103608	0.00376445
KEGG_PATHWAY	hsa05164:Influenza A	23	3.72168	2.21559e-06	IFIH1, CCL2, SOCS3, OAS3, CXCL8, NLRX1, RSAD2, OAS1, OAS2, STAT1, CXCL10, TMPRSS4, DDX58, IRF9, TNFSF10, PRSS2, IRF7, PRSS3, PYCARD, IL1B, MX1, KPNA2, PIK3R2	284	174	6879	3.20174	0.000540457	0.000180185	0.00286722
GOTERM_BP_FAT	GO:0045089~positive regulation of innate immune response	28	4.53074	2.4289e-06	WNT5A, PSMB10, IFIH1, ZC3HAV1, MAPKAPK3, NLRX1, RSAD2, NOD2, PGLYRP4, RASGRP1, DDX60, PYCARD, LTF, TNIP3, POLR3G, IRAK2, LYN, IFI16, BIRC3, AIM2, DDX58, PLSCR1, CD36, EREG, PSME2, IRF7, IRF1, CLEC7A	565	292	16650	2.8258	0.0138428	0.000127877	0.0046893
GOTERM_MF_DIRECT	GO:0015020~glucuronosyltransferase activity	9	1.45631	2.67925e-06	UGT1A7, UGT1A10, UGT1A6, UGT1A9, UGT1A8, UGT1A3, UGT1A5, UGT1A4, UGT1A1	547	29	16881	9.57757	0.00213576	0.000534369	0.00411123
GOTERM_BP_FAT	GO:0032611~interleukin-1 beta production	12	1.94175	2.74025e-06	WNT5A, NOD2, CCR7, CD36, PANX1, PYCARD, CCL19, ZC3H12A, IL1B, TRIM16, IFI16, AIM2	565	57	16650	6.20401	0.0156033	0.000142956	0.0052904
UP_KEYWORDS	Palmoplantar keratoderma	9	1.45631	2.75275e-06	KRT6C, JUP, KRT6A, KRT6B, KRT17, KRT16, CTSC, GJB6, GJB2	599	32	20581	9.66345	0.00106475	5.60677e-05	0.00382102
UP_SEQ_FEATURE	active site:Charge relay system	21	3.39806	2.84565e-06	KLK6, PLAT, F12, PRSS53, KLK8, KLK9, CFB, GZMA, GZMB, ABHD17C, TMPRSS4, TMPRSS11D, PRSS2, ST14, PRSS3, LIPG, PRSS27, KLK10, PCSK6, PRSS3P2, KLK13	596	203	20063	3.48235	0.00442654	0.000739121	0.0047501
GOTERM_BP_FAT	GO:0032732~positive regulation of interleukin-1 production	10	1.61812	2.93414e-06	WNT5A, NOD2, PANX1, CCL20, SAA1, PYCARD, CCL19, TRIM16, IFI16, AIM2	565	37	16650	7.9646	0.016698	0.000151691	0.0056647
UP_KEYWORDS	Antimicrobial	15	2.42718	2.97873e-06	S100A8, DEFB103A, S100A9, DEFB103B, LYZ, C10ORF99, DEFB4B, DEFB4A, S100A12, WFDC12, CCL20, PGLYRP4, RNASE7, LTF, SLPI	599	108	20581	4.77207	0.00115211	5.76369e-05	0.00413469
GOTERM_BP_FAT	GO:0008219~cell death	104	16.8285	2.9819e-06	S100A8, MMP9, IL19, S100A9, AURKA, AURKB, DNASE1L3, TOP1, MAP3K9, IL1B, VNN1, MX1, HIGD1A, SOCS3, CHAC1, BCL2A1, MAP4K4, CCR7, MAD2L1, DCUN1D3, XDH, WNT5A, CDK5R1, CCL2, MCL1, GSDMC, CHEK1, SOX7, ERO1A, TRIM69, SLC35F6, TMEM79, TIGAR, ANGPTL4, CARD6, EPHA2, AIM2, PPIF, LCN2, TNFSF10, IFI27, LAMP3, CD274, IFI6, PPARD, CXCR2, NOD2, CXCR4, CASP7, HMOX1, TGFA, LTF, TOP2A, FOSL1, CDK1, PTGER3, LYN, GZ…	565	1958	16650	1.56526	0.0169675	0.000152784	0.00575691
UP_KEYWORDS	Cytoplasm	189	30.5825	3.11211e-06	ZC3HAV1, PRC1, NT5C3A, S100A8, S100A7, FAM110C, PRR11, S100A9, CRABP2, SYNCRIP, AURKA, AURKB, PTTG1, ZIC1, PNP, SLC7A5, ISG20, APOBEC3A, ISG15, IL1B, SMOX, MX1, MX2, CDCA5, SDR9C7, CCNA2, ASPM, DDX39A, TWF1, CHAC1, BCL2A1, IFI44, DCTN5, PGM2, JUP, MAP4K4, GLUL, MAD2L1, KRT17, PRDM1, GBP1, XDH, CDK5R1, RALGPS2, IFIH1, KIF4A, MCL1, NEK2, GSDMC, OAS3, MAPKAPK3, AFAP1L2, SOX7, CHEK1, ANLN, OAS1, ENSA…	599	4816	20581	1.34839	0.00120367	5.73503e-05	0.00431983
UP_KEYWORDS	Apoptosis	37	5.98706	3.11938e-06	BID, TNFRSF21, S100A8, MCL1, S100A9, IL19, DNASE1L3, ERO1A, TRIM69, CASP7, MAP3K9, HMOX1, COMP, PYCARD, BUB1, ZC3H12A, XAF1, TIGAR, CDK1, CHAC1, GZMA, BCL2A1, TPX2, GZMB, BIRC5, IFI16, CARD6, BIRC3, EPHA2, AIM2, LCN2, PPIF, IFI27, TNFSF10, CARD14, BUB1B, MELK	599	536	20581	2.37179	0.00120647	5.48714e-05	0.00432992
GOTERM_BP_FAT	GO:0050727~regulation of inflammatory response	29	4.69256	3.21585e-06	WNT5A, PPARD, CCL2, S100A8, LDLR, S100A9, NLRX1, CCL8, CD47, NOD2, SAA1, PYCARD, IL1B, ZC3H12A, GBA, F12, PTGER3, LYN, CFB, DUOXA1, SOCS3, PBK, IDO1, BIRC3, CCL18, IL20, S100A12, CCR7, SELE	565	314	16650	2.72166	0.0182865	0.000163312	0.00620857
GOTERM_BP_FAT	GO:0050707~regulation of cytokine secretion	19	3.07443	3.30274e-06	WNT5A, TNFRSF21, LYN, PANX1, CCL19, TRIM16, AIM2, IL36RN, CCR7, NOD2, SAA1, RASGRP1, IL4R, CD274, PYCARD, CD2, ZC3H12A, IL1B, GBP1	565	150	16650	3.73274	0.018776	0.000166253	0.00637631
GOTERM_BP_DIRECT	GO:0042573~retinoic acid metabolic process	7	1.13269	3.33568e-06	UGT1A7, UGT1A9, UGT1A8, UGT1A3, ALDH1A3, CRABP2, UGT1A1	565	14	16792	14.8602	0.00848315	0.000387168	0.00589862
GOTERM_CC_DIRECT	GO:0000777~condensed chromosome kinetochore	14	2.26537	3.35628e-06	CENPN, NEK2, NUF2, BIRC5, DCTN5, NDC80, SPC25, KIF2C, MAD2L1, ZWINT, BUB1, BUB1B, CENPW, ZWILCH	578	87	18224	5.0737	0.001231	0.000246321	0.00462257
GOTERM_BP_FAT	GO:0030855~epithelial cell differentiation	42	6.79612	3.58123e-06	XDH, WNT5A, S100A7, E2F8, EZH2, LCE3D, SPRR2G, TRIM16, EHF, CERS3, SFN, CDH3, TYMS, SPRR2B, TGM1, TGM3, IL1B, CD24, IVL, TMEM79, ABCA12, TIGAR, CDK1, DHRS9, STAT1, WWTR1, EPHA2, SLC7A11, IL20, CRCT1, EREG, KRT17, RHCG, SPRR1A, KRT16, ID1, SPRR1B, CNFN, ST14, SPRR3, PRDM1, RAB10	565	563	16650	2.1984	0.020343	0.000178703	0.00691396
GOTERM_MF_FAT	GO:0008236~serine-type peptidase activity	27	4.36893	3.68474e-06	IGHG1, IGHG2, MMP9, MMP1, PRSS2, PRSS3, LTF, KLK10, PCSK6, PRSS3P2, KLK13, KLK6, PLAT, F12, PRSS53, KLK8, KLK9, CFB, GZMA, GZMB, MMP12, TMPRSS4, C1QB, TMPRSS11D, ST14, PRSS27, CTSC	524	282	15478	2.82812	0.0042395	0.000471945	0.00592721
GOTERM_BP_FAT	GO:0006953~acute-phase response	11	1.77994	3.7626e-06	PLSCR1, PTGER3, SAA2-SAA4, SAA2, SAA1, IL1RN, SERPINA3, IL1B, SERPINA1, UGT1A1, STAT3	565	48	16650	6.75332	0.0213621	0.000186134	0.0072641
GOTERM_BP_FAT	GO:0050706~regulation of interleukin-1 beta secretion	9	1.45631	3.77287e-06	WNT5A, NOD2, CCR7, PANX1, PYCARD, CCL19, ZC3H12A, TRIM16, AIM2	565	29	16650	9.14556	0.0214198	0.000185047	0.00728393
GOTERM_BP_FAT	GO:0006063~uronic acid metabolic process	9	1.45631	3.77287e-06	UGT1A7, UGT1A10, UGT1A6, UGT1A9, UGT1A8, UGT1A3, UGT1A5, UGT1A4, UGT1A1	565	29	16650	9.14556	0.0214198	0.000185047	0.00728393
GOTERM_BP_FAT	GO:0019585~glucuronate metabolic process	9	1.45631	3.77287e-06	UGT1A7, UGT1A10, UGT1A6, UGT1A9, UGT1A8, UGT1A3, UGT1A5, UGT1A4, UGT1A1	565	29	16650	9.14556	0.0214198	0.000185047	0.00728393
GOTERM_BP_FAT	GO:0042573~retinoic acid metabolic process	8	1.2945	3.79039e-06	UGT1A7, UGT1A9, UGT1A8, UGT1A3, ALDH1A3, CRABP2, DHRS9, UGT1A1	565	21	16650	11.2263	0.0215182	0.000184331	0.00731775
GOTERM_BP_FAT	GO:0007166~cell surface receptor signaling pathway	132	21.3592	3.96713e-06	MPZL1, MMP9, IL19, TTK, CXCL11, IGHM, CXCL10, ISG20, CD47, EIF4EBP1, ISG15, IL1B, DEPDC1B, MX1, MX2, ASPM, KLRB1, CHAC1, SOCS3, BCL2A1, GRHL3, JUP, CCR7, CD36, PRDM1, GBP1, IL36A, WNT5A, NETO2, XDH, CDK5R1, IL36G, CCL2, MCL1, OAS3, MAPKAPK3, IFI30, CCL8, OAS1, SOX7, AFAP1L2, OAS2, BLNK, PLAT, SUB1, IL1RN, AIM2, EPHA2, ACPP, LCN2, OASL, TNFSF10, IFI27, TXNDC17, CXCL13, CD274, AREG, CLEC7A, IFI6, I…	565	2669	16650	1.45744	0.0225102	0.000191305	0.00765895
GOTERM_BP_FAT	GO:0012501~programmed cell death	99	16.0194	4.38845e-06	S100A8, MMP9, IL19, S100A9, AURKA, AURKB, DNASE1L3, TOP1, MAP3K9, IL1B, VNN1, MX1, HIGD1A, SOCS3, CHAC1, BCL2A1, MAP4K4, CCR7, MAD2L1, DCUN1D3, XDH, WNT5A, CDK5R1, CCL2, MCL1, GSDMC, CHEK1, SOX7, ERO1A, TRIM69, SLC35F6, TMEM79, TIGAR, ANGPTL4, CARD6, EPHA2, AIM2, PPIF, LCN2, TNFSF10, IFI27, LAMP3, CD274, IFI6, PPARD, CXCR2, NOD2, CXCR4, CASP7, HMOX1, TGFA, LTF, TOP2A, FOSL1, CDK1, LYN, GZMA, TPX2…	565	1852	16650	1.57529	0.0248709	0.000209856	0.00847232
GOTERM_MF_FAT	GO:0017171~serine hydrolase activity	27	4.36893	4.46868e-06	IGHG1, IGHG2, MMP9, MMP1, PRSS2, PRSS3, LTF, KLK10, PCSK6, PRSS3P2, KLK13, KLK6, PLAT, F12, PRSS53, KLK8, KLK9, CFB, GZMA, GZMB, MMP12, TMPRSS4, C1QB, TMPRSS11D, ST14, PRSS27, CTSC	524	285	15478	2.79835	0.00513914	0.000515107	0.0071882
UP_KEYWORDS	Zymogen	21	3.39806	4.72541e-06	KLK6, PSMB10, PLAT, F12, KLK8, CFB, GZMA, MMP9, GZMB, MMP1, MMP12, TMPRSS11D, CASP7, PRSS2, PRSS3, PRSS27, TGM3, CTSC, PCSK6, PRSS3P2, ADAMDEC1	599	214	20581	3.37167	0.00182707	7.95072e-05	0.00655913
KEGG_PATHWAY	hsa00040:Pentose and glucuronate interconversions	10	1.61812	4.79936e-06	UGT1A7, UGT1A10, UGT1A6, UGT1A9, UGT1A8, UGT1A3, UGT1A5, AKR1B10, UGT1A4, UGT1A1	284	33	6879	7.33995	0.00117036	0.000292719	0.00621082
GOTERM_BP_DIRECT	GO:0008544~epidermis development	14	2.26537	4.85567e-06	STS, S100A7, LCE3D, UGCG, CRABP2, SPRR2G, GRHL3, KRT17, SPRR1A, KRT16, SPRR1B, SPRR2B, SPRR3, FABP5	565	85	16792	4.89512	0.0123248	0.000539047	0.00858638
GOTERM_BP_FAT	GO:0007346~regulation of mitotic cell cycle	38	6.14887	4.9701e-06	BID, PSMB10, NEK2, EZH2, TTK, AFAP1L2, ANLN, AURKA, CHEK1, SFN, EIF4EBP1, FANCI, BUB1, TGFA, IL1B, ZWILCH, TOP2A, CCNA2, CDCA5, CDK1, KIF11, MKI67, DLGAP5, TPX2, CENPF, NUSAP1, NDC80, CDC20, BIRC5, UBE2C, CCNB1, NABP1, MAD2L1, EREG, PSME2, ZWINT, CKS2, BUB1B	565	491	16650	2.2807	0.0281205	0.000235704	0.0095952
GOTERM_BP_FAT	GO:0051240~positive regulation of multicellular organismal process	81	13.1068	5.13192e-06	PPARD, ZC3HAV1, MMP9, EZH2, S100A9, CRABP2, AURKA, CXCR2, PNP, NOD2, ISG15, CXCR4, SAA1, HPSE, DDX60, HMOX1, IL4R, ALOX12B, IL1B, LTF, VNN1, LTB, ASPM, CDK1, F12, PTGER3, LYN, DUOXA1, IFI16, ECT2, IL20, CD83, PRKCQ, CCR7, THBD, CD36, KRT17, EREG, PRDM1, SERPINB3, PTAFR, IL36A, WNT5A, IFIH1, CCL2, PANX1, RSAD2, NLRX1, CXCL8, AFAP1L2, TRIM16, GPR68, IL7R, CCL20, LRG1, RASGRP1, PYCARD, CD2, ZC3H12A,…	565	1431	16650	1.66806	0.0290227	0.000241382	0.00990759
GOTERM_BP_FAT	GO:0006508~proteolysis	92	14.8867	5.3592e-06	IGHG1, IGHG2, S100A8, MMP9, S100A9, AURKA, PTTG1, AURKB, OTUB2, MMP1, ISG15, CASP7, SERPINA3, IL1B, LTF, SERPINA1, KLK10, YOD1, PRSS3P2, KLK13, PI15, CDK1, F12, CLCA2, GZMA, CHAC1, HERC6, GZMB, PBK, IFI16, UBE2C, RBBP6, MMP12, SERPINB9, C1QB, PRKCQ, WFDC12, UHRF1, MAD2L1, PSME2, TMPRSS11D, SERPINB8, ST14, LCK, UBD, SLPI, BUB1B, SERPINB1, CTSC, SERPINB4, SERPINB3, BID, XDH, PSMB10, SOX7, SFN, N4BP…	565	1693	16650	1.60139	0.0302883	0.000250022	0.0103463
GOTERM_CC_FAT	GO:0005829~cytosol	170	27.5081	5.55453e-06	GDA, PRC1, NT5C3A, S100A8, S100A7, EIF5, CRABP2, S100A9, AURKA, PTTG1, AURKB, PNP, SLC7A5, EIF4EBP1, ISG15, CH25H, IL1B, SMOX, DEPDC1B, MX1, SAR1B, MX2, CDCA5, CHAC2, CHAC1, SOCS3, HAL, DCTN5, PGM2, JUP, GLUL, MAD2L1, AKR1B10, ZWINT, VSNL1, GBP1, PLA2G2F, XDH, CDK5R1, IFIH1, KIF4A, MCL1, NEK2, GSDMC, OAS3, MAPKAPK3, CTPS1, CHEK1, OAS1, OAS2, TK1, CMPK2, SPC25, ARG1, TRIM69, FBXO6, PPP2R2C, BLNK, …	535	3399	14527	1.35806	0.00298389	0.000331983	0.00808081
GOTERM_BP_FAT	GO:0002685~regulation of leukocyte migration	19	3.07443	5.78395e-06	WNT5A, CXCL1, CCL2, LYN, S100A7, CXCL2, CXCL9, CXCL8, CCL19, CCL8, CXCR2, CXCL11, CXCL10, CCR7, CCL20, CXCL13, HMOX1, PYCARD, PTAFR	565	156	16650	3.58918	0.0326493	0.000267659	0.0111663
GOTERM_BP_FAT	GO:0040011~locomotion	85	13.754	5.86795e-06	PPARD, S100A8, S100A7, MMP9, FAM110C, S100A9, FERMT1, CXCR2, CXCL11, SLC7A5, MMP1, CXCL10, CD48, FAM83D, CD47, SLC16A1, SAA2, CXCR4, SAA1, CH25H, HMOX1, IL1B, DEPDC1B, PRSS3P2, FOSL1, ASPM, S100A2, CDK1, LYN, MMP12, SLC7A11, JMY, JUP, PRKCQ, CCR7, THBD, EREG, KRT16, LCK, CEMIP, SERPINB3, PTAFR, WNT5A, CXCL1, MYO5A, CDK5R1, CCL2, CXCL2, CXCL9, FPR1, CCL8, CXCL8, DEFB4B, ANLN, DEFB4A, CCL22, TYMP, …	565	1530	16650	1.63717	0.0331155	0.000269374	0.0113285
GOTERM_BP_FAT	GO:0007052~mitotic spindle organization	10	1.61812	5.89018e-06	CCNB1, SPC25, KIF4A, KIF11, PRC1, TTK, NDC80, AURKA, AURKB, KIF2A	565	40	16650	7.36726	0.0332389	0.000268249	0.0113714
GOTERM_BP_FAT	GO:0002697~regulation of immune effector process	29	4.69256	6.21647e-06	WNT5A, CCL2, ZC3HAV1, NLRX1, RSAD2, IL7R, NOD2, RASGRP1, HMOX1, DDX60, IL4R, PYCARD, IL1B, ZC3H12A, LYN, CFB, DEFB103A, DEFB103B, CCL19, FZD5, BIRC3, AIM2, DDX58, SERPINB9, IFIT1, CD36, LCK, SERPINB4, PTAFR	565	325	16650	2.62954	0.0350475	0.000280877	0.0120013
GOTERM_BP_FAT	GO:1901565~organonitrogen compound catabolic process	31	5.01618	6.33692e-06	XDH, KYNU, GDA, NT5C3A, GM2A, UPP1, AASS, IL4I1, PNP, HMMR, ARG1, APOBEC3A, TYMP, PGLYRP4, HPSE, HMOX1, UGT1A4, SMOX, GPT2, GBA, CHAC2, CHAC1, HAL, CHI3L2, IDO1, HYAL4, UGT1A1, AMPD3, GLUL, CEMIP, SMPD3	565	362	16650	2.52359	0.0357144	0.000284082	0.0122338
GOTERM_BP_FAT	GO:0009812~flavonoid metabolic process	9	1.45631	6.53159e-06	UGT1A7, UGT1A10, UGT1A6, UGT1A9, UGT1A8, UGT1A3, UGT1A5, UGT1A4, UGT1A1	565	31	16650	8.55552	0.036791	0.000290538	0.0126096
GOTERM_BP_DIRECT	GO:0008283~cell proliferation	31	5.01618	6.66746e-06	CXCL1, CDK5R1, PPARD, E2F8, EHF, AURKB, MCM10, ISG20, FAM83D, TYMS, KIF2C, FAM83A, BUB1, TGFA, POLR3G, CDK1, MKI67, DLGAP5, TPX2, CENPF, IFI16, MXD1, STAT3, GLUL, UHRF1, KRT16, CKS2, LIPG, BUB1B, AREG, MELK	565	366	16792	2.5173	0.0168846	0.00070928	0.01179
GOTERM_BP_FAT	GO:0007062~sister chromatid cohesion	17	2.75081	6.7887e-06	CENPN, NUF2, CENPF, NDC80, BIRC5, CDC20, AURKB, KIF2C, SPC25, MAD2L1, CENPA, ZWINT, BUB1, BUB1B, ZWILCH, CDCA5, KIF2A	565	128	16650	3.91386	0.0382113	0.000299651	0.0131059
GOTERM_BP_FAT	GO:0050716~positive regulation of interleukin-1 secretion	8	1.2945	7.53314e-06	WNT5A, NOD2, PANX1, SAA1, PYCARD, CCL19, TRIM16, AIM2	565	23	16650	10.2501	0.0423116	0.000329967	0.014543
GOTERM_BP_FAT	GO:0045321~leukocyte activation	50	8.09061	7.54926e-06	IGHG1, IGHG2, CXCR2, IGHM, PNP, CD48, CD47, NOD2, IL4R, HMOX1, IL1B, VNN1, RAB27A, LYN, TRBC1, PRKCQ, CD83, CCR7, LCK, ULBP2, UBD, PRDM1, PLA2G3, PTAFR, PLA2G2F, PSMB10, WNT5A, TNFRSF21, CCL2, CXCL8, CTPS1, RSAD2, IL7R, LY6D, RASGRP1, CD2, PYCARD, ZC3H12A, CD24, BLNK, CCL19, SLAMF7, IDO1, SAMSN1, FZD5, S100A12, PLSCR1, CD274, IRF1, CLEC7A	565	747	16650	1.97249	0.0424002	0.000328168	0.0145741
GOTERM_BP_FAT	GO:0032652~regulation of interleukin-1 production	12	1.94175	7.60914e-06	WNT5A, NOD2, CCR7, PANX1, CCL20, SAA1, PYCARD, CCL19, ZC3H12A, TRIM16, IFI16, AIM2	565	63	16650	5.61315	0.0427293	0.000328285	0.0146897
GOTERM_CC_DIRECT	GO:0005876~spindle microtubule	10	1.61812	7.91123e-06	CDK1, KIF4A, KIF11, PRC1, NUSAP1, BIRC5, AURKA, AURKB, BIRC3, KIF2A	578	44	18224	7.16578	0.00289922	0.000483789	0.0108957
KEGG_PATHWAY	hsa00053:Ascorbate and aldarate metabolism	9	1.45631	8.33518e-06	UGT1A7, UGT1A10, UGT1A6, UGT1A9, UGT1A8, UGT1A3, UGT1A5, UGT1A4, UGT1A1	284	27	6879	8.07394	0.00203173	0.000406676	0.0107863
GOTERM_MF_FAT	GO:0097367~carbohydrate derivative binding	113	18.2848	8.61378e-06	GNA15, EIF5, TTK, AURKA, AURKB, CXCL11, IGHM, PNP, CXCL10, PGLYRP4, MFHAS1, MAP3K9, RNASE7, SAR1B, RAB27B, MX1, SAR1A, MX2, RAB27A, DDX39A, TWF1, GBP6, MAP4K4, GLUL, RAB10, GBP1, KIF4A, IFIH1, CCL2, NEK2, OAS3, MAPKAPK3, CCL8, CTPS1, OAS1, CHEK1, OAS2, ATP12A, CMPK2, TK1, DDX60L, FBXO6, PLAT, MKI67, ATP11B, UBE2L6, CHI3L2, ABCG1, EPHA2, GART, DDX58, OASL, CKMT1A, CXCL13, RIT1, GK, CKMT1B, ATP10B,…	524	2241	15478	1.48943	0.00988257	0.000902477	0.0138555
GOTERM_BP_FAT	GO:0009967~positive regulation of signal transduction	80	12.945	8.82212e-06	PPARD, ZC3HAV1, S100A8, S100A7, MMP9, FAM110C, EZH2, IL19, S100A9, TTK, CXCL11, CXCL10, NOD2, CXCR4, SAA1, HPSE, MAP3K9, DDX60, HMOX1, TGFA, ALOX12B, IL1B, LTF, DEPDC1B, ASPM, IRAK2, CDK1, LYN, SOCS3, GZMB, ECT2, IL20, JUP, ATP6V1C2, CCR7, CARD14, CD36, EREG, PSME2, LCK, UBD, CTSC, BID, WNT5A, XDH, PSMB10, CCL2, MCL1, MAPKAPK3, CXCL9, FPR1, CCL8, RSAD2, AFAP1L2, TRIM16, SFN, CDH3, CCL22, CCL20, L…	565	1428	16650	1.65093	0.04937	0.000377767	0.0170312
GOTERM_BP_FAT	GO:1903900~regulation of viral life cycle	20	3.23625	9.25992e-06	ZC3HAV1, OAS3, TRIM14, CXCL8, RSAD2, OAS1, IFI16, ISG20, PLSCR1, APOBEC3A, OASL, IFIT1, LAMP3, ISG15, LTF, SLPI, ZC3H12A, APOBEC3A_B, MX1, TOP2A	565	177	16650	3.32983	0.0517555	0.000393574	0.0178764
GOTERM_BP_DIRECT	GO:0032496~response to lipopolysaccharide	19	3.07443	1.04082e-05	CXCL1, TNFRSF21, S100A8, S100A7, CXCL2, MAPKAPK3, CXCL9, IDO1, GJB6, CXCL11, UGT1A1, GCH1, CXCL10, SOD2, CCR7, THBD, CXCL13, SLPI, SELE	565	164	16792	3.44321	0.0262326	0.00106275	0.0184042
GOTERM_CC_DIRECT	GO:0000775~chromosome, centromeric region	11	1.77994	1.05809e-05	CENPN, KIF2C, MKI67, CENPA, OIP5, NUF2, CENPF, CENPW, BIRC5, NDC80, CDCA5	578	57	18224	6.08462	0.00387567	0.000554589	0.0145723
GOTERM_BP_FAT	GO:0051726~regulation of cell cycle	60	9.70874	1.07983e-05	E2F8, PRR11, EZH2, TTK, AURKA, AURKB, FAM83D, CCNE2, CCNE1, EIF4EBP1, FANCI, TGFA, IL1B, TOP2A, CDCA5, FOSL1, MX2, CCNA2, ASPM, CDK1, KIF11, TPX2, NUSAP1, C10ORF99, UBE2C, ECT2, JMY, NABP1, MAD2L1, EREG, PSME2, ZWINT, BUB1B, PSMB10, WNT5A, BID, CDK5R1, NEK2, FOXM1, KIAA0101, CXCL8, AFAP1L2, CHEK1, ANLN, SFN, TGM1, BUB1, ZWILCH, MKI67, DLGAP5, CENPF, NDC80, BIRC5, CDC20, CDKN3, STAT3, CCNB1, CCNB2…	565	976	16650	1.81162	0.0600905	0.00045557	0.0208459
GOTERM_BP_DIRECT	GO:0030593~neutrophil chemotaxis	12	1.94175	1.11878e-05	CCL22, CCL2, S100A8, CCL20, SAA1, S100A9, CCL8, CXCL8, IL1B, CXCR2, CCL18, S100A12	565	66	16792	5.4037	0.0281695	0.00109839	0.0197826
GOTERM_CC_DIRECT	GO:0001533~cornified envelope	10	1.61812	1.16204e-05	CRCT1, SPRR1A, SPRR1B, SPRR2B, CNFN, TGM1, LCE3D, SPRR3, SPRR2G, IVL	578	46	18224	6.85422	0.00425564	0.000532948	0.0160038
GOTERM_MF_FAT	GO:0045236~CXCR chemokine receptor binding	7	1.13269	1.30256e-05	CXCL1, CXCL13, CXCL2, CXCL9, CXCL8, CXCL11, CXCL10	524	17	15478	12.1628	0.0149064	0.00125077	0.0209513
GOTERM_MF_DIRECT	GO:0050786~RAGE receptor binding	6	0.970874	1.36606e-05	S100P, S100A8, S100A7, S100A9, FPR1, S100A12	547	11	16881	16.8333	0.010842	0.00217787	0.0209601
GOTERM_BP_FAT	GO:0050702~interleukin-1 beta secretion	9	1.45631	1.37435e-05	WNT5A, NOD2, CD36, PANX1, PYCARD, CCL19, ZC3H12A, TRIM16, AIM2	565	34	16650	7.80062	0.0758438	0.000575558	0.0265308
GOTERM_MF_FAT	GO:0050786~RAGE receptor binding	6	0.970874	1.68634e-05	S100P, S100A8, S100A7, S100A9, FPR1, S100A12	524	11	15478	16.1117	0.0192558	0.00149454	0.0271234
GOTERM_MF_FAT	GO:0015020~glucuronosyltransferase activity	9	1.45631	1.69357e-05	UGT1A7, UGT1A10, UGT1A6, UGT1A9, UGT1A8, UGT1A3, UGT1A5, UGT1A4, UGT1A1	524	35	15478	7.59553	0.0193376	0.00139382	0.0272398
GOTERM_BP_FAT	GO:0002526~acute inflammatory response	17	2.75081	1.78249e-05	F12, PTGER3, S100A8, CFB, IL1RN, CXCR2, UGT1A1, STAT3, PLSCR1, CCR7, SAA2-SAA4, SAA2, SAA1, SERPINA3, VNN1, IL1B, SERPINA1	565	138	16650	3.63024	0.0972396	0.000741016	0.0344084
GOTERM_BP_DIRECT	GO:0051552~flavone metabolic process	5	0.809061	1.78996e-05	UGT1A7, UGT1A10, UGT1A9, UGT1A8, UGT1A1	565	6	16792	24.767	0.0446867	0.00169175	0.0316487
GOTERM_BP_FAT	GO:0051552~flavone metabolic process	5	0.809061	1.85095e-05	UGT1A7, UGT1A10, UGT1A9, UGT1A8, UGT1A1	565	6	16650	24.5575	0.100779	0.000763929	0.0357296
GOTERM_BP_FAT	GO:0010647~positive regulation of cell communication	84	13.5922	1.91258e-05	PPARD, ZC3HAV1, S100A8, S100A7, MMP9, FAM110C, EZH2, IL19, S100A9, TTK, CXCL11, CXCL10, NOD2, CXCR4, SAA1, HPSE, MAP3K9, DDX60, HMOX1, TGFA, ALOX12B, IL1B, LTF, DEPDC1B, ASPM, IRAK2, CDK1, LYN, SOCS3, GZMB, ECT2, IL20, JUP, ATP6V1C2, GLUL, CCR7, CARD14, CD36, EREG, PSME2, VSNL1, LCK, UBD, CTSC, BID, WNT5A, XDH, PSMB10, CCL2, MCL1, MAPKAPK3, CXCL9, FPR1, CCL8, RSAD2, AFAP1L2, TRIM16, GPR68, SFN, C…	565	1555	16650	1.5919	0.103954	0.00078372	0.0369191
GOTERM_BP_FAT	GO:0002690~positive regulation of leukocyte chemotaxis	13	2.10356	1.93493e-05	WNT5A, CXCL1, CCR7, CCL2, S100A7, CXCL13, CXCL2, CXCL9, CXCL8, CCL19, CXCR2, CXCL11, CXCL10	565	82	16650	4.67192	0.105103	0.000787255	0.0373505
GOTERM_BP_FAT	GO:0032268~regulation of cellular protein metabolic process	116	18.7702	1.95945e-05	S100A8, S100A7, MMP9, S100A9, EIF5, SYNCRIP, TTK, AURKA, PTTG1, CXCL10, EIF4EBP1, ISG15, MAP3K9, IL1B, CCNA2, PI15, F12, TWF1, SOCS3, CHAC1, IL20, MAP4K4, WFDC12, UHRF1, CCR7, MAD2L1, CD36, KRT17, DCUN1D3, GBP1, XDH, WNT5A, CDK5R1, CCL2, MAPKAPK3, CCL8, CHEK1, SOX7, AFAP1L2, ENSA, PLAT, CDC20, EPHA2, AIM2, S100A12, TNFSF10, IFI27, LAMP3, PI3, IFI6, EZH2, FAM83D, CCNE2, CCNE1, NOD2, SAA1, FANCI, C…	565	2346	16650	1.45712	0.106361	0.000791615	0.0378237
GOTERM_CC_FAT	GO:0005819~spindle	28	4.53074	2.05397e-05	KIF4A, PRC1, NEK2, FAM110C, TTK, AURKA, AURKB, FAM83D, ASPM, KIF2A, CDK1, KIF11, DLGAP5, TPX2, CENPF, KIF18B, NUSAP1, BIRC5, CDC20, BIRC3, ECT2, CCNB1, MAD2L1, PTP4A1, BUB1B, HAUS7, SHCBP1, KIF20A	535	303	14527	2.50921	0.0109897	0.00110444	0.0298784
GOTERM_BP_FAT	GO:0042440~pigment metabolic process	12	1.94175	2.15816e-05	WNT5A, UGT1A7, MYO5A, UGT1A10, UGT1A9, UGT1A8, HMOX1, UGT1A4, PMEL, CDH3, UGT1A1, GART	565	70	16650	5.05183	0.116495	0.000865767	0.0416588
GOTERM_BP_FAT	GO:0009410~response to xenobiotic stimulus	15	2.42718	2.28516e-05	UGT1A7, UGT1A10, APOBEC3A, UGT1A6, UGT1A9, UGT1A8, UGT1A3, CYP2C18, UGT1A5, UGT1A4, CYP2E1, APOBEC3A_B, UGT1A1, S100A12, TIGAR	565	111	16650	3.9823	0.122911	0.000910327	0.0441097
GOTERM_BP_FAT	GO:0023056~positive regulation of signaling	84	13.5922	2.32003e-05	PPARD, ZC3HAV1, S100A8, S100A7, MMP9, FAM110C, EZH2, IL19, S100A9, TTK, CXCL11, CXCL10, NOD2, CXCR4, SAA1, HPSE, MAP3K9, DDX60, HMOX1, TGFA, ALOX12B, IL1B, LTF, DEPDC1B, ASPM, IRAK2, CDK1, LYN, SOCS3, GZMB, ECT2, IL20, JUP, ATP6V1C2, GLUL, CCR7, CARD14, CD36, EREG, PSME2, VSNL1, LCK, UBD, CTSC, BID, WNT5A, XDH, PSMB10, CCL2, MCL1, MAPKAPK3, CXCL9, FPR1, CCL8, RSAD2, AFAP1L2, TRIM16, GPR68, SFN, C…	565	1563	16650	1.58375	0.124665	0.000917841	0.0447827
GOTERM_BP_FAT	GO:0010677~negative regulation of cellular carbohydrate metabolic process	10	1.61812	2.37637e-05	UGT1A7, UGT1A10, UGT1A6, UGT1A9, UGT1A8, UGT1A3, UGT1A4, UGT1A1, STAT3, TIGAR	565	47	16650	6.27001	0.12749	0.000933685	0.04587
GOTERM_BP_FAT	GO:0048878~chemical homeostasis	62	10.0324	2.40728e-05	STEAP4, GNA15, LDLR, S100A8, S100A9, CXCR2, CXCL11, CXCL10, SLC16A1, CHRNA9, CXCR4, SAA1, HMOX1, ALOX12B, LTF, PTGER3, LYN, GRHL3, MAP4K4, ATP6V1C2, CCR7, CD36, RHCG, KRT16, VSNL1, LCK, SLC26A9, CEMIP, MYO5A, CCL2, FPR1, CXCL9, HK2, CCL8, OAS1, GPR68, SFN, ATP12A, ERO1A, TAP2, TAP1, SLC39A6, CD24, SCO2, TMEM79, GBA, ABCA12, ANGPTL4, PIK3R2, CCL19, GJB6, STAT1, ABCG1, STAT3, SOD2, LCN2, IFIT1, CXC…	565	1049	16650	1.74173	0.129037	0.00093939	0.0464664
GOTERM_BP_FAT	GO:0051246~regulation of protein metabolic process	122	19.7411	2.52505e-05	S100A8, S100A7, MMP9, S100A9, EIF5, SYNCRIP, TTK, AURKA, PTTG1, CXCL10, EIF4EBP1, ISG15, MAP3K9, IL1B, CCNA2, PI15, F12, TWF1, SOCS3, CHAC1, IL20, MAP4K4, WFDC12, UHRF1, CCR7, MAD2L1, CD36, KRT17, DCUN1D3, GBP1, WNT5A, XDH, CDK5R1, CCL2, MAPKAPK3, CCL8, CHEK1, SOX7, AFAP1L2, ENSA, PLAT, CFB, CDC20, AIM2, EPHA2, S100A12, TNFSF10, IFI27, LAMP3, PI3, IFI6, EZH2, CCNE2, FAM83D, CCNE1, NOD2, SAA1, FAN…	565	2512	16650	1.43122	0.134904	0.000978672	0.0487391
GOTERM_BP_FAT	GO:1902533~positive regulation of intracellular signal transduction	56	9.06149	2.52831e-05	PPARD, ZC3HAV1, S100A8, S100A7, FAM110C, EZH2, S100A9, IL19, CXCL11, CXCL10, NOD2, CXCR4, SAA1, HPSE, HMOX1, DDX60, MAP3K9, TGFA, ALOX12B, LTF, IL1B, IRAK2, CDK1, LYN, SOCS3, ECT2, IL20, CCR7, CARD14, CD36, LCK, UBD, XDH, WNT5A, BID, CCL2, MCL1, FPR1, CXCL9, MAPKAPK3, CCL8, CCL22, CCL20, RASGRP1, PYCARD, ZC3H12A, CD24, CCL19, FZD5, BIRC3, TRIM22, STAT3, CCL18, S100A12, TNFSF10, HBEGF	565	915	16650	1.80357	0.135065	0.000973362	0.0488021
GOTERM_MF_FAT	GO:0005501~retinoid binding	9	1.45631	2.61768e-05	UGT1A7, UGT1A10, UGT1A6, UGT1A9, UGT1A8, UGT1A3, UGT1A4, CRABP2, UGT1A1	524	37	15478	7.18496	0.0297313	0.00201013	0.0421005
GOTERM_BP_FAT	GO:0098586~cellular response to virus	9	1.45631	2.6721e-05	DDX58, IFIH1, ZC3HAV1, DDX60, IRF7, NLRX1, CCL19, ZC3H12A, BIRC3	565	37	16650	7.16814	0.142174	0.00102184	0.0515769
UP_KEYWORDS	Endoplasmic reticulum	56	9.06149	2.83195e-05	NT5C3A, ATP10B, CYP2C18, LRRC8B, CRABP2, SYNCRIP, DNASE1L3, HMOX1, CH25H, SERPINA1, ELOVL7, SAR1B, MX1, SAR1A, STS, SPTLC2, DHRS9, CYP2E1, UGT1A1, MOXD1, UGT1A10, SQLE, CEMIP, RAB10, SLC27A4, PANX1, CYP4F22, RSAD2, OAS1, OAS2, ESYT3, UGT1A7, UGT1A6, UGT1A9, UGT1A8, UGT1A3, ERO1A, TMEM33, TAP2, RASGRP1, UGT1A5, UGT1A4, TAP1, PYCARD, ZC3H12A, VMP1, PCSK6, SLC28A3, KLK6, PMEL, ATP11B, SPTSSA, ABCG1,…	599	1067	20581	1.80328	0.0109	0.000456554	0.0393031
GOTERM_BP_FAT	GO:0097529~myeloid leukocyte migration	18	2.91262	2.85575e-05	CXCL1, CCL2, S100A8, S100A7, CXCL2, S100A9, CXCL8, CCL19, CCL8, CXCR2, CCL18, CXCL10, S100A12, CCL22, CCR7, CCL20, SAA1, IL1B	565	159	16650	3.33612	0.151168	0.0010848	0.0551207
GOTERM_BP_FAT	GO:0002221~pattern recognition receptor signaling pathway	18	2.91262	2.85575e-05	IRAK2, IFIH1, LYN, ZC3HAV1, MAPKAPK3, RSAD2, NLRX1, BIRC3, DDX58, NOD2, CD36, PGLYRP4, DDX60, IRF7, IRF1, LTF, CLEC7A, TNIP3	565	159	16650	3.33612	0.151168	0.0010848	0.0551207
GOTERM_BP_FAT	GO:0007159~leukocyte cell-cell adhesion	36	5.82524	2.90754e-05	PSMB10, TNFRSF21, CCL2, S100A8, S100A9, RSAD2, CTPS1, IL7R, PNP, CD48, CD47, NOD2, RASGRP1, IL4R, PYCARD, CD2, VNN1, IL1B, CD24, RAB27A, LYN, CCL19, IDO1, TRBC1, FZD5, CD83, PRKCQ, CCR7, CD274, LCK, IRF1, CLEC7A, PRDM1, SELE, PTAFR, PLA2G2F	565	491	16650	2.16066	0.153687	0.0010972	0.0561201
GOTERM_BP_DIRECT	GO:0042742~defense response to bacterium	17	2.75081	2.99057e-05	IGHG1, IGHG2, GBP6, S100A8, DEFB103A, S100A9, DEFB103B, DEFB4B, DEFB4A, S100A12, PLAC8, WFDC12, NOD2, ISG15, CCL20, CXCL13, IRF8	565	145	16792	3.48446	0.0735363	0.00272415	0.0528718
GOTERM_BP_FAT	GO:0019882~antigen processing and presentation	22	3.55987	3.14227e-05	PSMB10, KIF4A, KIF11, IFI30, CCL19, DCTN5, KIF2C, RAET1E, NOD2, CCR7, CD36, PSME2, FCGR1A, TAP2, FCGR1B, ULBP2, TAP1, PYCARD, RAB10, SAR1B, RAB27A, KIF2A	565	227	16650	2.85603	0.165012	0.00117798	0.0606494
GOTERM_BP_FAT	GO:0002688~regulation of leukocyte chemotaxis	14	2.26537	3.22106e-05	CXCL1, WNT5A, CCL2, LYN, S100A7, CXCL2, CXCL9, CCL19, CXCL8, CXCR2, CXCL11, CXCL10, CCR7, CXCL13	565	100	16650	4.12566	0.168779	0.00119967	0.0621697
UP_SEQ_FEATURE	calcium-binding region:2; high affinity	7	1.13269	3.29929e-05	S100P, S100A8, S100A7, S100A9, S100A7A, S100A2, S100A12	596	22	20063	10.7109	0.0501362	0.00732117	0.0550604
GOTERM_BP_FAT	GO:0016337~single organismal cell-cell adhesion	47	7.60518	3.32535e-05	PSMB10, WNT5A, TNFRSF21, CDK5R1, CCL2, MPZL2, S100A8, S100A9, RSAD2, CTPS1, IL7R, CDH3, PNP, CD48, CD47, NOD2, RASGRP1, IL4R, CD2, PYCARD, IL1B, VNN1, CD24, VMP1, RAB27A, LYN, IL1RN, CCL19, IDO1, TRBC1, FZD5, SLC7A11, JUP, CD83, PRKCQ, CCR7, CXCL13, PKP3, CD274, LCK, IRF1, DSC2, CLEC7A, PRDM1, SELE, PTAFR, PLA2G2F	565	725	16650	1.91041	0.173739	0.0012305	0.0641821
GOTERM_BP_FAT	GO:0070486~leukocyte aggregation	34	5.50162	3.34743e-05	PSMB10, TNFRSF21, CCL2, S100A8, S100A9, RSAD2, CTPS1, IL7R, PNP, CD48, CD47, NOD2, RASGRP1, IL4R, PYCARD, CD2, VNN1, IL1B, CD24, RAB27A, LYN, CCL19, IDO1, TRBC1, FZD5, CD83, PRKCQ, CCR7, CD274, LCK, IRF1, PRDM1, CLEC7A, PLA2G2F	565	454	16650	2.20693	0.174786	0.00123073	0.0646081
GOTERM_BP_FAT	GO:0000075~cell cycle checkpoint	22	3.55987	3.57816e-05	CDK1, TTK, CENPF, NDC80, BIRC5, CHEK1, AURKA, SFN, AURKB, CCNB1, CCNE2, NABP1, MAD2L1, FANCI, ZWINT, FBXO6, BUB1, BUB1B, H2AFX, ZWILCH, TOP2A, CCNA2	565	229	16650	2.83109	0.185641	0.00130713	0.0690599
GOTERM_BP_FAT	GO:0044712~single-organism catabolic process	52	8.41424	3.59625e-05	KYNU, GDA, PPARD, NT5C3A, GM2A, MMP9, IL4I1, PNP, MMP1, APOBEC3A, HMOX1, IL1B, YOD1, GPT2, STS, SPTLC2, HAL, ALDH3B2, UGT1A1, MMP12, PGM2, GLUL, AKR1B10, PLA2G3, SLC27A4, PLA2G2F, XDH, UPP1, HK2, PLBD1, AASS, ARG1, JMJD7-PLA2G4B, TYMP, PRSS2, UGT1A4, FBXO6, FUT3, FUT2, BDH1, TIGAR, GBA, KLK6, IDO1, AMPD3, STAT3, LIPG, GK3P, GK, PLA2G4B, SMPD3, FABP5	565	837	16650	1.83081	0.186486	0.00130543	0.069409
GOTERM_BP_DIRECT	GO:0009813~flavonoid biosynthetic process	7	1.13269	3.62368e-05	UGT1A7, UGT1A10, UGT1A6, UGT1A3, UGT1A5, UGT1A4, UGT1A1	565	20	16792	10.4021	0.0883969	0.00318631	0.0640615
GOTERM_BP_DIRECT	GO:0018149~peptide cross-linking	10	1.61812	3.73737e-05	CRCT1, SPRR1A, SPRR1B, SPRR2B, TGM1, LCE3D, SPRR3, SPRR2G, TGM3, IVL	565	50	16792	5.94407	0.0910399	0.00317675	0.0660706
GOTERM_CC_FAT	GO:0001533~cornified envelope	10	1.61812	3.74316e-05	CRCT1, SPRR1A, SPRR1B, SPRR2B, CNFN, TGM1, LCE3D, SPRR3, SPRR2G, IVL	535	46	14527	5.90289	0.0199371	0.0018291	0.0544442
GOTERM_BP_DIRECT	GO:0006953~acute-phase response	9	1.45631	3.77789e-05	PLSCR1, SAA2-SAA4, SAA2, SAA1, IL1RN, SERPINA3, SERPINA1, UGT1A1, STAT3	565	39	16792	6.85854	0.0919801	0.00310771	0.0667867
GOTERM_BP_FAT	GO:0009813~flavonoid biosynthetic process	7	1.13269	3.79991e-05	UGT1A7, UGT1A10, UGT1A6, UGT1A3, UGT1A5, UGT1A4, UGT1A1	565	20	16650	10.3142	0.19594	0.00137064	0.0733382
GOTERM_BP_FAT	GO:0033561~regulation of water loss via skin	7	1.13269	3.79991e-05	KRT16, ALOX12B, GRHL3, SFN, TMEM79, GBA, ABCA12	565	20	16650	10.3142	0.19594	0.00137064	0.0733382
UP_KEYWORDS	Serine protease inhibitor	12	1.94175	3.86314e-05	SERPINB9, WFDC12, SERPINB8, PI3, SERPINA3, SERPINB1, SLPI, SERPINB4, SERPINA1, SERPINB13, SERPINB3, A2ML1	599	86	20581	4.79427	0.0148394	0.000597847	0.0536108
GOTERM_MF_FAT	GO:0019840~isoprenoid binding	9	1.45631	3.93067e-05	UGT1A7, UGT1A10, UGT1A6, UGT1A9, UGT1A8, UGT1A3, UGT1A4, CRABP2, UGT1A1	524	39	15478	6.8165	0.0443098	0.00282859	0.0632112
GOTERM_BP_FAT	GO:0032651~regulation of interleukin-1 beta production	10	1.61812	3.99173e-05	WNT5A, NOD2, CCR7, PANX1, PYCARD, CCL19, ZC3H12A, TRIM16, IFI16, AIM2	565	50	16650	5.89381	0.204743	0.00143079	0.0770391
KEGG_PATHWAY	hsa00860:Porphyrin and chlorophyll metabolism	10	1.61812	4.00356e-05	UGT1A7, UGT1A10, UGT1A6, UGT1A9, UGT1A8, UGT1A3, HMOX1, UGT1A5, UGT1A4, UGT1A1	284	42	6879	5.7671	0.00972132	0.00162682	0.0517988
GOTERM_BP_FAT	GO:0031577~spindle checkpoint	9	1.45631	4.01156e-05	CCNB1, MAD2L1, BUB1, CENPF, TTK, BUB1B, BIRC5, NDC80, AURKB	565	39	16650	6.80054	0.205648	0.00142897	0.0774216
GOTERM_BP_FAT	GO:0050729~positive regulation of inflammatory response	15	2.42718	4.15079e-05	WNT5A, F12, PTGER3, CCL2, S100A8, LDLR, S100A9, CCL8, IDO1, CCL18, S100A12, CD47, NOD2, CCR7, IL1B	565	117	16650	3.77808	0.21197	0.00146941	0.0801077
GOTERM_CC_FAT	GO:0000780~condensed nuclear chromosome, centromeric region	7	1.13269	4.32315e-05	CCNB1, CENPA, BUB1, BUB1B, NDC80, AURKA, AURKB	535	19	14527	10.0038	0.0229907	0.00193638	0.0628777
GOTERM_BP_FAT	GO:0001775~cell activation	55	8.89968	4.34201e-05	IGHG1, IGHG2, GNA15, CXCR2, IGHM, PNP, CXCL10, CD48, CD47, NOD2, SAA1, IL4R, HMOX1, IL1B, VNN1, RAB27A, LYN, TRBC1, SLC7A11, PRKCQ, CD83, CCR7, THBD, ULBP2, LCK, UBD, PRDM1, PLA2G3, PTAFR, PLA2G2F, PSMB10, WNT5A, TNFRSF21, CCL2, CTPS1, RSAD2, CXCL8, IL7R, LY6D, RASGRP1, CD2, PYCARD, ZC3H12A, CD24, BLNK, CCL19, SLAMF7, IDO1, FZD5, SAMSN1, S100A12, PLSCR1, CD274, IRF1, CLEC7A	565	910	16650	1.7811	0.220571	0.00152763	0.0837967
GOTERM_BP_FAT	GO:0002218~activation of innate immune response	23	3.72168	4.4038e-05	PSMB10, IRAK2, IFIH1, ZC3HAV1, LYN, MAPKAPK3, NLRX1, RSAD2, IFI16, BIRC3, AIM2, DDX58, NOD2, CD36, PGLYRP4, PSME2, DDX60, IRF7, IRF1, PYCARD, LTF, CLEC7A, TNIP3	565	250	16650	2.71115	0.22333	0.00153991	0.0849886
GOTERM_BP_FAT	GO:0071466~cellular response to xenobiotic stimulus	14	2.26537	4.42029e-05	UGT1A7, UGT1A10, APOBEC3A, UGT1A6, UGT1A9, UGT1A8, UGT1A3, CYP2C18, UGT1A5, UGT1A4, CYP2E1, APOBEC3A_B, UGT1A1, S100A12	565	103	16650	4.0055	0.224064	0.00153631	0.0853067
GOTERM_MF_FAT	GO:0042802~identical protein binding	74	11.9741	4.44543e-05	NAMPT, KYNU, PRC1, LDLR, MMP9, E2F8, TTK, MCM10, SDCBP2, PSPH, SLC16A1, MAP3K9, HMOX1, SERPINA1, TOP2A, S100A2, IRAK2, DDX39A, GZMA, BCL2A1, LYZ, UGT1A1, ECT2, JUP, C1QB, UGT1A10, GLUL, UHRF1, MAD2L1, PSME2, LCK, CTSC, GBP1, XDH, CLDN17, NMI, MCL1, CTPS1, SFN, GCH1, TK1, UGT1A7, TYMS, UGT1A6, UGT1A9, UGT1A8, UGT1A3, RASGRP1, ALDH1A3, UGT1A4, TAP1, CD2, PYCARD, TMEM79, TRIP13, ANGPTL4, CEBPD, TREX…	524	1358	15478	1.60959	0.0499655	0.00301057	0.0714865
GOTERM_CC_DIRECT	GO:0000776~kinetochore	12	1.94175	4.74188e-05	KIF2C, MAD2L1, NEK2, ZWINT, BUB1, CENPF, TTK, CENPW, BUB1B, NDC80, AURKB, ZWILCH	578	81	18224	4.67102	0.0172526	0.00193181	0.0652911
KEGG_PATHWAY	hsa00830:Retinol metabolism	12	1.94175	4.99541e-05	UGT1A7, RDH12, UGT1A10, UGT1A6, UGT1A9, UGT1A8, UGT1A3, CYP2C18, UGT1A5, UGT1A4, DHRS9, UGT1A1	284	64	6879	4.54159	0.0121151	0.00173979	0.0646279
GOTERM_BP_FAT	GO:0032731~positive regulation of interleukin-1 beta production	8	1.2945	5.08975e-05	WNT5A, NOD2, PANX1, PYCARD, CCL19, TRIM16, IFI16, AIM2	565	30	16650	7.85841	0.253312	0.00175814	0.0982205
GOTERM_BP_FAT	GO:0045922~negative regulation of fatty acid metabolic process	8	1.2945	5.08975e-05	UGT1A7, UGT1A10, UGT1A6, UGT1A9, UGT1A8, UGT1A3, UGT1A4, UGT1A1	565	30	16650	7.85841	0.253312	0.00175814	0.0982205
GOTERM_CC_FAT	GO:0005876~spindle microtubule	11	1.77994	5.13503e-05	CDK1, KIF4A, KIF11, PRC1, NUSAP1, KIF18B, BIRC5, AURKA, AURKB, BIRC3, KIF2A	535	59	14527	5.06247	0.027249	0.00212291	0.0746819
GOTERM_BP_FAT	GO:0008284~positive regulation of cell proliferation	52	8.41424	5.15498e-05	NAMPT, PPARD, PRC1, MMP9, TTK, CXCR2, PNP, CXCL10, CD47, NOD2, HPSE, HMOX1, TGFA, LTF, IL1B, FOSL1, CCNA2, ASPM, CDK1, LYN, MMP12, PRKCQ, GLUL, EREG, SERPINB3, ESRP2, PTAFR, WNT5A, KRT6A, CCL2, FOXM1, CDH3, ARG1, LRG1, TGM1, PYCARD, CD24, SLC35F6, FGFBP1, CCL19, BIRC5, CDC20, WWTR1, STAT1, STAT3, PLAC8, CCNB1, CYP7B1, ID1, CD274, HBEGF, AREG	565	849	16650	1.80493	0.256103	0.00177	0.0994789
GOTERM_BP_FAT	GO:0039528~cytoplasmic pattern recognition receptor signaling pathway in response to virus	7	1.13269	5.16826e-05	DDX58, IFIH1, ZC3HAV1, DDX60, IRF7, NLRX1, BIRC3	565	21	16650	9.82301	0.256669	0.001764	0.0997349
GOTERM_BP_FAT	GO:0006928~movement of cell or subcellular component	92	14.8867	5.18594e-05	PPARD, S100A8, S100A7, MMP9, FAM110C, S100A9, FERMT1, CXCR2, CXCL11, SLC7A5, MMP1, CXCL10, CD48, FAM83D, CD47, KIF2C, SLC16A1, SAA2, CXCR4, LTB4R, SAA1, CH25H, HMOX1, VNN1, IL1B, DEPDC1B, PRSS3P2, ASPM, KIF2A, S100A2, CDK1, KIF11, LYN, MMP12, SLC7A11, JMY, JUP, PRKCQ, CCR7, THBD, EREG, KRT16, LCK, CEMIP, SERPINB3, PTAFR, WNT5A, CXCL1, MYO5A, CDK5R1, KIF4A, CCL2, CXCL2, CXCL9, FPR1, CCL8, CXCL8, A…	565	1795	16650	1.51039	0.257423	0.00175957	0.100076
KEGG_PATHWAY	hsa04060:Cytokine-cytokine receptor interaction	25	4.04531	5.45189e-05	CXCL1, TNFRSF21, CCL2, IL19, CXCL2, CXCL9, CXCL8, CCL19, CCL8, CXCR2, CXCL11, IL7R, CCL18, CXCL10, IL20, CCR7, CCL22, TNFSF10, CCL20, CXCR4, CXCL13, IL4R, IL1B, IL13RA1, LTB	284	243	6879	2.49196	0.0132149	0.00166149	0.0705315
INTERPRO	IPR023795:Protease inhibitor I4, serpin, conserved site	8	1.2945	5.7841e-05	SERPINB9, SERPINB8, SERPINA3, SERPINB1, SERPINB4, SERPINA1, SERPINB13, SERPINB3	579	33	18559	7.77056	0.0582738	0.007477	0.091782
GOTERM_BP_FAT	GO:0002253~activation of immune response	38	6.14887	5.94236e-05	IGHG1, PSMB10, IGHG2, TNFRSF21, IFIH1, ZC3HAV1, FPR1, MAPKAPK3, NLRX1, RSAD2, IGHM, NOD2, PGLYRP4, FCGR1A, DDX60, PYCARD, LTF, FCGR3A, PIK3R2, TNIP3, IRAK2, LYN, CFB, IFI16, TRBC1, BIRC3, AIM2, DDX58, C1QB, PRKCQ, CCR7, CD36, PSME2, IRF7, LCK, IRF1, CLEC7A, GBP1	565	550	16650	2.03604	0.288971	0.00200412	0.114665
GOTERM_BP_FAT	GO:0032675~regulation of interleukin-6 production	14	2.26537	5.99097e-05	WNT5A, NLRX1, AFAP1L2, IL36RN, DDX58, NOD2, CD36, EREG, PYCARD, ZC3H12A, IL1B, PTAFR, IL36A, GBA	565	106	16650	3.89214	0.290952	0.00200869	0.115603
GOTERM_BP_DIRECT	GO:0050900~leukocyte migration	15	2.42718	6.04182e-05	LYN, SELL, MMP9, FPR1, SLC7A5, SLC7A11, MMP1, CD48, CD47, SLC16A1, THBD, LCK, CD2, SELE, PIK3R2	565	122	16792	3.65414	0.142996	0.00481066	0.106789
GOTERM_BP_FAT	GO:0002694~regulation of leukocyte activation	34	5.50162	6.07744e-05	WNT5A, IGHG1, TNFRSF21, IGHG2, CCL2, IGHM, IL7R, PNP, CD47, NOD2, RASGRP1, HMOX1, IL4R, PYCARD, CD2, VNN1, IL1B, ZC3H12A, CD24, LYN, CCL19, IDO1, TRBC1, SAMSN1, CD83, PLSCR1, PRKCQ, CCR7, CD274, LCK, IRF1, PRDM1, PTAFR, PLA2G2F	565	468	16650	2.14091	0.294462	0.00202582	0.11727
GOTERM_BP_FAT	GO:0002696~positive regulation of leukocyte activation	26	4.20712	6.12151e-05	WNT5A, IGHG1, IGHG2, CCL2, IGHM, IL7R, PNP, CD47, NOD2, IL4R, RASGRP1, PYCARD, CD2, IL1B, VNN1, CD24, LYN, CCL19, TRBC1, PRKCQ, CD83, CCR7, CD274, LCK, PRDM1, PTAFR	565	311	16650	2.46365	0.296245	0.00202872	0.11812
GOTERM_BP_FAT	GO:0060429~epithelium development	61	9.87055	6.12901e-05	S100A7, E2F8, EZH2, LCE3D, CXCR2, HPSE, IL1B, CDK1, SOCS3, DHRS9, GRHL3, RBBP6, SLC7A11, MMP12, IL20, CRCT1, EREG, RHCG, KRT17, KRT16, PSME2, ST14, SPRR3, ESRP2, PRDM1, RAB10, XDH, PSMB10, WNT5A, KRT6A, SPRR2G, EHF, TRIM16, CERS3, SFN, CDH3, TYMS, ZDHHC21, ARG2, ALDH1A3, SPRR2B, TGM1, TGM3, CD24, IVL, TMEM79, ABCA12, TIGAR, FZD5, WWTR1, STAT1, EPHA2, CYP7B1, RGS20, ID1, SPRR1A, SPRR1B, CNFN, FOXE…	565	1060	16650	1.69586	0.296547	0.00201954	0.118265
GOTERM_BP_FAT	GO:0043085~positive regulation of catalytic activity	82	13.2686	6.23556e-05	GNA15, GM2A, S100A8, EZH2, S100A9, EIF5, AURKB, NOD2, CXCR4, SAA1, CASP7, MAP3K9, TGFA, IL1B, LTF, DEPDC1B, IRAK2, CDK1, LYN, TPX2, GRHL3, IFI16, UBE2C, ECT2, PRKCQ, CCR7, UHRF1, CARD14, MAD2L1, EREG, PSME2, LCK, CEMIP, BUB1B, SERPINB3, DCUN1D3, PTAFR, BID, WNT5A, XDH, PSMB10, CXCL1, CDK5R1, RALGPS2, CCL2, NEK2, MAPKAPK3, FPR1, CCL8, SOX7, AFAP1L2, CDH3, GCH1, CCL22, CCL20, RASGRP1, PYCARD, CD24,…	565	1559	16650	1.55001	0.300836	0.00204288	0.120319
GOTERM_BP_FAT	GO:0009306~protein secretion	34	5.50162	6.32275e-05	WNT5A, MYO5A, TNFRSF21, PPARD, PANX1, RSAD2, TRIM16, DPH3, ENSA, GPR68, PNP, SLC16A1, NOD2, SAA1, RASGRP1, IL4R, CD2, PYCARD, IL1B, ZC3H12A, LYN, IL1RN, CCL19, BIRC5, AIM2, S100A12, IL36RN, MAP4K4, GLUL, CCR7, CD36, CD274, VSNL1, GBP1	565	469	16650	2.13635	0.304326	0.00205966	0.122001
GOTERM_BP_FAT	GO:0045912~negative regulation of carbohydrate metabolic process	10	1.61812	6.45101e-05	UGT1A7, UGT1A10, UGT1A6, UGT1A9, UGT1A8, UGT1A3, UGT1A4, UGT1A1, STAT3, TIGAR	565	53	16650	5.56019	0.309428	0.00208954	0.124474
GOTERM_BP_DIRECT	GO:0050718~positive regulation of interleukin-1 beta secretion	7	1.13269	6.58701e-05	WNT5A, NOD2, PANX1, PYCARD, CCL19, TRIM16, AIM2	565	22	16792	9.45648	0.154847	0.00508514	0.11642
UP_KEYWORDS	Protease inhibitor	14	2.26537	6.63482e-05	BIRC5, A2ML1, WFDC12, SERPINB9, SERPINB8, PI3, SERPINA3, SERPINB1, SLPI, SERPINA1, SERPINB4, SERPINB3, SERPINB13, PI15	599	124	20581	3.87923	0.0253507	0.000987113	0.0920585
GOTERM_BP_FAT	GO:1903037~regulation of leukocyte cell-cell adhesion	26	4.20712	6.83078e-05	TNFRSF21, CCL2, IL7R, PNP, CD47, NOD2, IL4R, RASGRP1, PYCARD, CD2, VNN1, IL1B, CD24, LYN, CCL19, IDO1, TRBC1, PRKCQ, CD83, CCR7, CD274, LCK, IRF1, PRDM1, PTAFR, PLA2G2F	565	313	16650	2.44791	0.324317	0.0022	0.131797
GOTERM_BP_FAT	GO:0050718~positive regulation of interleukin-1 beta secretion	7	1.13269	6.90395e-05	WNT5A, NOD2, PANX1, PYCARD, CCL19, TRIM16, AIM2	565	22	16650	9.37651	0.327149	0.00221113	0.133208
UP_KEYWORDS	Nucleotide-binding	81	13.1068	6.91792e-05	GNA15, CKMT1B, NT5C3A, ATP10B, EIF5, TTK, AURKA, AURKB, KIF2C, NOD2, MAP3K9, DDX60, TUBB6, MX1, RAB27B, SAR1B, TOP2A, MX2, SAR1A, KIF2A, RAB27A, DDX39A, IRAK2, CDK1, GBP6, KIF11, LYN, UBE2F, PBK, UBE2C, MAP4K4, PRKCQ, GLUL, LCK, BUB1B, RAB10, UBE2T, MELK, GBP1, SLC27A4, MYO5A, IFIH1, KIF4A, NEK2, MAPKAPK3, OAS3, HK2, CTPS1, NLRX1, OAS1, CHEK1, OAS2, ATP12A, GCH1, CMPK2, TK1, TAP2, TAP1, DDX60L, B…	599	1788	20581	1.55653	0.0264181	0.000991112	0.0959848
GOTERM_BP_DIRECT	GO:0007093~mitotic cell cycle checkpoint	8	1.2945	7.52384e-05	NABP1, MAD2L1, ZWINT, BUB1, TTK, BUB1B, CHEK1, ZWILCH	565	32	16792	7.43009	0.17483	0.005636	0.132967
GOTERM_BP_FAT	GO:0032635~interleukin-6 production	14	2.26537	8.0253e-05	WNT5A, IL19, NLRX1, IL36RN, DDX58, NOD2, CD36, EREG, PYCARD, ZC3H12A, IL1B, PTAFR, GBA, IL36A	565	109	16650	3.78501	0.369089	0.00255557	0.154829
UP_KEYWORDS	Signal	160	25.89	8.13673e-05	MPZL1, MPZL2, LYPD5, MMP9, IL19, CXCL11, DNASE1L3, MMP1, CXCL10, CD48, CD47, CHRNA9, PGLYRP4, RNASE7, VNN1, CDH26, PRSS3P2, SAR1A, PI15, VNN3, F12, CLCA2, C10ORF99, CYP2E1, TCN1, MOXD1, IL20, C1QB, UGT1A10, WFDC12, CCR7, LYNX1, THBD, PLA2G2F, WNT5A, NETO2, CCL2, IFI30, CCL8, DEFB4B, DEFB4A, LGALS3BP, SAA2-SAA4, ERO1A, SLC35F6, ANGPTL4, PLAT, PRSS53, CFB, PMEL, EPHX3, IL1RN, GGH, CHI3L2, SLAMF7, T…	599	4160	20581	1.3215	0.0309998	0.00112403	0.112887
GOTERM_BP_FAT	GO:0032608~interferon-beta production	9	1.45631	8.39301e-05	DDX58, POLR3G, IFIH1, NMI, ZC3HAV1, IRF7, PYCARD, IRF1, NLRX1	565	43	16650	6.16794	0.382264	0.00265776	0.161917
GOTERM_MF_FAT	GO:0005539~glycosaminoglycan binding	20	3.23625	8.47362e-05	CCL2, SELL, CCL8, CXCL11, IGHM, CXCL10, HMMR, NOD2, SOST, PGLYRP4, CXCL13, SAA1, RNASE7, COMP, CEMIP, LIPG, LTF, HBEGF, PCSK6, FGFBP1	524	208	15478	2.84021	0.0930835	0.00541335	0.136222
GOTERM_BP_DIRECT	GO:0007059~chromosome segregation	11	1.77994	8.49445e-05	CENPN, TOP1, SPC25, KIF11, OIP5, NEK2, NUF2, CENPF, CENPW, NDC80, TOP2A	565	68	16792	4.8077	0.195036	0.00617961	0.150109
GOTERM_BP_FAT	GO:0050863~regulation of T cell activation	25	4.04531	8.7478e-05	TNFRSF21, CCL2, IL7R, PNP, CD47, NOD2, IL4R, RASGRP1, PYCARD, CD2, IL1B, VNN1, CD24, LYN, CCL19, IDO1, TRBC1, PRKCQ, CD83, CCR7, CD274, LCK, IRF1, PRDM1, PLA2G2F	565	299	16650	2.46397	0.394717	0.00275476	0.168756
KEGG_PATHWAY	hsa00982:Drug metabolism - cytochrome P450	12	1.94175	8.89552e-05	UGT1A7, UGT1A10, UGT1A6, UGT1A9, UGT1A8, UGT1A3, UGT1A5, ALDH1A3, UGT1A4, ALDH3B2, CYP2E1, UGT1A1	284	68	6879	4.27444	0.0214722	0.00240888	0.115059
KEGG_PATHWAY	hsa05204:Chemical carcinogenesis	13	2.10356	9.1435e-05	UGT1A7, UGT1A10, UGT1A6, UGT1A9, UGT1A8, UGT1A3, CYP2C18, ALDH1A3, UGT1A5, UGT1A4, ALDH3B2, CYP2E1, UGT1A1	284	80	6879	3.93605	0.0220641	0.00222863	0.118264
GOTERM_BP_FAT	GO:0098602~single organism cell adhesion	48	7.76699	9.23704e-05	PSMB10, WNT5A, TNFRSF21, CDK5R1, CCL2, MPZL2, S100A8, S100A9, RSAD2, CTPS1, IL7R, CDH3, PNP, CD48, CD47, NOD2, RASGRP1, IL4R, CD2, PYCARD, IL1B, VNN1, CD24, VMP1, RAB27A, LYN, IL1RN, CCL19, IDO1, TRBC1, FZD5, SLC7A11, JUP, CD83, PRKCQ, CCR7, CXCL13, PKP3, CD274, LCK, IRF1, DSC2, CLEC7A, PRDM1, SELE, PTAFR, GBP1, PLA2G2F	565	779	16650	1.81581	0.411476	0.00289274	0.178186
GOTERM_BP_FAT	GO:0045862~positive regulation of proteolysis	28	4.53074	9.33773e-05	BID, PSMB10, XDH, S100A8, S100A9, SOX7, AURKA, CASP7, PYCARD, IL1B, ZC3H12A, GBA, F12, CDK1, CDC20, IFI16, UBE2C, AIM2, STAT3, CCNB1, TNFSF10, IFI27, MAD2L1, PSME2, LCK, BUB1B, CTSC, SERPINB3	565	358	16650	2.30484	0.414868	0.00290836	0.180127
SMART	SM00093:SERPIN	8	1.2945	9.34414e-05	SERPINB9, SERPINB8, SERPINA3, SERPINB1, SERPINB4, SERPINA1, SERPINB13, SERPINB3	301	37	10057	7.22421	0.0184239	0.00617939	0.11696
GOTERM_BP_DIRECT	GO:0006915~apoptotic process	38	6.14887	9.36819e-05	TNFRSF21, PPARD, S100A8, S100A9, IL19, CXCR4, TRIM69, CASP7, MAP3K9, COMP, CD2, PYCARD, BUB1, IL1B, ZC3H12A, XAF1, MX1, PHLDA2, TIGAR, CDK1, GZMA, TPX2, GZMB, BIRC5, GJB6, CARD6, STAT1, BIRC3, AIM2, LCN2, SERPINB9, PLSCR1, TNFSF10, CARD14, IRF1, BUB1B, CTSC, MELK	565	567	16792	1.99184	0.212802	0.00662449	0.165537
GOTERM_BP_FAT	GO:0034612~response to tumor necrosis factor	23	3.72168	9.39716e-05	PSMB10, TNFRSF21, CCL2, CXCL8, CCL8, CCL19, BIRC3, STAT1, AIM2, CCL18, GCH1, LCN2, CARD14, CCL22, CCL20, TXNDC17, PSME2, PYCARD, UBD, ZC3H12A, LTB, SELE, GBA	565	263	16650	2.57714	0.41686	0.00291104	0.181272
INTERPRO	IPR001751:S100/Calbindin-D9k, conserved site	7	1.13269	9.4971e-05	S100P, S100A8, S100A7, S100A9, S100A7A, S100A2, S100A12	579	25	18559	8.97499	0.0938809	0.0108941	0.150658
GOTERM_BP_FAT	GO:0051336~regulation of hydrolase activity	72	11.6505	9.55991e-05	GNA15, GM2A, S100A8, MMP9, EZH2, S100A9, EIF5, PTTG1, CASP7, SERPINA3, LTF, SERPINA1, DEPDC1B, PI15, GZMA, GRHL3, IFI16, ECT2, SERPINB9, WFDC12, UHRF1, CCR7, EREG, PSME2, SERPINB8, LCK, SLPI, SERPINB1, SERPINB4, SERPINB3, PTAFR, BID, XDH, WNT5A, RALGPS2, CCL2, OAS3, CCL8, SOX7, OAS1, SFN, CCL22, CCL20, RASGRP1, PYCARD, SERPINB13, ANGPTL4, PIK3R2, RABIF, CCL19, BIRC5, BIRC3, CCL18, STAT3, AIM2, A2…	565	1337	16650	1.58696	0.422282	0.00294549	0.184409
GOTERM_BP_FAT	GO:0050867~positive regulation of cell activation	26	4.20712	9.72065e-05	WNT5A, IGHG1, IGHG2, CCL2, IGHM, IL7R, PNP, CD47, NOD2, IL4R, RASGRP1, PYCARD, CD2, IL1B, VNN1, CD24, LYN, CCL19, TRBC1, PRKCQ, CD83, CCR7, CD274, LCK, PRDM1, PTAFR	565	320	16650	2.39436	0.427587	0.00297895	0.187507
UP_KEYWORDS	Antibiotic	12	1.94175	9.74542e-05	WFDC12, PGLYRP4, CCL20, RNASE7, DEFB103A, DEFB103B, LTF, SLPI, C10ORF99, DEFB4B, DEFB4A, S100A12	599	95	20581	4.34008	0.0370142	0.00129973	0.135191
GOTERM_BP_FAT	GO:0002579~positive regulation of antigen processing and presentation	6	0.970874	9.92167e-05	NOD2, CCR7, TAP2, TAP1, PYCARD, CCL19	565	15	16650	11.7876	0.434154	0.00302432	0.191381
GOTERM_BP_FAT	GO:0000302~response to reactive oxygen species	20	3.23625	9.97132e-05	CDK1, S100A7, EZH2, CCL19, CYP2E1, STAT1, ECT2, SOD2, GCH1, GPX2, LCN2, PPIF, ARG1, CCR7, CD36, ERO1A, HMOX1, AREG, FOSL1, CCNA2	565	210	16650	2.80657	0.435764	0.00302337	0.192338
GOTERM_BP_FAT	GO:0050865~regulation of cell activation	35	5.66343	9.97758e-05	IGHG1, WNT5A, TNFRSF21, IGHG2, CCL2, IGHM, IL7R, PNP, CD47, NOD2, RASGRP1, HMOX1, IL4R, PYCARD, CD2, VNN1, IL1B, ZC3H12A, CD24, LYN, CCL19, IDO1, TRBC1, SAMSN1, CD83, PLSCR1, PRKCQ, CCR7, THBD, CD274, LCK, IRF1, PRDM1, PTAFR, PLA2G2F	565	501	16650	2.05871	0.435966	0.00300937	0.192458
GOTERM_BP_FAT	GO:0018149~peptide cross-linking	10	1.61812	0.00010077	CRCT1, SPRR1A, SPRR1B, SPRR2B, TGM1, LCE3D, SPRR3, SPRR2G, TGM3, IVL	565	56	16650	5.26233	0.439176	0.00302342	0.194374
GOTERM_BP_FAT	GO:0051785~positive regulation of nuclear division	10	1.61812	0.00010077	WNT5A, EREG, DLGAP5, NUSAP1, TGFA, IL1B, BIRC5, AURKA, UBE2C, CDCA5	565	56	16650	5.26233	0.439176	0.00302342	0.194374
GOTERM_BP_FAT	GO:0007093~mitotic cell cycle checkpoint	17	2.75081	0.000101157	CDK1, CENPF, TTK, AURKA, NDC80, CHEK1, SFN, CCNB1, NABP1, MAD2L1, FANCI, ZWINT, BUB1, BUB1B, ZWILCH, CCNA2, TOP2A	565	159	16650	3.15078	0.44042	0.00301923	0.19512
INTERPRO	IPR000975:Interleukin-1	5	0.809061	0.000103558	IL36G, IL1RN, IL1B, IL36RN, IL36A	579	9	18559	17.8075	0.101922	0.0106923	0.16427
GOTERM_BP_FAT	GO:0050715~positive regulation of cytokine secretion	13	2.10356	0.000105049	WNT5A, NOD2, PANX1, SAA1, IL4R, RASGRP1, CD274, CD2, PYCARD, CCL19, IL1B, TRIM16, AIM2	565	97	16650	3.94946	0.452783	0.00311901	0.202621
GOTERM_BP_DIRECT	GO:0071222~cellular response to lipopolysaccharide	14	2.26537	0.00010712	WNT5A, PPARD, CCL2, CXCL8, CMPK2, CXCL10, LCN2, ARG1, CD36, CCL20, IRF8, PYCARD, ZC3H12A, TNIP3	565	113	16792	3.68217	0.239364	0.00736732	0.189262
GOTERM_BP_FAT	GO:0022409~positive regulation of cell-cell adhesion	22	3.55987	0.000113183	WNT5A, CCL2, LYN, CCL19, TRBC1, IL7R, PNP, CD47, PRKCQ, CD83, NOD2, CCR7, CXCL13, RASGRP1, IL4R, CD274, LCK, PYCARD, VNN1, IL1B, CD24, PTAFR	565	248	16650	2.61419	0.477743	0.00334283	0.218293
UP_KEYWORDS	Ubl conjugation	77	12.4595	0.000115997	LDLR, PRR11, EZH2, CRABP2, AURKA, PTTG1, AURKB, MCM10, SLC7A5, TOP1, KIF2C, CCNE1, NOD2, EIF4EBP1, CXCR4, FANCI, LTF, H2AFX, MX1, TOP2A, CDCA5, CCNA2, DDX39A, CDK1, LYN, TPX2, TLE3, NUSAP1, IFI16, UBE2C, MXD1, RBBP6, JMY, ELL2, GLUL, UHRF1, CD36, KRT17, BUB1B, PRDM1, UBE2T, BID, CDK5R1, IFIH1, MCL1, FOXM1, KIAA0101, CHEK1, ANLN, SFN, N4BP1, CENPA, BUB1, ZC3H12A, ARNTL2, PIK3R2, MKI67, CEBPD, SUB1…	599	1705	20581	1.55169	0.0439007	0.00149533	0.160895
INTERPRO	IPR018952:2'-5'-oligoadenylate synthetase 1, domain 2/C-terminal	4	0.647249	0.00011743	OASL, OAS3, OAS1, OAS2	579	4	18559	32.0535	0.114763	0.0110206	0.186256
INTERPRO	IPR006117:2-5-oligoadenylate synthetase, conserved site	4	0.647249	0.00011743	OASL, OAS3, OAS1, OAS2	579	4	18559	32.0535	0.114763	0.0110206	0.186256
INTERPRO	IPR026774:2'-5'-oligoadenylate synthase	4	0.647249	0.00011743	OASL, OAS3, OAS1, OAS2	579	4	18559	32.0535	0.114763	0.0110206	0.186256
GOTERM_BP_FAT	GO:0045840~positive regulation of mitotic nuclear division	9	1.45631	0.000117554	EREG, DLGAP5, NUSAP1, TGFA, IL1B, BIRC5, AURKA, UBE2C, CDCA5	565	45	16650	5.89381	0.490682	0.00345393	0.226714
GOTERM_BP_FAT	GO:0032648~regulation of interferon-beta production	9	1.45631	0.000117554	DDX58, POLR3G, IFIH1, NMI, ZC3HAV1, IRF7, PYCARD, IRF1, NLRX1	565	45	16650	5.89381	0.490682	0.00345393	0.226714
GOTERM_CC_DIRECT	GO:0005819~spindle	14	2.26537	0.000120763	KIF11, PRC1, TPX2, NUSAP1, CENPF, TTK, CDC20, BIRC5, AURKA, AURKB, PTP4A1, HAUS7, SHCBP1, KIF20A	578	121	18224	3.64803	0.043355	0.00442248	0.166202
GOTERM_BP_FAT	GO:0042110~T cell activation	32	5.17799	0.000130692	PSMB10, TNFRSF21, CCL2, RSAD2, CTPS1, IL7R, PNP, CD48, CD47, NOD2, RASGRP1, IL4R, PYCARD, CD2, VNN1, IL1B, CD24, RAB27A, LYN, CCL19, IDO1, TRBC1, FZD5, CD83, PRKCQ, CCR7, CD274, LCK, IRF1, PRDM1, CLEC7A, PLA2G2F	565	446	16650	2.11437	0.527676	0.00381968	0.252022
GOTERM_BP_FAT	GO:0070489~T cell aggregation	32	5.17799	0.000130692	PSMB10, TNFRSF21, CCL2, RSAD2, CTPS1, IL7R, PNP, CD48, CD47, NOD2, RASGRP1, IL4R, PYCARD, CD2, VNN1, IL1B, CD24, RAB27A, LYN, CCL19, IDO1, TRBC1, FZD5, CD83, PRKCQ, CCR7, CD274, LCK, IRF1, PRDM1, CLEC7A, PLA2G2F	565	446	16650	2.11437	0.527676	0.00381968	0.252022
GOTERM_BP_FAT	GO:0051223~regulation of protein transport	46	7.44337	0.000131276	WNT5A, TNFRSF21, CDK5R1, PPARD, CCL2, PANX1, RSAD2, TRIM16, GPR68, SFN, ENSA, DPH3, ZIC1, SLC16A1, NOD2, SAA1, RASGRP1, IL4R, CD2, PYCARD, IL1B, ZC3H12A, YOD1, PIK3R2, CDK1, LYN, UGCG, CCL19, BIRC5, FZD5, WWTR1, ECT2, AIM2, IL36RN, DDX58, JUP, MAP4K4, GLUL, IFI27, CCR7, RGS20, CD36, CD274, VSNL1, CEMIP, GBP1	565	746	16650	1.81712	0.529256	0.00381727	0.253146
GOTERM_MF_DIRECT	GO:0001730~2'-5'-oligoadenylate synthetase activity	4	0.647249	0.000131378	OASL, OAS3, OAS1, OAS2	547	4	16881	30.8611	0.0995374	0.0173226	0.20141
GOTERM_BP_FAT	GO:0022407~regulation of cell-cell adhesion	29	4.69256	0.000135359	WNT5A, TNFRSF21, CCL2, IL7R, PNP, CD47, NOD2, RASGRP1, IL4R, PYCARD, CD2, VNN1, IL1B, CD24, LYN, IL1RN, CCL19, IDO1, TRBC1, CD83, PRKCQ, CCR7, CXCL13, CD274, LCK, IRF1, PRDM1, PTAFR, PLA2G2F	565	386	16650	2.21399	0.540161	0.00391594	0.261011
GOTERM_BP_FAT	GO:0071593~lymphocyte aggregation	32	5.17799	0.000136222	PSMB10, TNFRSF21, CCL2, RSAD2, CTPS1, IL7R, PNP, CD48, CD47, NOD2, RASGRP1, IL4R, PYCARD, CD2, VNN1, IL1B, CD24, RAB27A, LYN, CCL19, IDO1, TRBC1, FZD5, CD83, PRKCQ, CCR7, CD274, LCK, IRF1, PRDM1, CLEC7A, PLA2G2F	565	447	16650	2.10964	0.542433	0.00392109	0.262672
GOTERM_BP_FAT	GO:0006935~chemotaxis	37	5.98706	0.000138732	CXCL1, WNT5A, CDK5R1, CCL2, S100A8, S100A7, S100A9, CXCL2, FPR1, CXCL9, CXCL8, CCL8, CXCR2, DEFB4B, DEFB4A, CXCL11, CXCL10, TYMP, CCL22, CCL20, SAA2, CXCR4, SAA1, CH25H, IL1B, FOSL1, LYN, CCL19, EPHA2, CCL18, S100A12, CYP7B1, PRKCQ, CCR7, CXCL13, HBEGF, PTAFR	565	552	16650	1.97528	0.548977	0.00397327	0.267506
GOTERM_BP_FAT	GO:0010564~regulation of cell cycle process	39	6.31068	0.000141711	BID, PSMB10, WNT5A, CDK5R1, NEK2, FOXM1, E2F8, EZH2, TTK, ANLN, AURKA, CHEK1, AURKB, SFN, FAM83D, FANCI, BUB1, TGFA, IL1B, CCNA2, CDCA5, CDK1, KIF11, MKI67, DLGAP5, TPX2, CENPF, NUSAP1, C10ORF99, NDC80, CDC20, BIRC5, UBE2C, ECT2, CCNB1, MAD2L1, EREG, PSME2, BUB1B	565	595	16650	1.93158	0.556625	0.00403829	0.273244
GOTERM_BP_DIRECT	GO:0000070~mitotic sister chromatid segregation	7	1.13269	0.000143487	MAD2L1, CENPA, NEK2, ZWINT, NUSAP1, KIF18B, NDC80	565	25	16792	8.3217	0.306838	0.00959815	0.253437
SMART	SM01394:SM01394	7	1.13269	0.000144997	S100P, S100A8, S100A7, S100A9, S100A7A, S100A2, S100A12	301	28	10057	8.35299	0.0284442	0.00718818	0.181438
GOTERM_BP_FAT	GO:0043086~negative regulation of catalytic activity	50	8.09061	0.000145054	PSMB10, MMP9, GABBR1, ENSA, PTTG1, SFN, UGT1A7, UGT1A6, UGT1A9, UGT1A8, UGT1A3, UGT1A4, PYCARD, SERPINA3, LTF, IL1B, SERPINA1, SERPINB13, GBA, PI15, ANGPTL4, CDK1, LYN, SOCS3, GZMA, CDC20, BIRC5, IFI16, UBE2C, BIRC3, WWTR1, UGT1A1, A2ML1, CCNB1, PPIF, SERPINB9, WFDC12, UGT1A10, IFIT1, LAMP3, MAD2L1, PSME2, SERPINB8, PI3, SERPINB1, BUB1B, SLPI, SERPINB4, SERPINB3, IFI6	565	839	16650	1.7562	0.565049	0.00411292	0.279679
GOTERM_BP_FAT	GO:0042330~taxis	37	5.98706	0.00014522	CXCL1, WNT5A, CDK5R1, CCL2, S100A8, S100A7, S100A9, CXCL2, FPR1, CXCL9, CXCL8, CCL8, CXCR2, DEFB4B, DEFB4A, CXCL11, CXCL10, TYMP, CCL22, CCL20, SAA2, CXCR4, SAA1, CH25H, IL1B, FOSL1, LYN, CCL19, EPHA2, CCL18, S100A12, CYP7B1, PRKCQ, CCR7, CXCL13, HBEGF, PTAFR	565	553	16650	1.97171	0.565465	0.00409739	0.28
GOTERM_BP_FAT	GO:0002699~positive regulation of immune effector process	17	2.75081	0.000145654	WNT5A, CCL2, LYN, ZC3HAV1, DEFB103A, DEFB103B, CCL19, RSAD2, FZD5, NOD2, CD36, DDX60, RASGRP1, HMOX1, IL4R, IL1B, PTAFR	565	164	16650	3.05472	0.566546	0.00408951	0.280836
UP_KEYWORDS	Polymorphism	394	63.754	0.000147419	IGHM, ISG15, LTB4R, CH25H, MAP3K9, KCNK6, VNN1, SMOX, CDH26, RAB27B, CDCA5, CCNA2, VNN3, RAB27A, INA, KLRB1, GBP6, CLCA2, CYP2E1, YIF1B, CWH43, JUP, ZWINT, ST14, FCHSD1, IL36A, RALGPS2, IL36G, KIF4A, RTP4, ATP12A, ARG1, ARG2, DDX60L, ARNTL2, SLC28A3, MKI67, IL1RN, NUF2, GGH, NDC80, ACPP, GART, CYP7B1, WDR66, APOL1, PARP9, PI3, AREG, GK, APOL6, TTC22, ATP10B, LDLR, CYP2C18, EZH2, UNC93A, CCNE2, NO…	599	12043	20581	1.12409	0.0554581	0.0018388	0.204438
GOTERM_BP_FAT	GO:0098609~cell-cell adhesion	64	10.356	0.000147983	MPZL2, ZC3HAV1, S100A8, S100A9, EIF5, PNP, CD48, CD47, NOD2, IL4R, IL1B, VNN1, CDH26, RAB27A, TWF1, LYN, LAD1, PCDH7, TRBC1, SLC7A11, JUP, PRKCQ, CD83, CCR7, LCK, PRDM1, RAB10, PTAFR, PLA2G2F, PSMB10, WNT5A, TNFRSF21, CLDN17, CDK5R1, CCL2, CTPS1, RSAD2, ANLN, SFN, IL7R, CDH3, RASGRP1, CD2, PYCARD, VMP1, CD24, S100P, IL1RN, CCL19, IDO1, FZD5, STAT1, EPHA2, MICALL1, CCNB2, CXCL13, DSG3, PKP3, CD274…	565	1164	16650	1.62029	0.572302	0.00413454	0.28532
INTERPRO	IPR023796:Serpin domain	8	1.2945	0.000149313	SERPINB9, SERPINB8, SERPINA3, SERPINB1, SERPINB4, SERPINA1, SERPINB13, SERPINB3	579	38	18559	6.74811	0.143583	0.0128335	0.236768
INTERPRO	IPR000215:Serpin family	8	1.2945	0.000149313	SERPINB9, SERPINB8, SERPINA3, SERPINB1, SERPINB4, SERPINA1, SERPINB13, SERPINB3	579	38	18559	6.74811	0.143583	0.0128335	0.236768
GOTERM_BP_FAT	GO:0051347~positive regulation of transferase activity	41	6.6343	0.000149417	PSMB10, WNT5A, CDK5R1, NEK2, EZH2, FPR1, MAPKAPK3, AFAP1L2, AURKB, NOD2, CXCR4, SAA1, RASGRP1, MAP3K9, TGFA, LTF, IL1B, CD24, TIGAR, IRAK2, CDK1, LYN, TPX2, CCL19, CDC20, FZD5, UBE2C, ECT2, S100A12, CCNB1, PRKCQ, CCR7, CARD14, MAD2L1, EREG, PSME2, CEMIP, CKS2, BUB1B, LRP8, DCUN1D3	565	640	16650	1.88786	0.575806	0.00415429	0.28808
GOTERM_MF_FAT	GO:0001730~2'-5'-oligoadenylate synthetase activity	4	0.647249	0.000149597	OASL, OAS3, OAS1, OAS2	524	4	15478	29.5382	0.158441	0.00903779	0.240375
GOTERM_BP_FAT	GO:0071624~positive regulation of granulocyte chemotaxis	7	1.13269	0.00015028	CXCL1, CCR7, S100A7, CXCL2, CXCL8, CCL19, CXCR2	565	25	16650	8.25133	0.577904	0.00415811	0.289743
GOTERM_BP_FAT	GO:0042127~regulation of cell proliferation	80	12.945	0.000152438	NAMPT, PPARD, PRC1, MMP9, EZH2, TTK, CXCR2, CXCL11, PNP, CXCL10, CD47, NOD2, HPSE, IL4R, HMOX1, TGFA, IL1B, LTF, FOSL1, CCNA2, ASPM, CDK1, LYN, MMP12, JUP, PRKCQ, GLUL, EREG, LCK, ESRP2, PRDM1, SERPINB3, PTAFR, PLA2G2F, SHCBP1, BID, WNT5A, XDH, CXCL1, TNFRSF21, KRT6A, CCL2, FOXM1, CXCL2, CXCL9, CCL8, IFI30, CXCL8, SOX7, CHEK1, SFN, CDH3, ARG1, LRG1, TGM1, PYCARD, CD24, SLC35F6, FGFBP1, CCL19, CDC…	565	1552	16650	1.51902	0.583099	0.00419744	0.293897
GOTERM_BP_FAT	GO:0070201~regulation of establishment of protein localization	49	7.9288	0.000154564	PPARD, DPH3, ZIC1, NOD2, SLC16A1, SAA1, IL4R, IL1B, YOD1, CDK1, LYN, UGCG, GZMB, ECT2, JUP, MAP4K4, CCR7, GLUL, CD36, VSNL1, CEMIP, GBP1, WNT5A, BID, TNFRSF21, CDK5R1, CCL2, PANX1, RSAD2, TRIM16, ENSA, SFN, GPR68, RASGRP1, CD2, PYCARD, ZC3H12A, PIK3R2, CCL19, BIRC5, WWTR1, FZD5, EPHA2, AIM2, IL36RN, DDX58, IFI27, RGS20, CD274	565	820	16650	1.76095	0.588156	0.00423555	0.29799
GOTERM_BP_FAT	GO:0030071~regulation of mitotic metaphase/anaphase transition	9	1.45631	0.000161594	CCNB1, MAD2L1, DLGAP5, BUB1, CENPF, TTK, BUB1B, NDC80, UBE2C	565	47	16650	5.64301	0.604444	0.00440675	0.311524
GOTERM_BP_FAT	GO:1903039~positive regulation of leukocyte cell-cell adhesion	20	3.23625	0.00016307	CCL2, LYN, CCL19, TRBC1, IL7R, PNP, CD47, PRKCQ, CD83, NOD2, CCR7, RASGRP1, IL4R, CD274, LCK, PYCARD, VNN1, IL1B, CD24, PTAFR	565	218	16650	2.70358	0.607781	0.00442589	0.314365
UP_KEYWORDS	Host-virus interaction	26	4.20712	0.000168456	PSMB10, IFIH1, LDLR, SYNCRIP, RSAD2, NLRX1, MMP1, TOP1, ISG15, CXCR4, CENPA, TAP2, TAP1, BUB1, H2AFX, CCNA2, LYN, STAT1, TRIM22, STAT3, EPHA2, DDX58, IFIT1, IRF7, LCK, KPNA2	599	385	20581	2.32034	0.0631182	0.00203537	0.23358
GOTERM_BP_FAT	GO:0051247~positive regulation of protein metabolic process	78	12.6214	0.000171387	S100A8, S100A7, MMP9, EZH2, S100A9, TTK, AURKA, NOD2, CXCR4, FANCI, SAA1, CASP7, MAP3K9, HMOX1, TGFA, ALOX12B, IL1B, LTF, LTB, IRAK2, CDK1, F12, LYN, SOCS3, TPX2, IFI16, UBE2C, ECT2, IL20, PRKCQ, CCR7, UHRF1, CARD14, CD36, MAD2L1, EREG, KRT17, PSME2, LCK, CEMIP, BUB1B, CTSC, SERPINB3, DCUN1D3, PTAFR, BID, XDH, PSMB10, WNT5A, CDK5R1, CCL2, NMI, MAPKAPK3, FPR1, CCL8, SOX7, AFAP1L2, CCL22, CCL20, RA…	565	1508	16650	1.52426	0.626065	0.00462922	0.330373
GOTERM_BP_FAT	GO:0044092~negative regulation of molecular function	61	9.87055	0.000172982	ZC3HAV1, MMP9, EZH2, GABBR1, AURKA, PTTG1, AURKB, HMOX1, SERPINA3, IL1B, LTF, SERPINA1, PI15, IRAK2, CDK1, LYN, GZMA, SOCS3, IFI16, UBE2C, UGT1A1, SERPINB9, WFDC12, UGT1A10, MAD2L1, LYNX1, PSME2, SERPINB8, SLPI, BUB1B, SERPINB1, SERPINB4, SERPINB3, PSMB10, NEK2, ENSA, SFN, UGT1A7, UGT1A6, UGT1A9, UGT1A8, UGT1A3, UGT1A4, PYCARD, ZC3H12A, SERPINB13, GBA, ANGPTL4, BIRC5, CDC20, WWTR1, BIRC3, A2ML1, …	565	1100	16650	1.63419	0.629474	0.00465034	0.333444
GOTERM_BP_FAT	GO:0050708~regulation of protein secretion	29	4.69256	0.000174946	WNT5A, TNFRSF21, PPARD, PANX1, RSAD2, TRIM16, DPH3, ENSA, GPR68, SLC16A1, NOD2, SAA1, RASGRP1, IL4R, PYCARD, CD2, IL1B, ZC3H12A, LYN, CCL19, BIRC5, AIM2, IL36RN, MAP4K4, GLUL, CCR7, CD274, VSNL1, GBP1	565	392	16650	2.18011	0.633627	0.00468108	0.337223
GOTERM_BP_FAT	GO:0071347~cellular response to interleukin-1	12	1.94175	0.000184311	LCN2, IRAK2, CCL22, CCL2, CCL20, IL1RN, PYCARD, CCL8, CXCL8, CCL19, ZC3H12A, CCL18	565	88	16650	4.0185	0.652802	0.00490819	0.355244
GOTERM_BP_FAT	GO:1902099~regulation of metaphase/anaphase transition of cell cycle	9	1.45631	0.000188237	CCNB1, MAD2L1, DLGAP5, BUB1, CENPF, TTK, BUB1B, NDC80, UBE2C	565	48	16650	5.52544	0.660538	0.00498933	0.362798
GOTERM_BP_FAT	GO:0006979~response to oxidative stress	29	4.69256	0.000189861	MCL1, S100A7, EZH2, GCH1, GPX2, ARG1, ERO1A, SLC23A2, HMOX1, VNN1, ZC3H12A, FOSL1, CCNA2, GBA, CDK1, CCL19, CYP2E1, STAT1, ECT2, SLC7A11, SOD2, GJB2, LCN2, PPIF, CCR7, CD36, PON2, AREG, MELK	565	394	16650	2.16904	0.663688	0.00500914	0.365923
KEGG_PATHWAY	hsa00980:Metabolism of xenobiotics by cytochrome P450	12	1.94175	0.000194738	UGT1A7, UGT1A10, UGT1A6, UGT1A9, UGT1A8, UGT1A3, UGT1A5, ALDH1A3, UGT1A4, ALDH3B2, CYP2E1, UGT1A1	284	74	6879	3.92786	0.0464093	0.00431075	0.251723
UP_KEYWORDS	Glycosyltransferase	19	3.07443	0.000196953	NAMPT, GALNT6, UGCG, UPP1, UGT1A1, PNP, ST6GALNAC1, UGT1A7, UGT1A10, UGT1A6, UGT1A9, TYMP, UGT1A8, UGT1A3, UGT1A5, UGT1A4, FUT3, FUT2, HAS3	599	236	20581	2.76619	0.0733954	0.00230728	0.273044
UP_KEYWORDS	Glycoprotein	170	27.5081	0.000201149	MPZL1, MPZL2, LYPD5, MMP9, IL19, IGHM, SLC7A5, MMP1, CD48, CD47, CHRNA9, PGLYRP4, LTB4R, KCNK6, RNASE7, CH25H, VNN1, CDH26, PI15, VNN3, INA, KLRB1, F12, CLCA2, DUOXA1, C10ORF99, TCN1, MOXD1, CWH43, JUP, C1QB, UGT1A10, CCR7, LYNX1, CD36, THBD, RHCG, TMPRSS11D, ST14, HAS3, PLA2G2F, WNT5A, XDH, NETO2, CCL2, PANX1, IFI30, OAS2, LGALS3BP, ERO1A, SLC35F6, ANGPTL4, PLAT, CFB, PMEL, EPHX3, IL1RN, GGH, SL…	599	4551	20581	1.28346	0.074899	0.00228716	0.278853
GOTERM_BP_FAT	GO:0032270~positive regulation of cellular protein metabolic process	74	11.9741	0.000203461	S100A8, S100A7, MMP9, EZH2, S100A9, TTK, AURKA, NOD2, CXCR4, FANCI, SAA1, CASP7, MAP3K9, TGFA, ALOX12B, IL1B, LTF, IRAK2, CDK1, F12, LYN, SOCS3, TPX2, IFI16, UBE2C, ECT2, IL20, UHRF1, CCR7, CARD14, CD36, MAD2L1, EREG, KRT17, PSME2, LCK, CEMIP, BUB1B, CTSC, SERPINB3, DCUN1D3, PTAFR, XDH, PSMB10, WNT5A, BID, CDK5R1, CCL2, NMI, MAPKAPK3, FPR1, CCL8, SOX7, AFAP1L2, CCL22, CCL20, RASGRP1, PYCARD, ZC3H…	565	1420	16650	1.53571	0.688943	0.00534247	0.392085
GOTERM_BP_FAT	GO:0001523~retinoid metabolic process	12	1.94175	0.000203998	UGT1A7, RDH12, UGT1A9, PPARD, UGT1A8, UGT1A3, AKR1B10, ALDH1A3, CRABP2, DHRS9, LRP8, UGT1A1	565	89	16650	3.97335	0.689902	0.00533215	0.393119
GOTERM_BP_DIRECT	GO:0006139~nucleobase-containing compound metabolic process	9	1.45631	0.000206181	TYMS, GDA, SLC23A2, OAS3, UPP1, CTPS1, OAS2, PNP, TK1	565	49	16792	5.45884	0.409415	0.0134129	0.363982
BBID	109.Chemokine_families	10	1.61812	0.000206534	CCL22, CCL2, CCL20, CXCL13, CXCL9, CCL8, CXCL8, CCL19, CXCL11, CXCL10	36	27	388	3.99177	0.0100702	0.0100702	0.197848
GOTERM_BP_FAT	GO:0072678~T cell migration	8	1.2945	0.000209579	WNT5A, CCL2, CCL20, S100A7, CXCL13, PYCARD, CXCL11, CXCL10	565	37	16650	6.37168	0.699679	0.00545282	0.403854
GOTERM_BP_FAT	GO:0002831~regulation of response to biotic stimulus	15	2.42718	0.000213248	ZC3HAV1, DEFB103A, DEFB103B, NLRX1, BIRC3, AIM2, DDX58, IFIT1, DDX60, LCK, PYCARD, ZC3H12A, LTF, PRDM1, TIGAR	565	136	16650	3.25026	0.705936	0.00552297	0.410909
GOTERM_BP_FAT	GO:0045861~negative regulation of proteolysis	25	4.04531	0.000213881	PLAT, CHAC1, MMP9, BIRC5, PBK, PTTG1, SFN, IFI16, BIRC3, A2ML1, SERPINB9, WFDC12, N4BP1, LAMP3, SERPINB8, PI3, SERPINA3, SERPINB1, SLPI, SERPINB4, SERPINA1, SERPINB13, SERPINB3, IFI6, PI15	565	317	16650	2.32406	0.707003	0.00551444	0.412126
KEGG_PATHWAY	hsa04062:Chemokine signaling pathway	20	3.23625	0.000213928	CXCL1, CCL2, LYN, CXCL2, CXCL9, CXCL8, CCL19, CCL8, CXCR2, CXCL11, STAT1, STAT3, CCL18, CXCL10, CCL22, CCR7, CCL20, CXCR4, CXCL13, PIK3R2	284	186	6879	2.6045	0.0508647	0.00434088	0.276497
UP_KEYWORDS	Oxidoreductase	34	5.50162	0.000217813	XDH, STEAP4, CYB5R2, HSD17B2, CYP2C18, HSD17B1, ETHE1, HR, CYP4F22, IL4I1, AASS, IFI30, GPX2, ERO1A, CH25H, HMOX1, ALDH1A3, ALOX12B, SMOX, BDH1, SDR9C7, KDM7A, DHRS9, ALDH3B2, CYP2E1, IDO1, MOXD1, IDH3A, SOD2, RDH12, CYP7B1, SQLE, AKR1B10, RRM2	599	582	20581	2.00722	0.0808471	0.00240575	0.301922
GOTERM_BP_FAT	GO:0010965~regulation of mitotic sister chromatid separation	9	1.45631	0.000218384	CCNB1, MAD2L1, DLGAP5, BUB1, CENPF, TTK, BUB1B, NDC80, UBE2C	565	49	16650	5.41268	0.71448	0.00560505	0.420786
GOTERM_BP_FAT	GO:0001818~negative regulation of cytokine production	20	3.23625	0.000218429	TNFRSF21, IFIH1, NMI, NLRX1, UBE2L6, IDO1, CDH3, EPHA2, IL36RN, DDX58, CD83, ISG15, HMOX1, CD274, PYCARD, LTF, ZC3H12A, CD24, GBP1, GBA	565	223	16650	2.64296	0.714554	0.00558125	0.420873
GOTERM_BP_FAT	GO:0042981~regulation of apoptotic process	73	11.8123	0.000226575	PPARD, S100A8, MMP9, S100A9, IL19, AURKA, CXCR2, AURKB, NOD2, CASP7, MAP3K9, HMOX1, TGFA, IL1B, LTF, VNN1, TOP2A, FOSL1, HIGD1A, CDK1, LYN, GZMA, SOCS3, BCL2A1, GZMB, ECT2, JMY, SERPINB9, MAP4K4, PRKCQ, CCR7, CARD14, MAD2L1, LCK, UBD, CTSC, DCUN1D3, MELK, BID, XDH, WNT5A, TNFRSF21, CDK5R1, CCL2, MCL1, SOX7, SFN, COMP, ALDH1A3, PYCARD, ZC3H12A, SERPINB13, SLC35F6, ANGPTL4, TIGAR, CCL19, BIRC5, IDO…	565	1400	16650	1.5366	0.727594	0.00576317	0.436537
GOTERM_MF_DIRECT	GO:0042803~protein homodimerization activity	43	6.95793	0.000227726	XDH, NAMPT, KYNU, MCL1, E2F8, TTK, SDCBP2, PSPH, GCH1, UGT1A7, TYMS, UGT1A6, UGT1A9, SLC16A1, UGT1A8, UGT1A3, RASGRP1, MAP3K9, ALDH1A3, HMOX1, UGT1A4, TAP1, CD2, PYCARD, TOP2A, IRAK2, GZMA, CEBPD, BCL2A1, TREX2, CENPF, BIRC5, STAT1, WWTR1, UGT1A1, ECT2, ABCG1, LCN2, JUP, UGT1A10, C1QB, MAD2L1, ID1	547	730	16881	1.81784	0.166187	0.0256295	0.348875
INTERPRO	IPR013787:S100/CaBP-9k-type, calcium binding, subdomain	7	1.13269	0.000229134	S100P, S100A8, S100A7, S100A9, S100A7A, S100A2, S100A12	579	29	18559	7.73706	0.211694	0.0181312	0.363127
GOTERM_BP_FAT	GO:0006721~terpenoid metabolic process	13	2.10356	0.0002462	UGT1A7, RDH12, UGT1A9, PPARD, UGT1A8, UGT1A3, AKR1B10, ALDH1A3, CRABP2, DHRS9, LRP8, CYP2E1, UGT1A1	565	106	16650	3.61413	0.756616	0.00623322	0.474262
GOTERM_BP_FAT	GO:0071622~regulation of granulocyte chemotaxis	8	1.2945	0.000249486	CXCL1, CCR7, CCL2, S100A7, CXCL2, CXCL8, CCL19, CXCR2	565	38	16650	6.20401	0.761164	0.00628841	0.480577
GOTERM_BP_DIRECT	GO:0061436~establishment of skin barrier	6	0.970874	0.000250134	KRT16, ALOX12B, GRHL3, SFN, TMEM79, ABCA12	565	18	16792	9.90678	0.472139	0.0158462	0.441413
GOTERM_BP_FAT	GO:0044784~metaphase/anaphase transition of cell cycle	9	1.45631	0.000252378	CCNB1, MAD2L1, DLGAP5, BUB1, CENPF, TTK, BUB1B, NDC80, UBE2C	565	50	16650	5.30442	0.765096	0.00633327	0.486134
GOTERM_BP_FAT	GO:0009966~regulation of signal transduction	125	20.2265	0.000256165	S100A8, ZC3HAV1, S100A7, MMP9, FAM110C, IL19, CRABP2, S100A9, TTK, AURKA, AURKB, CXCL11, ZIC1, CXCL10, MAP3K9, IL1B, VNN1, DEPDC1B, ASPM, SOCS3, CHAC1, IL20, JUP, MAP4K4, CCR7, LYNX1, CD36, PRDM1, GBP1, WNT5A, NETO2, XDH, CDK5R1, RALGPS2, CCL2, MCL1, MAPKAPK3, CCL8, CHEK1, SOX7, AFAP1L2, SLC35F6, BLNK, IL1RN, EPHA2, ACPP, S100A12, PPIF, CYP7B1, TNFSF10, RGS1, IFI6, PPARD, EZH2, FAM83D, NOD2, SAA1…	565	2728	16650	1.3503	0.770147	0.00640003	0.493412
GOTERM_BP_FAT	GO:0061436~establishment of skin barrier	6	0.970874	0.000260168	KRT16, ALOX12B, GRHL3, SFN, TMEM79, ABCA12	565	18	16650	9.82301	0.77537	0.00647158	0.501105
GOTERM_BP_DIRECT	GO:0048247~lymphocyte chemotaxis	7	1.13269	0.000280173	CCL22, CCL2, CCL20, SAA1, CCL8, CCL19, CCL18	565	28	16792	7.43009	0.511131	0.0173037	0.494298
INTERPRO	IPR006116:2-5-oligoadenylate synthetase, N-terminal	4	0.647249	0.000286764	OASL, OAS3, OAS1, OAS2	579	5	18559	25.6428	0.257478	0.02104	0.454262
GOTERM_BP_FAT	GO:0051306~mitotic sister chromatid separation	9	1.45631	0.000290581	CCNB1, MAD2L1, DLGAP5, BUB1, CENPF, TTK, BUB1B, NDC80, UBE2C	565	51	16650	5.20042	0.811355	0.00719429	0.559527
GOTERM_BP_FAT	GO:0010466~negative regulation of peptidase activity	21	3.39806	0.00029478	MMP9, BIRC5, PTTG1, SFN, IFI16, BIRC3, A2ML1, SERPINB9, WFDC12, LAMP3, SERPINB8, PI3, SERPINA3, SERPINB1, SLPI, SERPINA1, SERPINB4, SERPINB13, SERPINB3, IFI6, PI15	565	247	16650	2.50546	0.815848	0.00726655	0.567591
GOTERM_MF_DIRECT	GO:0004867~serine-type endopeptidase inhibitor activity	12	1.94175	0.00029485	SERPINB9, WFDC12, SERPINB8, PI3, SERPINA3, SERPINB1, SLPI, SERPINB4, SERPINA1, SERPINB13, SERPINB3, A2ML1	547	97	16881	3.81786	0.209686	0.0289872	0.451492
GOTERM_BP_FAT	GO:0050870~positive regulation of T cell activation	19	3.07443	0.000295166	CCL2, LYN, CCL19, TRBC1, IL7R, PNP, CD47, PRKCQ, CD83, NOD2, CCR7, RASGRP1, IL4R, CD274, LCK, PYCARD, VNN1, IL1B, CD24	565	210	16650	2.66625	0.816256	0.00724492	0.568332
GOTERM_BP_FAT	GO:0045931~positive regulation of mitotic cell cycle	14	2.26537	0.000296857	CDK1, DLGAP5, NUSAP1, BIRC5, NDC80, AURKA, UBE2C, CCNB1, EIF4EBP1, MAD2L1, EREG, TGFA, IL1B, CDCA5	565	124	16650	3.32715	0.81803	0.00725524	0.571578
GOTERM_BP_FAT	GO:0002764~immune response-regulating signaling pathway	35	5.66343	0.000297975	PSMB10, IGHG1, TNFRSF21, IGHG2, IFIH1, ZC3HAV1, FPR1, MAPKAPK3, NLRX1, RSAD2, IGHM, NOD2, PGLYRP4, FCGR1A, DDX60, FCGR1B, LTF, CD24, FCGR3A, TNIP3, PIK3R2, IRAK2, LYN, TRBC1, BIRC3, DDX58, PRKCQ, CCR7, CD36, PSME2, IRF7, LCK, IRF1, CLEC7A, GBP1	565	531	16650	1.9424	0.819194	0.00725159	0.573725
GOTERM_BP_DIRECT	GO:0031145~anaphase-promoting complex-dependent catabolic process	11	1.77994	0.000302615	PSMB10, CCNB1, CDK1, MAD2L1, PSME2, BUB1B, AURKA, CDC20, PTTG1, AURKB, UBE2C	565	79	16792	4.13828	0.538371	0.0182363	0.533792
GOTERM_BP_FAT	GO:0043067~regulation of programmed cell death	73	11.8123	0.00030315	PPARD, S100A8, MMP9, S100A9, IL19, AURKA, CXCR2, AURKB, NOD2, CASP7, MAP3K9, HMOX1, TGFA, IL1B, LTF, VNN1, TOP2A, FOSL1, HIGD1A, CDK1, LYN, GZMA, SOCS3, BCL2A1, GZMB, ECT2, JMY, SERPINB9, MAP4K4, PRKCQ, CCR7, CARD14, MAD2L1, LCK, UBD, CTSC, DCUN1D3, MELK, BID, XDH, WNT5A, TNFRSF21, CDK5R1, CCL2, MCL1, SOX7, SFN, COMP, ALDH1A3, PYCARD, ZC3H12A, SERPINB13, SLC35F6, ANGPTL4, TIGAR, CCL19, BIRC5, IDO…	565	1413	16650	1.52246	0.824487	0.00734593	0.583661
UP_KEYWORDS	Protease	32	5.17799	0.000308748	PSMB10, MMP9, OTUB2, MMP1, CASP7, PRSS2, PRSS3, LTF, KLK10, YOD1, PCSK6, PRSS3P2, KLK13, KLK6, PLAT, F12, PRSS53, KLK8, CLCA2, KLK9, CFB, GZMA, GZMB, MMP12, TMPRSS4, TMPRSS11D, ST14, SPCS3, PRSS27, SLPI, CTSC, ADAMDEC1	599	544	20581	2.02111	0.11264	0.00331405	0.427722
GOTERM_BP_FAT	GO:0010950~positive regulation of endopeptidase activity	15	2.42718	0.000310782	BID, XDH, S100A8, S100A9, SOX7, IFI16, AIM2, STAT3, TNFSF10, IFI27, PSME2, CASP7, LCK, PYCARD, SERPINB3	565	141	16650	3.135	0.83201	0.00749855	0.598313
GOTERM_MF_DIRECT	GO:0048248~CXCR3 chemokine receptor binding	4	0.647249	0.000320533	CXCL13, CXCL9, CXCL11, CXCL10	547	5	16881	24.6888	0.225724	0.028025	0.490728
GOTERM_BP_FAT	GO:0031145~anaphase-promoting complex-dependent catabolic process	11	1.77994	0.000323599	PSMB10, CCNB1, CDK1, MAD2L1, PSME2, BUB1B, AURKA, CDC20, PTTG1, AURKB, UBE2C	565	79	16650	4.10328	0.843928	0.00777398	0.622917
GOTERM_BP_FAT	GO:0044093~positive regulation of molecular function	90	14.5631	0.000324974	GNA15, GM2A, S100A8, MMP9, EZH2, EIF5, S100A9, DPH3, AURKB, NOD2, CXCR4, SAA1, CASP7, MAP3K9, TGFA, IL1B, LTF, DEPDC1B, FOSL1, IRAK2, CDK1, LYN, TPX2, GRHL3, IFI16, UBE2C, ECT2, JMY, JUP, PRKCQ, CCR7, UHRF1, CARD14, MAD2L1, EREG, PSME2, LCK, CEMIP, BUB1B, SERPINB3, DCUN1D3, PTAFR, BID, WNT5A, XDH, PSMB10, CXCL1, CDK5R1, RALGPS2, CCL2, NEK2, MAPKAPK3, TRIM14, FPR1, CCL8, SOX7, AFAP1L2, CDH3, GCH1,…	565	1840	16650	1.44142	0.845155	0.00777435	0.625556
GOTERM_BP_FAT	GO:0046649~lymphocyte activation	40	6.47249	0.000325368	IGHG1, PSMB10, TNFRSF21, IGHG2, CCL2, RSAD2, CTPS1, IGHM, IL7R, PNP, CD48, CD47, NOD2, LY6D, RASGRP1, IL4R, PYCARD, CD2, VNN1, IL1B, CD24, RAB27A, BLNK, LYN, CCL19, IDO1, SLAMF7, TRBC1, FZD5, SAMSN1, CD83, PRKCQ, CCR7, CD274, LCK, ULBP2, IRF1, CLEC7A, PRDM1, PLA2G2F	565	643	16650	1.83322	0.845505	0.00775144	0.626312
GOTERM_BP_FAT	GO:0051251~positive regulation of lymphocyte activation	23	3.72168	0.000326437	IGHG1, IGHG2, CCL2, LYN, CCL19, TRBC1, IGHM, IL7R, PNP, CD47, CD83, PRKCQ, NOD2, CCR7, RASGRP1, IL4R, CD274, LCK, PYCARD, VNN1, IL1B, PRDM1, CD24	565	287	16650	2.36163	0.84645	0.00774466	0.628363
GOTERM_MF_DIRECT	GO:0016758~transferase activity, transferring hexosyl groups	7	1.13269	0.000341046	UGT1A7, UGT1A6, UGT1A9, UGT1A8, UGT1A3, UGT1A4, UGT1A1	547	30	16881	7.20091	0.238299	0.026853	0.522056
KEGG_PATHWAY	hsa05162:Measles	16	2.589	0.000343316	IFIH1, OAS3, OAS1, OAS2, STAT1, STAT3, DDX58, IRF9, CCNE2, CCNE1, PRKCQ, TNFSF10, IRF7, IL1B, MX1, PIK3R2	284	133	6879	2.9139	0.0803697	0.00642417	0.443386
KEGG_PATHWAY	hsa05160:Hepatitis C	16	2.589	0.000343316	CLDN17, LDLR, SOCS3, OAS3, CXCL8, OAS1, OAS2, STAT1, STAT3, DDX58, IRF9, IFIT1, IRF7, IRF1, PPP2R2C, PIK3R2	284	133	6879	2.9139	0.0803697	0.00642417	0.443386
GOTERM_BP_FAT	GO:0007051~spindle organization	13	2.10356	0.000348185	KIF4A, KIF11, PRC1, NEK2, TPX2, TTK, AURKA, BIRC5, HAUS7, AURKB, BIRC3, ASPM, KIF2A	565	110	16650	3.4827	0.864473	0.00822459	0.670093
GOTERM_BP_FAT	GO:0019752~carboxylic acid metabolic process	48	7.76699	0.000348809	MYO5A, PPARD, KYNU, CYP2C18, CRABP2, HK2, CYP4F22, IL4I1, AASS, CTPS1, PSPH, SLC7A5, UGT1A7, ARG1, UGT1A6, UGT1A9, JMJD7-PLA2G4B, SLC16A1, UGT1A8, UGT1A3, SLC23A2, ARG2, CH25H, UGT1A5, ALDH1A3, UGT1A4, ALOX12B, VNN1, ELOVL7, GPT2, VNN3, TIGAR, HAL, GGH, SLC6A14, DHRS9, IDO1, CYP2E1, UGT1A1, STAT3, GART, UGT1A10, CYP7B1, GLUL, ABCC1, PLA2G3, PLA2G4B, SLC27A4	565	826	16650	1.71249	0.864957	0.00820551	0.67129
GOTERM_MF_FAT	GO:0048248~CXCR3 chemokine receptor binding	4	0.647249	0.000364584	CXCL13, CXCL9, CXCL11, CXCL10	524	5	15478	23.6305	0.343244	0.0208027	0.58487
GOTERM_BP_FAT	GO:0051249~regulation of lymphocyte activation	29	4.69256	0.000377446	IGHG1, TNFRSF21, IGHG2, CCL2, IL7R, IGHM, PNP, CD47, NOD2, RASGRP1, IL4R, PYCARD, CD2, VNN1, IL1B, CD24, LYN, CCL19, IDO1, TRBC1, SAMSN1, PRKCQ, CD83, CCR7, CD274, LCK, IRF1, PRDM1, PLA2G2F	565	411	16650	2.07932	0.88543	0.00884009	0.726213
GOTERM_CC_FAT	GO:0000922~spindle pole	15	2.42718	0.000383407	KIF11, PRC1, NEK2, DLGAP5, FAM110C, TPX2, CENPF, AURKA, CDC20, AURKB, FAM83D, CCNB1, MAD2L1, ASPM, KIF2A	535	133	14527	3.0624	0.186421	0.0146286	0.55636
GOTERM_BP_FAT	GO:0033554~cellular response to stress	87	14.0777	0.000389833	PPARD, EZH2, AURKA, PTTG1, MCM10, CXCL10, EIF4EBP1, NOD2, ISG15, FANCI, MAP3K9, HMOX1, IL1B, VNN1, H2AFX, YOD1, TOP2A, CDCA5, CCNA2, DDX39A, IRAK2, CDK1, LYN, CHAC1, BCL2A1, UBE2F, PBK, IFI16, RBBP6, ECT2, JMY, MAP4K4, NABP1, GLUL, CCR7, UHRF1, CD36, SERPINB3, UBE2T, MELK, BID, WNT5A, XDH, CCL2, MCL1, FOXM1, UPP1, KIAA0101, HK2, CXCL8, CHEK1, SFN, GCH1, ARG1, JMJD7-PLA2G4B, POLE2, ERO1A, TMEM33, …	565	1773	16650	1.44603	0.893295	0.00909184	0.749961
GOTERM_BP_FAT	GO:0009611~response to wounding	40	6.47249	0.000392248	WNT5A, GNA15, KRT6A, PPARD, CCL2, S100A8, EZH2, S100A9, AURKA, CDH3, ARG1, CCL20, SAA1, HPSE, HMOX1, TGFA, SERPINA1, RAB27A, PLAT, KLK6, CDK1, F12, KLK8, LYN, GRHL3, TC2N, SLC7A11, MMP12, SOD2, CCNB1, PLSCR1, PRKCQ, CD36, THBD, EREG, LCK, IRF1, SPRR3, HBEGF, FABP5	565	649	16650	1.81627	0.894764	0.00911089	0.754589
GOTERM_BP_FAT	GO:0016101~diterpenoid metabolic process	12	1.94175	0.000398169	UGT1A7, RDH12, UGT1A9, PPARD, UGT1A8, UGT1A3, AKR1B10, ALDH1A3, CRABP2, DHRS9, LRP8, UGT1A1	565	96	16650	3.68363	0.898282	0.00921055	0.765939
GOTERM_BP_FAT	GO:0006629~lipid metabolic process	69	11.165	0.000403955	PPARD, CYB5R2, GM2A, LDLR, ARSF, CYP2C18, CRABP2, NOD2, SLC16A1, CH25H, ALOX12B, IL1B, ELOVL7, STS, LYN, SPTLC2, UGCG, DHRS9, ALDH3B2, CYP2E1, UGT1A1, ST6GALNAC1, CWH43, UGT1A10, CCR7, CD36, EREG, SQLE, AKR1B10, LCK, PLA2G3, PLA2G2F, SLC27A4, MYO5A, HSD17B2, HSD17B1, PLBD1, CERS3, PDSS1, UGT1A7, UGT1A6, JMJD7-PLA2G4B, UGT1A9, UGT1A8, UGT1A3, ALDH1A3, UGT1A4, GBA, PIK3R2, NRBF2, IL1RN, SPTSSA, CCL…	565	1330	16650	1.52884	0.901605	0.00930628	0.777027
GOTERM_BP_FAT	GO:0006720~isoprenoid metabolic process	14	2.26537	0.000405143	UGT1A7, RDH12, UGT1A9, PPARD, UGT1A8, UGT1A3, AKR1B10, ALDH1A3, CRABP2, DHRS9, LRP8, CYP2E1, UGT1A1, PDSS1	565	128	16650	3.22317	0.902274	0.00929623	0.779304
GOTERM_BP_FAT	GO:0043436~oxoacid metabolic process	48	7.76699	0.000405897	MYO5A, PPARD, KYNU, CYP2C18, CRABP2, HK2, CYP4F22, IL4I1, AASS, CTPS1, PSPH, SLC7A5, UGT1A7, ARG1, UGT1A6, UGT1A9, JMJD7-PLA2G4B, SLC16A1, UGT1A8, UGT1A3, SLC23A2, ARG2, CH25H, UGT1A5, ALDH1A3, UGT1A4, ALOX12B, VNN1, ELOVL7, GPT2, VNN3, TIGAR, HAL, GGH, SLC6A14, DHRS9, IDO1, CYP2E1, UGT1A1, STAT3, GART, UGT1A10, CYP7B1, GLUL, ABCC1, PLA2G3, PLA2G4B, SLC27A4	565	831	16650	1.70218	0.902696	0.00927637	0.780749
GOTERM_BP_FAT	GO:0033045~regulation of sister chromatid segregation	10	1.61812	0.00040891	CCNB1, MAD2L1, DLGAP5, BUB1, CENPF, TTK, BUB1B, NDC80, UBE2C, CDCA5	565	67	16650	4.39836	0.904365	0.00930787	0.786524
GOTERM_BP_FAT	GO:0001906~cell killing	13	2.10356	0.000411319	SERPINB9, RAET1E, APOL1, CCL2, RASGRP1, ULBP2, CTSC, GZMB, SERPINB4, SLAMF7, IL7R, S100A12, RAB27A	565	112	16650	3.42051	0.905678	0.00932547	0.791139
GOTERM_BP_FAT	GO:0009893~positive regulation of metabolic process	136	22.0065	0.000416921	S100A8, ZC3HAV1, S100A7, MMP9, S100A9, TTK, AURKA, AURKB, CXCL11, ZIC1, CXCL10, MAP3K9, IL1B, H2AFX, CCNA2, RAB27A, F12, SPTLC2, DUOXA1, SOCS3, GRHL3, IL20, UHRF1, CCR7, MAD2L1, CD36, KRT17, PRDM1, HAS3, DCUN1D3, NFE2L3, WNT5A, XDH, CDK5R1, CCL2, NEK2, MAPKAPK3, CCL8, AFAP1L2, CHEK1, SOX7, ARNTL2, SLC30A9, TIGAR, SUB1, CDC20, AIM2, ABCG1, S100A12, LCN2, DDX58, IFI27, TNFSF10, LAMP3, AREG, NAMPT, …	565	3052	16650	1.31317	0.908664	0.00941473	0.801874
GOTERM_BP_DIRECT	GO:0007052~mitotic spindle organization	7	1.13269	0.0004171	CCNB1, SPC25, KIF11, TTK, NDC80, AURKA, KIF2A	565	30	16792	6.93475	0.655443	0.0244745	0.735035
GOTERM_BP_FAT	GO:0002757~immune response-activating signal transduction	33	5.33981	0.000417935	PSMB10, IGHG1, TNFRSF21, IGHG2, IFIH1, ZC3HAV1, FPR1, MAPKAPK3, NLRX1, RSAD2, IGHM, NOD2, PGLYRP4, FCGR1A, DDX60, LTF, FCGR3A, TNIP3, PIK3R2, IRAK2, LYN, TRBC1, BIRC3, DDX58, PRKCQ, CCR7, CD36, PSME2, IRF7, LCK, IRF1, CLEC7A, GBP1	565	498	16650	1.95277	0.909194	0.00940055	0.803817
GOTERM_BP_FAT	GO:0010951~negative regulation of endopeptidase activity	20	3.23625	0.000424391	MMP9, BIRC5, PTTG1, SFN, IFI16, BIRC3, A2ML1, SERPINB9, WFDC12, LAMP3, SERPINB8, PI3, SERPINA3, SERPINB1, SLPI, SERPINA1, SERPINB4, SERPINB13, SERPINB3, IFI6	565	235	16650	2.508	0.912498	0.00950784	0.816185
GOTERM_MF_FAT	GO:0004867~serine-type endopeptidase inhibitor activity	12	1.94175	0.000425025	SERPINB9, WFDC12, SERPINB8, PI3, SERPINA3, SERPINB1, SLPI, SERPINB4, SERPINA1, SERPINB13, SERPINB3, A2ML1	524	97	15478	3.65421	0.38747	0.0230705	0.68152
GOTERM_BP_FAT	GO:0002753~cytoplasmic pattern recognition receptor signaling pathway	9	1.45631	0.000434406	DDX58, IRAK2, IFIH1, NOD2, ZC3HAV1, DDX60, IRF7, NLRX1, BIRC3	565	54	16650	4.9115	0.917388	0.00969333	0.835369
GOTERM_BP_FAT	GO:0032649~regulation of interferon-gamma production	12	1.94175	0.000435661	WNT5A, CCR7, ISG15, RASGRP1, CD274, IRF8, CD2, PYCARD, ZC3H12A, IL1B, FZD5, IL36RN	565	97	16650	3.64565	0.917981	0.00968357	0.837773
GOTERM_BP_FAT	GO:0001909~leukocyte mediated cytotoxicity	11	1.77994	0.000438916	SERPINB9, RAET1E, CCL2, RASGRP1, ULBP2, CTSC, GZMB, SERPINB4, SLAMF7, IL7R, RAB27A	565	82	16650	3.95316	0.919499	0.00971794	0.844007
GOTERM_BP_FAT	GO:2000406~positive regulation of T cell migration	6	0.970874	0.000445076	WNT5A, CCL20, S100A7, CXCL13, PYCARD, CXCL10	565	20	16650	8.84071	0.922297	0.00981584	0.855805
GOTERM_CC_FAT	GO:0098687~chromosomal region	27	4.36893	0.000458899	NEK2, TTK, CHEK1, AURKA, AURKB, SPC25, KIF2C, OIP5, CENPA, BUB1, H2AFX, ZWILCH, CDCA5, CENPN, CDK1, MKI67, NUF2, CENPF, NDC80, DCTN5, BIRC5, CCNB1, NABP1, MAD2L1, ZWINT, CENPW, BUB1B	535	346	14527	2.1189	0.218816	0.0163282	0.665565
GOTERM_MF_FAT	GO:0001664~G-protein coupled receptor binding	21	3.39806	0.000472532	WNT5A, CXCL1, GNA15, CCL2, RTP4, CXCL2, CXCL9, CXCL8, CCL8, CCL19, DEFB4B, DEFB4A, CXCL11, STAT1, STAT3, CCL18, CXCL10, CCL22, CCL20, CXCL13, SAA1	524	257	15478	2.41362	0.420134	0.0244666	0.757426
GOTERM_BP_FAT	GO:0006082~organic acid metabolic process	51	8.25243	0.000473982	PPARD, KYNU, CYP2C18, CRABP2, IL4I1, PSPH, SLC7A5, PNP, SLC16A1, SLC23A2, CH25H, ALOX12B, VNN1, ELOVL7, GPT2, VNN3, HAL, DHRS9, CYP2E1, UGT1A1, UGT1A10, GLUL, PLA2G3, SLC27A4, MYO5A, HK2, CYP4F22, CTPS1, AASS, UGT1A7, UGT1A6, ARG1, UGT1A9, JMJD7-PLA2G4B, UGT1A8, UGT1A3, ERO1A, ARG2, UGT1A5, ALDH1A3, UGT1A4, TIGAR, SLC6A14, GGH, IDO1, IDH3A, STAT3, GART, CYP7B1, ABCC1, PLA2G4B	565	907	16650	1.65702	0.93418	0.0104102	0.911144
GOTERM_BP_FAT	GO:0007091~metaphase/anaphase transition of mitotic cell cycle	8	1.2945	0.000474417	CCNB1, MAD2L1, DLGAP5, BUB1, CENPF, TTK, BUB1B, NDC80	565	42	16650	5.61315	0.934344	0.0103799	0.911976
GOTERM_BP_FAT	GO:0006805~xenobiotic metabolic process	12	1.94175	0.000476066	UGT1A7, UGT1A10, UGT1A6, UGT1A9, UGT1A8, UGT1A3, CYP2C18, UGT1A5, UGT1A4, CYP2E1, UGT1A1, S100A12	565	98	16650	3.60845	0.934963	0.0103763	0.915133
GOTERM_BP_FAT	GO:0002274~myeloid leukocyte activation	15	2.42718	0.000476153	WNT5A, LYN, CXCL8, CXCR2, S100A12, CD48, HMOX1, IL4R, RASGRP1, PYCARD, CD2, ZC3H12A, UBD, PLA2G3, PTAFR	565	147	16650	3.00704	0.934995	0.0103389	0.915299
GOTERM_BP_FAT	GO:0070555~response to interleukin-1	13	2.10356	0.000483856	IRAK2, CCL2, IL1RN, CCL8, CCL19, CXCL8, CCL18, LCN2, CCL22, CCL20, PYCARD, ZC3H12A, SELE	565	114	16650	3.3605	0.937807	0.0104658	0.930041
GOTERM_BP_FAT	GO:2000106~regulation of leukocyte apoptotic process	11	1.77994	0.000484213	WNT5A, PRKCQ, NOD2, CCR7, LYN, IRF7, CD274, CCL19, CXCR2, IDO1, AURKB	565	83	16650	3.90553	0.937935	0.0104341	0.930724
GOTERM_CC_FAT	GO:0000778~condensed nuclear chromosome kinetochore	5	0.809061	0.000484752	CCNB1, CENPA, BUB1, BUB1B, NDC80	535	11	14527	12.3424	0.229611	0.0161716	0.702939
GOTERM_MF_FAT	GO:0061134~peptidase regulator activity	19	3.07443	0.00049397	BIRC5, PTTG1, BIRC3, A2ML1, WFDC12, SERPINB9, PSME2, SERPINB8, PI3, PYCARD, SERPINA3, SERPINB1, SLPI, SERPINA1, SERPINB4, CTSC, SERPINB13, SERPINB3, PI15	524	220	15478	2.55102	0.434298	0.0244648	0.79166
UP_KEYWORDS	ATP-binding	63	10.1942	0.000508638	CKMT1B, ATP10B, TTK, AURKA, AURKB, KIF2C, NOD2, MAP3K9, DDX60, TOP2A, KIF2A, IRAK2, DDX39A, CDK1, KIF11, LYN, UBE2F, PBK, UBE2C, MAP4K4, PRKCQ, GLUL, LCK, BUB1B, UBE2T, MELK, MYO5A, KIF4A, IFIH1, NEK2, MAPKAPK3, OAS3, HK2, CTPS1, NLRX1, CHEK1, OAS1, OAS2, ATP12A, CMPK2, TK1, TAP2, TAP1, DDX60L, BUB1, HSPA4, UCK2, TRIP13, ABCA12, MKI67, ATP11B, UBE2L6, KIF18B, ABCG1, EPHA2, GART, DDX58, CKMT1A, HS…	599	1391	20581	1.55616	0.178722	0.0053073	0.703732
GOTERM_MF_FAT	GO:0042803~protein homodimerization activity	43	6.95793	0.000535195	XDH, NAMPT, KYNU, MCL1, E2F8, TTK, SDCBP2, PSPH, GCH1, UGT1A7, TYMS, UGT1A6, UGT1A9, SLC16A1, UGT1A8, UGT1A3, RASGRP1, MAP3K9, ALDH1A3, HMOX1, UGT1A4, TAP1, CD2, PYCARD, TOP2A, IRAK2, GZMA, CEBPD, BCL2A1, TREX2, CENPF, BIRC5, STAT1, WWTR1, UGT1A1, ECT2, ABCG1, LCN2, JUP, UGT1A10, C1QB, MAD2L1, ID1	524	730	15478	1.73992	0.460571	0.0253906	0.857463
GOTERM_BP_DIRECT	GO:0051092~positive regulation of NF-kappaB transcription factor activity	14	2.26537	0.000541685	WNT5A, IRAK2, PRKCQ, NOD2, CARD14, S100A8, S100A9, TRIM14, PYCARD, LTF, IL1B, TRIM22, AIM2, S100A12	565	133	16792	3.12846	0.749385	0.0309614	0.953595
GOTERM_BP_FAT	GO:0033047~regulation of mitotic sister chromatid segregation	9	1.45631	0.00055897	CCNB1, MAD2L1, DLGAP5, BUB1, CENPF, TTK, BUB1B, NDC80, UBE2C	565	56	16650	4.73609	0.959596	0.0119908	1.07368
INTERPRO	IPR015497:Epidermal growth factor receptor ligand	4	0.647249	0.000560239	EREG, TGFA, HBEGF, AREG	579	6	18559	21.369	0.441048	0.0380371	0.885673
GOTERM_BP_FAT	GO:0043065~positive regulation of apoptotic process	36	5.82524	0.000563918	WNT5A, BID, XDH, CDK5R1, S100A8, MCL1, MMP9, S100A9, IL19, CXCR2, SOX7, SFN, CASP7, ALDH1A3, HMOX1, MAP3K9, PYCARD, ZC3H12A, TOP2A, FOSL1, TIGAR, LYN, GZMA, BCL2A1, GZMB, IDO1, ECT2, JMY, PPIF, TNFSF10, IFI27, LCK, UBD, CTSC, DCUN1D3, MELK	565	572	16650	1.85469	0.960728	0.0120513	1.08314
GOTERM_BP_FAT	GO:0042592~homeostatic process	81	13.1068	0.000576576	STEAP4, GNA15, LDLR, S100A8, EZH2, S100A9, CXCR2, AURKB, CXCL11, CXCL10, NOD2, SLC16A1, CHRNA9, ISG15, CXCR4, SAA1, HMOX1, SERPINA3, ALOX12B, IL1B, LTF, PTGER3, LYN, LYZ, GRHL3, UBE2C, MAP4K4, ATP6V1C2, PRKCQ, CCR7, CD36, RHCG, KRT16, VSNL1, LCK, SLC26A9, CEMIP, GLRX3, MYO5A, CCL2, MCL1, NEK2, CXCL9, FPR1, HK2, CCL8, OAS1, GPR68, SFN, CDH3, IL7R, ATP12A, POLE2, ERO1A, TAP2, TAP1, SLC39A6, CD24, T…	565	1645	16650	1.45106	0.963481	0.0122745	1.10732
UP_SEQ_FEATURE	sequence variant	408	66.0194	0.000578017	IGHM, ISG15, LTB4R, CH25H, MAP3K9, KCNK6, VNN1, SMOX, CDH26, RAB27B, CDCA5, CCNA2, VNN3, RAB27A, INA, KLRB1, GBP6, CLCA2, CYP2E1, YIF1B, CWH43, JUP, GLUL, ZWINT, ST14, FCHSD1, IL36A, RALGPS2, IL36G, KIF4A, RTP4, ATP12A, PDSS1, ARG1, ARG2, DDX60L, ARNTL2, SLC28A3, MKI67, IL1RN, NUF2, GGH, NDC80, ACPP, GART, CYP7B1, WDR66, APOL1, PARP9, PI3, AREG, GK, APOL6, TTC22, ATP10B, LDLR, CYP2C18, EZH2, UNC9…	596	12443	20063	1.10379	0.593995	0.106558	0.960514
GOTERM_BP_FAT	GO:0051092~positive regulation of NF-kappaB transcription factor activity	14	2.26537	0.000586112	WNT5A, IRAK2, PRKCQ, NOD2, CARD14, S100A8, S100A9, TRIM14, PYCARD, LTF, IL1B, TRIM22, AIM2, S100A12	565	133	16650	3.102	0.965427	0.0124302	1.12554
GOTERM_BP_FAT	GO:0032880~regulation of protein localization	53	8.57605	0.000594481	PPARD, LEPROTL1, DPH3, ZIC1, NOD2, SLC16A1, SAA1, IL4R, IL1B, YOD1, CDCA5, CDK1, LYN, UGCG, GZMB, ECT2, JUP, MAP4K4, GLUL, CCR7, CD36, VSNL1, CEMIP, GBP1, WNT5A, BID, TNFRSF21, CDK5R1, CCL2, PANX1, RSAD2, TRIM16, ENSA, SFN, GPR68, RASGRP1, CD2, PYCARD, ZC3H12A, ABCA12, PIK3R2, CCL19, BIRC5, FZD5, WWTR1, TRIM22, EPHA2, AIM2, IL36RN, DDX58, IFI27, RGS20, CD274	565	962	16650	1.62355	0.967049	0.0125602	1.14152
GOTERM_BP_DIRECT	GO:0071347~cellular response to interleukin-1	10	1.61812	0.000594798	LCN2, CCL22, CCL2, CCL20, PYCARD, CCL8, CXCL8, CCL19, ZC3H12A, CCL18	565	71	16792	4.18597	0.781193	0.0332044	1.04663
GOTERM_BP_DIRECT	GO:0071346~cellular response to interferon-gamma	9	1.45631	0.000597188	WNT5A, GBP6, CCL22, CCL2, CCL20, CCL8, CCL19, SYNCRIP, CCL18	565	57	16792	4.69269	0.782525	0.0326228	1.05082
GOTERM_MF_DIRECT	GO:0005149~interleukin-1 receptor binding	5	0.809061	0.000613143	IL36G, IL1RN, IL1B, IL36RN, IL36A	547	13	16881	11.8696	0.387029	0.043519	0.936741
GOTERM_BP_FAT	GO:0031325~positive regulation of cellular metabolic process	127	20.5502	0.000621105	S100A8, ZC3HAV1, S100A7, MMP9, S100A9, TTK, AURKA, AURKB, CXCL11, ZIC1, CXCL10, MAP3K9, IL1B, H2AFX, CCNA2, RAB27A, F12, SPTLC2, DUOXA1, SOCS3, GRHL3, IL20, UHRF1, CCR7, MAD2L1, CD36, KRT17, HAS3, DCUN1D3, NFE2L3, WNT5A, XDH, CDK5R1, CCL2, NEK2, MAPKAPK3, CCL8, CHEK1, SOX7, AFAP1L2, ARNTL2, SLC30A9, TIGAR, SUB1, CDC20, AIM2, S100A12, DDX58, TNFSF10, IFI27, AREG, NAMPT, PPARD, LDLR, EZH2, E2F8, CC…	565	2839	16650	1.31827	0.971721	0.0130711	1.19236
UP_KEYWORDS	Lipoprotein	43	6.95793	0.000624985	WNT5A, TNFRSF21, CDK5R1, LDLR, LYPD5, OAS2, CD48, APOBEC3B, APOBEC3A, ZDHHC21, LY6D, TGM1, TGFA, VNN1, CD24, RAB27B, APOBEC3A_B, FCGR3B, IVL, RAB27A, VNN3, PTGER3, LYN, CENPF, ALDH3B2, ABCG1, PLSCR1, RGS20, APOL1, CD36, LYNX1, PTP4A1, VSNL1, LCK, ULBP2, LRP8, RAB38, RAB10, DCUN1D3, APOL6, YKT6, SMPD3, GBP1	599	852	20581	1.73408	0.2149	0.00634674	0.864057
GOTERM_BP_FAT	GO:0032735~positive regulation of interleukin-12 production	7	1.13269	0.000628719	CCR7, CD36, IRF8, IRF1, CCL19, IDO1, LTB	565	32	16650	6.44635	0.972931	0.013182	1.20689
GOTERM_BP_FAT	GO:0045839~negative regulation of mitotic nuclear division	8	1.2945	0.000635626	CCNB1, MAD2L1, BUB1, CENPF, TTK, BUB1B, CHEK1, NDC80	565	44	16650	5.358	0.973983	0.0132774	1.22007
GOTERM_BP_FAT	GO:0090307~mitotic spindle assembly	8	1.2945	0.000635626	KIF4A, KIF11, NEK2, TPX2, BIRC5, AURKB, BIRC3, KIF2A	565	44	16650	5.358	0.973983	0.0132774	1.22007
GOTERM_BP_FAT	GO:0002758~innate immune response-activating signal transduction	20	3.23625	0.000640016	PSMB10, IRAK2, IFIH1, LYN, ZC3HAV1, MAPKAPK3, NLRX1, RSAD2, BIRC3, DDX58, NOD2, CD36, PGLYRP4, PSME2, DDX60, IRF7, IRF1, LTF, CLEC7A, TNIP3	565	243	16650	2.42543	0.974631	0.0133201	1.22845
GOTERM_BP_FAT	GO:2000116~regulation of cysteine-type endopeptidase activity	19	3.07443	0.000640021	BID, XDH, S100A8, MMP9, S100A9, SOX7, BIRC5, SFN, IFI16, BIRC3, AIM2, SERPINB9, TNFSF10, IFI27, LAMP3, CASP7, LCK, PYCARD, IFI6	565	224	16650	2.4996	0.974632	0.0132721	1.22846
GOTERM_MF_FAT	GO:0043168~anion binding	22	3.55987	0.000647673	PPARD, KYNU, S100A8, SPTLC2, CRABP2, S100A9, UGT1A1, PNP, MICALL1, UGT1A7, UGT1A10, UGT1A6, UGT1A9, GLUL, ADAP2, UGT1A8, UGT1A3, UGT1A4, CTSC, SELE, GPT2, FABP5	524	283	15478	2.29625	0.526218	0.0294383	1.03679
UP_KEYWORDS	Sphingolipid metabolism	6	0.970874	0.000667851	SPTLC2, GM2A, UGCG, SPTSSA, SMPD3, GBA	599	25	20581	8.24614	0.227825	0.00660743	0.923066
GOTERM_BP_FAT	GO:0071887~leukocyte apoptotic process	12	1.94175	0.000670426	WNT5A, TNFRSF21, PRKCQ, NOD2, CCR7, LYN, IRF7, CD274, CCL19, CXCR2, IDO1, AURKB	565	102	16650	3.46694	0.978696	0.0138484	1.28646
GOTERM_BP_FAT	GO:0071356~cellular response to tumor necrosis factor	20	3.23625	0.000671649	PSMB10, TNFRSF21, CCL2, CXCL8, CCL19, CCL8, BIRC3, STAT1, AIM2, CCL18, LCN2, CARD14, CCL22, CCL20, TXNDC17, PSME2, PYCARD, ZC3H12A, LTB, GBA	565	244	16650	2.41549	0.978845	0.0138237	1.28879
GOTERM_BP_FAT	GO:0043068~positive regulation of programmed cell death	36	5.82524	0.00067182	WNT5A, BID, XDH, CDK5R1, S100A8, MCL1, MMP9, S100A9, IL19, CXCR2, SOX7, SFN, CASP7, ALDH1A3, HMOX1, MAP3K9, PYCARD, ZC3H12A, TOP2A, FOSL1, TIGAR, LYN, GZMA, BCL2A1, GZMB, IDO1, ECT2, JMY, PPIF, TNFSF10, IFI27, LCK, UBD, CTSC, DCUN1D3, MELK	565	577	16650	1.83862	0.978866	0.0137778	1.28912
GOTERM_BP_FAT	GO:0022610~biological adhesion	83	13.4304	0.000683227	PPARD, MPZL2, ZC3HAV1, S100A8, LYPD5, EIF5, S100A9, FERMT1, PNP, CD48, CD47, NOD2, HPSE, SAA1, IL4R, IL1B, LTF, VNN1, CDH26, RAB27A, CLCA2, TWF1, LAD1, LYN, PCDH7, TRBC1, SLC7A11, JUP, CD83, PRKCQ, CCR7, CD36, LCK, HAS3, PRDM1, RAB10, PTAFR, GBP1, PLA2G2F, WNT5A, PSMB10, TNFRSF21, CLDN17, CDK5R1, CCL2, CTPS1, RSAD2, ANLN, SFN, CDH3, IL7R, LGALS3BP, LY6D, RASGRP1, PRSS2, COMP, PYCARD, CD2, VMP1, C…	565	1705	16650	1.43456	0.980206	0.0139604	1.31087
INTERPRO	IPR011029:Death-like domain	11	1.77994	0.000686427	DDX58, IRAK2, TNFRSF21, IFIH1, NOD2, CARD14, PYCARD, IFI16, CARD6, BIRC3, AIM2	579	94	18559	3.75095	0.509709	0.0435696	1.08414
GOTERM_BP_DIRECT	GO:0090023~positive regulation of neutrophil chemotaxis	6	0.970874	0.000687854	CXCL1, CCR7, CXCL2, CXCL8, CCL19, CXCR2	565	22	16792	8.10555	0.827504	0.0367007	1.20944
GOTERM_MF_FAT	GO:0005102~receptor binding	73	11.8123	0.00069397	IGHG1, IGHG2, NAMPT, GNA15, S100A8, S100A7, S100A9, IL19, IGHM, CXCL11, CXCL10, CCNE1, RAET1E, SAA1, TGFA, IL1B, LTB, LYN, CHAC1, C10ORF99, IL20, EREG, KRT17, ULBP2, LCK, IL36A, NETO2, CXCL1, WNT5A, BID, CDK5R1, IL36G, CCL2, RTP4, PANX1, CXCL2, FPR1, CXCL9, CCL8, CXCL8, DEFB4B, DEFB4A, ENSA, CCL22, TYMP, CCL20, LRG1, TAP2, TAP1, CD2, PYCARD, SLC30A9, GBA, BLNK, ABCA12, PIK3R2, PLAT, S100P, IL1RN,…	524	1462	15478	1.47489	0.550862	0.0303165	1.11052
GOTERM_CC_FAT	GO:0000940~condensed chromosome outer kinetochore	5	0.809061	0.000706081	CCNB1, BUB1, CENPF, BUB1B, NDC80	535	12	14527	11.3139	0.316143	0.0221053	1.02236
UP_KEYWORDS	Chromosome	25	4.04531	0.000707838	KIF4A, NEK2, AURKB, SPC25, KIF2C, CENPA, NCAPG, OIP5, BUB1, H2AFX, ZWILCH, CDCA5, CENPN, MKI67, NUF2, NUSAP1, CENPF, DCTN5, NDC80, BIRC5, RBBP6, MAD2L1, ZWINT, BUB1B, CENPW	599	400	20581	2.14743	0.239691	0.00682734	0.978082
GOTERM_BP_FAT	GO:0001836~release of cytochrome c from mitochondria	9	1.45631	0.000710933	BID, PPIF, TNFSF10, MMP9, BCL2A1, PYCARD, SFN, IFI6, SOD2	565	58	16650	4.57278	0.983118	0.014471	1.36368
GOTERM_BP_FAT	GO:0008637~apoptotic mitochondrial changes	13	2.10356	0.000713645	BID, PPIF, TNFSF10, MCL1, MMP9, BCL2A1, PYCARD, HK2, GZMB, SFN, SLC35F6, IFI6, SOD2	565	119	16650	3.21931	0.983379	0.0144745	1.36885
GOTERM_BP_FAT	GO:0002577~regulation of antigen processing and presentation	6	0.970874	0.000714769	NOD2, CCR7, TAP2, TAP1, PYCARD, CCL19	565	22	16650	8.03701	0.983486	0.0144461	1.37099
GOTERM_BP_FAT	GO:0090023~positive regulation of neutrophil chemotaxis	6	0.970874	0.000714769	CXCL1, CCR7, CXCL2, CXCL8, CCL19, CXCR2	565	22	16650	8.03701	0.983486	0.0144461	1.37099
GOTERM_BP_FAT	GO:0042089~cytokine biosynthetic process	12	1.94175	0.000728166	WNT5A, PRKCQ, NMI, EREG, CCL20, IRF7, HMOX1, IL19, IRF1, IL1B, LTB, PTAFR	565	103	16650	3.43328	0.984709	0.0146634	1.39652
GOTERM_BP_FAT	GO:0051546~keratinocyte migration	5	0.809061	0.000729692	PPARD, KRT16, MMP9, FERMT1, HBEGF	565	13	16650	11.3342	0.984842	0.0146426	1.39943
GOTERM_BP_FAT	GO:2000107~negative regulation of leukocyte apoptotic process	8	1.2945	0.00073106	PRKCQ, NOD2, CCR7, IRF7, CCL19, CXCR2, IDO1, AURKB	565	45	16650	5.23894	0.984961	0.0146187	1.40203
GOTERM_BP_FAT	GO:1902850~microtubule cytoskeleton organization involved in mitosis	8	1.2945	0.00073106	KIF4A, KIF11, NEK2, TPX2, BIRC5, AURKB, BIRC3, KIF2A	565	45	16650	5.23894	0.984961	0.0146187	1.40203
GOTERM_MF_FAT	GO:0004175~endopeptidase activity	32	5.17799	0.000744629	PSMB10, IGHG1, IGHG2, MMP9, MMP1, CASP7, PRSS2, PRSS3, PYCARD, LTF, KLK10, PCSK6, PRSS3P2, KLK13, KLK6, PLAT, F12, CLCA2, PRSS53, KLK8, KLK9, CFB, GZMA, GZMB, MMP12, TMPRSS4, C1QB, TMPRSS11D, ST14, PRSS27, CTSC, ADAMDEC1	524	495	15478	1.90954	0.576363	0.0313097	1.19113
GOTERM_BP_FAT	GO:0045841~negative regulation of mitotic metaphase/anaphase transition	7	1.13269	0.000746702	CCNB1, MAD2L1, BUB1, CENPF, TTK, BUB1B, NDC80	565	33	16650	6.25101	0.986253	0.0148775	1.43183
GOTERM_BP_FAT	GO:0043616~keratinocyte proliferation	7	1.13269	0.000746702	KLK8, PPARD, EREG, TGM1, FERMT1, SFN, CDH3	565	33	16650	6.25101	0.986253	0.0148775	1.43183
GOTERM_BP_FAT	GO:2000816~negative regulation of mitotic sister chromatid separation	7	1.13269	0.000746702	CCNB1, MAD2L1, BUB1, CENPF, TTK, BUB1B, NDC80	565	33	16650	6.25101	0.986253	0.0148775	1.43183
GOTERM_BP_FAT	GO:0071174~mitotic spindle checkpoint	7	1.13269	0.000746702	CCNB1, MAD2L1, BUB1, CENPF, TTK, BUB1B, NDC80	565	33	16650	6.25101	0.986253	0.0148775	1.43183
GOTERM_BP_FAT	GO:0045684~positive regulation of epidermis development	7	1.13269	0.000746702	PPARD, KRT17, HPSE, TRIM16, SFN, TMEM79, IL20	565	33	16650	6.25101	0.986253	0.0148775	1.43183
INTERPRO	IPR000827:CC chemokine, conserved site	6	0.970874	0.000748674	CCL22, CCL2, CCL20, CCL8, CCL19, CCL18	579	24	18559	8.01339	0.540408	0.0447004	1.18191
GOTERM_BP_DIRECT	GO:0010951~negative regulation of endopeptidase activity	13	2.10356	0.000769563	PTTG1, A2ML1, WFDC12, SERPINB9, SERPINB8, PI3, SERPINA3, SERPINB1, SLPI, SERPINA1, SERPINB4, SERPINB3, SERPINB13	565	121	16792	3.1931	0.860015	0.0401353	1.35219
GOTERM_BP_FAT	GO:0051304~chromosome separation	10	1.61812	0.000775968	CCNB1, MAD2L1, DLGAP5, BUB1, CENPF, TTK, BUB1B, NDC80, UBE2C, TOP2A	565	73	16650	4.03685	0.98838	0.0154028	1.48755
GOTERM_BP_FAT	GO:1902531~regulation of intracellular signal transduction	83	13.4304	0.0007833	PPARD, ZC3HAV1, S100A8, S100A7, MMP9, FAM110C, EZH2, IL19, S100A9, AURKA, AURKB, CXCL11, CXCL10, FAM83D, NOD2, CXCR4, SAA1, HPSE, MAP3K9, DDX60, HMOX1, TGFA, ALOX12B, IL1B, LTF, VNN1, DEPDC1B, TNIP3, IRAK2, CDK1, LYN, SOCS3, TPX2, PBK, ECT2, IL20, JMY, MAP4K4, CCR7, CARD14, CD36, EREG, LCK, UBD, SERPINB3, GBP1, BID, WNT5A, XDH, MYO5A, CDK5R1, RALGPS2, CCL2, MCL1, FOXM1, MAPKAPK3, CXCL9, FPR1, CCL…	565	1714	16650	1.42703	0.988859	0.0154937	1.5015
GOTERM_CC_FAT	GO:0070062~extracellular exosome	134	21.6828	0.000783718	GDA, S100A8, S100A7, MMP9, CRABP2, S100A9, IGHM, PNP, SLC7A5, CD48, CD47, SLC16A1, RNASE7, VNN1, IL1B, H2AFX, RAB27B, SAR1A, PI15, RAB27A, F12, GBP6, LAD1, CYSRT1, PGM2, JUP, C1QB, GLUL, LYNX1, KRT17, RHCG, KRT16, TMPRSS11D, AKR1B10, ST14, RAB10, WNT5A, PPIL1, ARG1, LGALS3BP, SLC35F6, IVL, PLAT, S100P, SUB1, CFB, IL1RN, GGH, SLC6A14, LGALS8, ACPP, GART, PDZK1IP1, LCN2, TNFSF10, CKMT1A, TXNDC17, D…	535	2811	14527	1.29439	0.344139	0.0231612	1.13417
GOTERM_BP_FAT	GO:0050673~epithelial cell proliferation	25	4.04531	0.000787798	WNT5A, XDH, KLK8, PPARD, CCL2, FERMT1, BIRC5, EHF, SFN, CDH3, STAT1, MMP12, EPHA2, CYP7B1, ARG1, GLUL, NOD2, EREG, ID1, LRG1, HMOX1, TGM1, TGFA, ESRP2, AREG	565	347	16650	2.12313	0.989143	0.0155285	1.51006
GOTERM_BP_FAT	GO:1904951~positive regulation of establishment of protein localization	33	5.33981	0.000790896	WNT5A, BID, CDK5R1, PPARD, CCL2, PANX1, TRIM16, SFN, GPR68, ZIC1, NOD2, SAA1, RASGRP1, IL4R, PYCARD, CD2, IL1B, ZC3H12A, PIK3R2, CDK1, UGCG, CCL19, GZMB, FZD5, ECT2, EPHA2, AIM2, DDX58, JUP, GLUL, CD274, VSNL1, CEMIP	565	517	16650	1.881	0.989335	0.0155358	1.51596
GOTERM_BP_FAT	GO:0010952~positive regulation of peptidase activity	15	2.42718	0.000808713	BID, XDH, S100A8, S100A9, SOX7, IFI16, AIM2, STAT3, TNFSF10, IFI27, PSME2, CASP7, LCK, PYCARD, SERPINB3	565	155	16650	2.85184	0.990372	0.015829	1.54986
GOTERM_CC_DIRECT	GO:0030496~midbody	13	2.10356	0.000817772	CDK1, KIF4A, PRC1, NEK2, CENPF, BIRC5, AURKA, AURKB, CEP55, ECT2, ASPM, SHCBP1, KIF20A	578	129	18224	3.17738	0.259363	0.0269259	1.12047
GOTERM_BP_FAT	GO:0050921~positive regulation of chemotaxis	13	2.10356	0.00082817	WNT5A, CXCL1, CCR7, CCL2, S100A7, CXCL13, CXCL2, CXCL9, CXCL8, CCL19, CXCR2, CXCL11, CXCL10	565	121	16650	3.16609	0.99139	0.0161518	1.58686
GOTERM_BP_FAT	GO:0046903~secretion	58	9.38511	0.000849251	PPARD, S100A8, S100A9, DPH3, PNP, NOD2, SLC16A1, SAA1, IL4R, HMOX1, SERPINA3, ALOX12B, IL1B, SERPINA1, RAB27B, RAB27A, PTGER3, LYN, PCDH7, TC2N, MAP4K4, GLUL, CCR7, CD36, VSNL1, PLA2G3, PTAFR, GBP1, PLA2G2F, XDH, MYO5A, WNT5A, TNFRSF21, PANX1, HK2, CCL8, RSAD2, TRIM16, GPR68, ENSA, LGALS3BP, RASGRP1, CD2, PYCARD, ZC3H12A, VMP1, PCSK6, TMEM79, ABCA12, IL1RN, CCL19, BIRC5, AIM2, IL36RN, S100A12, CD…	565	1098	16650	1.55665	0.992372	0.0165037	1.62694
GOTERM_BP_FAT	GO:0071900~regulation of protein serine/threonine kinase activity	31	5.01618	0.000855522	WNT5A, CDK5R1, EZH2, MAPKAPK3, FPR1, SFN, CCNE2, NOD2, CXCR4, SAA1, RASGRP1, MAP3K9, PYCARD, TGFA, LTF, IL1B, CD24, CCNA2, GBA, IRAK2, CDK1, LYN, CCL19, FZD5, UBE2C, CDKN3, S100A12, CARD14, CEMIP, CKS2, SERPINB3	565	476	16650	1.9192	0.992642	0.0165685	1.63886
GOTERM_BP_FAT	GO:0042107~cytokine metabolic process	12	1.94175	0.000856079	WNT5A, PRKCQ, NMI, EREG, CCL20, IRF7, HMOX1, IL19, IRF1, IL1B, LTB, PTAFR	565	105	16650	3.36789	0.992665	0.0165235	1.63992
UP_KEYWORDS	Transferase	73	11.8123	0.000870729	NAMPT, CKMT1B, NT5C3A, EZH2, TTK, AURKA, AURKB, PNP, MAP3K9, ELOVL7, GPT2, CDK1, CHAC2, LYN, SPTLC2, CHAC1, HERC6, UGCG, PBK, UBE2C, UGT1A1, ST6GALNAC1, MAP4K4, UGT1A10, PRKCQ, LCK, BUB1B, HAS3, PRDM1, UBE2T, MELK, CDK5R1, NEK2, GALNT6, MAPKAPK3, OAS3, UPP1, HK2, OAS1, CHEK1, CERS3, OAS2, PDSS1, TK1, CMPK2, UGT1A7, TYMS, UGT1A6, TYMP, UGT1A9, ZDHHC21, UGT1A8, UGT1A3, POLE2, UGT1A5, UGT1A4, TGM1, …	599	1708	20581	1.4685	0.286176	0.0081887	1.2019
GOTERM_BP_FAT	GO:0042325~regulation of phosphorylation	70	11.3269	0.000873757	S100A7, MMP9, EZH2, TTK, CXCL10, FAM83D, CCNE2, CCNE1, NOD2, CXCR4, SAA1, MAP3K9, TGFA, ALOX12B, IL1B, LTF, CCNA2, IRAK2, CDK1, TWF1, LYN, SOCS3, TPX2, PBK, UBE2C, ECT2, IL20, MAP4K4, CCR7, CARD14, CD36, EREG, CEMIP, SERPINB3, GBP1, XDH, WNT5A, CDK5R1, CCL2, FOXM1, MAPKAPK3, FPR1, CCL8, AFAP1L2, SFN, CCL22, CCL20, RASGRP1, PYCARD, ZC3H12A, CD24, GBA, TIGAR, PIK3R2, NRBF2, CCL19, FZD5, SAMSN1, CDK…	565	1393	16650	1.48086	0.993374	0.0168054	1.67351
GOTERM_BP_DIRECT	GO:0055114~oxidation-reduction process	36	5.82524	0.00087473	GLRX3, XDH, C15ORF48, STEAP4, CYB5R2, HSD17B2, CYP2C18, HSD17B1, HR, CYP4F22, IL4I1, AASS, IFI30, GPX2, ERO1A, CH25H, ALDH1A3, ALOX12B, SMOX, BDH1, SDR9C7, SCO2, HIGD1A, KDM7A, DHRS9, ALDH3B2, CYP2E1, IDO1, MOXD1, SOD2, RDH12, CYP7B1, TXNDC17, SQLE, AKR1B10, RRM2	565	592	16792	1.80732	0.893012	0.0445884	1.53563
GOTERM_BP_FAT	GO:1902100~negative regulation of metaphase/anaphase transition of cell cycle	7	1.13269	0.000881085	CCNB1, MAD2L1, BUB1, CENPF, TTK, BUB1B, NDC80	565	34	16650	6.06715	0.993647	0.0168887	1.68744
GOTERM_BP_DIRECT	GO:0032760~positive regulation of tumor necrosis factor production	8	1.2945	0.000909654	NOD2, CD36, CCL2, RASGRP1, CD2, PYCARD, CCL19, PTAFR	565	47	16792	5.05878	0.902149	0.0454223	1.59648
GOTERM_BP_FAT	GO:0051235~maintenance of location	22	3.55987	0.000917953	MYO5A, TWF1, S100A8, GM2A, LYN, S100A7, S100A9, CXCL9, HK2, CCL19, CXCL11, ABCG1, CXCL10, JUP, CCR7, CD36, ERO1A, LCK, CEMIP, ZC3H12A, IL1B, ASPM	565	290	16650	2.23558	0.994859	0.0175309	1.75745
GOTERM_BP_FAT	GO:0051225~spindle assembly	11	1.77994	0.000922304	KIF4A, KIF11, NEK2, TPX2, BIRC5, AURKA, HAUS7, AURKB, BIRC3, ASPM, KIF2A	565	90	16650	3.60177	0.994986	0.0175549	1.76571
KEGG_PATHWAY	hsa01100:Metabolic pathways	72	11.6505	0.000932572	NAMPT, GDA, KYNU, CKMT1B, NT5C3A, CYP2C18, IL4I1, PSPH, PNP, HPSE, ALOX12B, GPT2, SPTLC2, UGCG, HAL, DHRS9, ALDH3B2, CYP2E1, HYAL4, UGT1A1, ST6GALNAC1, PGM2, ATP6V1C2, UGT1A10, GLUL, SQLE, AKR1B10, RRM2, PLA2G3, PLA2G2F, XDH, HSD17B2, HSD17B1, GALNT6, UPP1, HK2, AASS, CTPS1, CERS3, GCH1, TK1, CMPK2, UGT1A7, TYMS, ARG1, UGT1A6, TYMP, JMJD7-PLA2G4B, UGT1A9, UGT1A8, UGT1A3, POLE2, ARG2, UGT1A5, ALDH…	284	1219	6879	1.43066	0.2036	0.0161295	1.20017
GOTERM_BP_FAT	GO:0007155~cell adhesion	82	13.2686	0.000936535	PPARD, MPZL2, ZC3HAV1, S100A8, LYPD5, EIF5, S100A9, FERMT1, PNP, CD48, CD47, NOD2, HPSE, SAA1, IL4R, IL1B, VNN1, CDH26, RAB27A, CLCA2, TWF1, LAD1, LYN, PCDH7, TRBC1, SLC7A11, JUP, CD83, PRKCQ, CCR7, CD36, LCK, HAS3, PRDM1, RAB10, PTAFR, GBP1, PLA2G2F, WNT5A, PSMB10, TNFRSF21, CLDN17, CDK5R1, CCL2, CTPS1, RSAD2, ANLN, SFN, CDH3, IL7R, LGALS3BP, LY6D, RASGRP1, PRSS2, COMP, PYCARD, CD2, VMP1, CD24, …	565	1699	16650	1.42228	0.99538	0.0177646	1.79273
GOTERM_BP_FAT	GO:0090068~positive regulation of cell cycle process	20	3.23625	0.000945174	WNT5A, CDK1, CDK5R1, DLGAP5, E2F8, NUSAP1, NDC80, AURKA, BIRC5, SFN, AURKB, UBE2C, ECT2, FAM83D, CCNB1, MAD2L1, EREG, TGFA, IL1B, CDCA5	565	251	16650	2.34813	0.995603	0.0178681	1.80912
GOTERM_BP_FAT	GO:1901701~cellular response to oxygen-containing compound	50	8.09061	0.000945609	NAMPT, PPARD, GNA15, LDLR, EZH2, CXCL10, NOD2, EIF4EBP1, LTF, IL1B, CCNA2, TNIP3, IRAK2, CDK1, LYN, SOCS3, ECT2, UGT1A1, JUP, PRKCQ, ATP6V1C2, MAP4K4, CD36, VSNL1, PRDM1, RAB10, PTAFR, MYO5A, WNT5A, CDK5R1, CCL2, CXCL8, GPR68, CMPK2, ARG1, CCL20, PYCARD, ZC3H12A, PIK3R2, GJB6, STAT1, STAT3, SOD2, CCNB1, PPIF, LCN2, ID1, IRF8, LRP8, CLEC7A	565	912	16650	1.61563	0.995614	0.0178176	1.80995
GOTERM_CC_FAT	GO:1903561~extracellular vesicle	134	21.6828	0.000953416	GDA, S100A8, S100A7, MMP9, CRABP2, S100A9, IGHM, PNP, SLC7A5, CD48, CD47, SLC16A1, RNASE7, VNN1, IL1B, H2AFX, RAB27B, SAR1A, PI15, RAB27A, F12, GBP6, LAD1, CYSRT1, PGM2, JUP, C1QB, GLUL, LYNX1, KRT17, RHCG, KRT16, TMPRSS11D, AKR1B10, ST14, RAB10, WNT5A, PPIL1, ARG1, LGALS3BP, SLC35F6, IVL, PLAT, S100P, SUB1, CFB, IL1RN, GGH, SLC6A14, LGALS8, ACPP, GART, PDZK1IP1, LCN2, TNFSF10, CKMT1A, TXNDC17, D…	535	2825	14527	1.28798	0.401412	0.0266481	1.37817
GOTERM_CC_FAT	GO:0043230~extracellular organelle	134	21.6828	0.000956597	GDA, S100A8, S100A7, MMP9, CRABP2, S100A9, IGHM, PNP, SLC7A5, CD48, CD47, SLC16A1, RNASE7, VNN1, IL1B, H2AFX, RAB27B, SAR1A, PI15, RAB27A, F12, GBP6, LAD1, CYSRT1, PGM2, JUP, C1QB, GLUL, LYNX1, KRT17, RHCG, KRT16, TMPRSS11D, AKR1B10, ST14, RAB10, WNT5A, PPIL1, ARG1, LGALS3BP, SLC35F6, IVL, PLAT, S100P, SUB1, CFB, IL1RN, GGH, SLC6A14, LGALS8, ACPP, GART, PDZK1IP1, LCN2, TNFSF10, CKMT1A, TXNDC17, D…	535	2826	14527	1.28752	0.402437	0.0254162	1.38274
GOTERM_BP_FAT	GO:0051238~sequestering of metal ion	13	2.10356	0.000957643	MYO5A, S100A8, LYN, S100A7, S100A9, CXCL9, CCL19, CXCL11, CXCL10, CCR7, ERO1A, LCK, CEMIP	565	123	16650	3.11461	0.995907	0.0179833	1.83278
GOTERM_BP_DIRECT	GO:0007267~cell-cell signaling	20	3.23625	0.000980683	NAMPT, IL36G, MPZL1, PANX1, S100A9, CXCL9, CCL8, CXCL11, CCL18, CXCL10, GJB2, CCL22, TNFSF10, CCL20, EREG, CXCL13, IL1B, AREG, FGFBP1, LTB	565	254	16792	2.34019	0.918397	0.0479476	1.72012
GOTERM_BP_FAT	GO:0002548~monocyte chemotaxis	9	1.45631	0.000999567	CCL22, CCL2, CCL20, S100A7, CCL8, CCL19, CCL18, CXCL10, S100A12	565	61	16650	4.34789	0.996783	0.0187024	1.91228
GOTERM_BP_FAT	GO:0042108~positive regulation of cytokine biosynthetic process	9	1.45631	0.000999567	WNT5A, PRKCQ, EREG, CCL20, HMOX1, IRF1, IL1B, LTB, PTAFR	565	61	16650	4.34789	0.996783	0.0187024	1.91228
UP_SEQ_FEATURE	glycosylation site:N-linked (GlcNAc...)	158	25.5663	0.00100241	MPZL1, MPZL2, LYPD5, MMP9, IL19, IGHM, SLC7A5, MMP1, CD48, CD47, CHRNA9, PGLYRP4, LTB4R, KCNK6, RNASE7, CH25H, VNN1, CDH26, PI15, VNN3, KLRB1, F12, CLCA2, DUOXA1, C10ORF99, TCN1, MOXD1, CWH43, UGT1A10, CCR7, CD36, THBD, RHCG, TMPRSS11D, ST14, HAS3, PLA2G2F, WNT5A, XDH, NETO2, CCL2, PANX1, IFI30, LGALS3BP, ERO1A, SLC35F6, ANGPTL4, PLAT, CFB, PMEL, EPHX3, IL1RN, GGH, SLC6A14, CHI3L2, SLAMF7, TPBG, …	596	4234	20063	1.25619	0.790607	0.159473	1.66022
GOTERM_BP_FAT	GO:0051091~positive regulation of sequence-specific DNA binding transcription factor activity	19	3.07443	0.0010107	WNT5A, IRAK2, S100A8, S100A9, TRIM14, TRIM22, AIM2, S100A12, JMY, DDX58, JUP, PRKCQ, CARD14, NOD2, PYCARD, LTF, IL1B, LRP8, FOSL1	565	233	16650	2.40305	0.996983	0.0188474	1.93338
GOTERM_BP_FAT	GO:0033048~negative regulation of mitotic sister chromatid segregation	7	1.13269	0.00103335	CCNB1, MAD2L1, BUB1, CENPF, TTK, BUB1B, NDC80	565	35	16650	5.89381	0.997351	0.0192035	1.97629
GOTERM_BP_FAT	GO:0051222~positive regulation of protein transport	30	4.85437	0.00103388	WNT5A, CDK5R1, PPARD, CCL2, PANX1, TRIM16, SFN, GPR68, ZIC1, NOD2, SAA1, IL4R, RASGRP1, PYCARD, CD2, IL1B, ZC3H12A, PIK3R2, CDK1, UGCG, CCL19, FZD5, ECT2, AIM2, DDX58, JUP, GLUL, CD274, VSNL1, CEMIP	565	460	16650	1.92189	0.997359	0.0191514	1.9773
GOTERM_BP_FAT	GO:0032606~type I interferon production	12	1.94175	0.00108242	DDX58, POLR3G, IFIH1, NMI, ISG15, ZC3HAV1, IRF7, PYCARD, IRF1, NLRX1, UBE2L6, IFI16	565	108	16650	3.27434	0.998002	0.0199776	2.06922
GOTERM_BP_FAT	GO:0010604~positive regulation of macromolecule metabolic process	126	20.3883	0.00110221	S100A8, ZC3HAV1, S100A7, MMP9, S100A9, TTK, AURKA, AURKB, ZIC1, CXCL10, MAP3K9, IL1B, H2AFX, CCNA2, RAB27A, F12, SOCS3, GRHL3, IL20, UHRF1, CCR7, MAD2L1, CD36, KRT17, PRDM1, HAS3, DCUN1D3, NFE2L3, WNT5A, XDH, CDK5R1, CCL2, NEK2, MAPKAPK3, CCL8, CHEK1, SOX7, AFAP1L2, ARNTL2, SLC30A9, TIGAR, SUB1, CDC20, AIM2, S100A12, DDX58, LCN2, TNFSF10, IFI27, LAMP3, AREG, NAMPT, PPARD, LDLR, EZH2, E2F8, CCNE1,…	565	2856	16650	1.3001	0.998216	0.020274	2.10667
GOTERM_BP_FAT	GO:0010646~regulation of cell communication	132	21.3592	0.00114491	S100A8, ZC3HAV1, S100A7, MMP9, FAM110C, IL19, CRABP2, S100A9, TTK, AURKA, AURKB, CXCL11, ZIC1, CXCL10, SLC16A1, MAP3K9, VNN1, IL1B, DEPDC1B, ASPM, CHAC1, SOCS3, IL20, JUP, MAP4K4, GLUL, CCR7, LYNX1, CD36, VSNL1, PRDM1, GBP1, WNT5A, NETO2, XDH, CDK5R1, RALGPS2, CCL2, MCL1, MAPKAPK3, CCL8, CHEK1, SOX7, AFAP1L2, ENSA, SLC35F6, BLNK, IL1RN, CDC20, EPHA2, ACPP, S100A12, PPIF, CYP7B1, TNFSF10, RGS1, IF…	565	3020	16650	1.28805	0.998604	0.0209845	2.18744
GOTERM_BP_FAT	GO:0051656~establishment of organelle localization	28	4.53074	0.00114572	MYO5A, CEP55, CDH3, MREG, FAM83D, KIF2C, CENPA, RASGRP1, HMOX1, IL4R, TGFA, SERPINA1, SAR1B, RAB27B, CDCA5, RAB27A, LYN, DLGAP5, NUSAP1, CENPF, NDC80, BIRC5, TC2N, CCNB1, CTSC, AREG, PLA2G3, YKT6	565	420	16650	1.9646	0.998611	0.0209324	2.18897
GOTERM_BP_FAT	GO:1901987~regulation of cell cycle phase transition	24	3.8835	0.00115268	BID, PSMB10, CDK1, DLGAP5, EZH2, TTK, C10ORF99, CENPF, NDC80, BIRC5, AURKA, CDC20, ANLN, SFN, UBE2C, FAM83D, CCNB1, MAD2L1, FANCI, PSME2, BUB1, BUB1B, CDCA5, CCNA2	565	336	16650	2.10493	0.998665	0.0209915	2.20213
GOTERM_BP_DIRECT	GO:0071356~cellular response to tumor necrosis factor	12	1.94175	0.00117668	LCN2, TNFRSF21, CCL22, CCL2, CCL20, PYCARD, CCL8, CXCL8, CCL19, ZC3H12A, CCL18, GBA	565	110	16792	3.24222	0.950561	0.056187	2.06054
GOTERM_BP_FAT	GO:0010941~regulation of cell death	74	11.9741	0.00117683	PPARD, S100A8, MMP9, S100A9, IL19, AURKA, CXCR2, AURKB, NOD2, CASP7, MAP3K9, HMOX1, TGFA, IL1B, LTF, VNN1, TOP2A, FOSL1, HIGD1A, CDK1, LYN, GZMA, SOCS3, BCL2A1, GZMB, ECT2, JMY, SERPINB9, MAP4K4, PRKCQ, CCR7, CARD14, MAD2L1, LCK, UBD, CTSC, DCUN1D3, MELK, BID, XDH, WNT5A, TNFRSF21, CDK5R1, CCL2, MCL1, SOX7, SFN, COMP, ALDH1A3, PYCARD, ZC3H12A, SERPINB13, SLC35F6, GBA, ANGPTL4, TIGAR, CCL19, BIRC5…	565	1509	16650	1.44513	0.998838	0.0213591	2.24777
GOTERM_MF_FAT	GO:0061135~endopeptidase regulator activity	16	2.589	0.00118743	BIRC5, PTTG1, BIRC3, A2ML1, WFDC12, SERPINB9, PSME2, SERPINB8, PI3, SERPINA3, SERPINB1, SLPI, SERPINA1, SERPINB4, SERPINB3, SERPINB13	524	180	15478	2.62561	0.745872	0.047748	1.89312
GOTERM_BP_FAT	GO:0044255~cellular lipid metabolic process	55	8.89968	0.00121578	PPARD, GM2A, ARSF, LDLR, CYP2C18, CRABP2, NOD2, CH25H, ALOX12B, ELOVL7, STS, SPTLC2, LYN, UGCG, DHRS9, ALDH3B2, CYP2E1, UGT1A1, ST6GALNAC1, CWH43, UGT1A10, CCR7, EREG, AKR1B10, LCK, PLA2G3, SLC27A4, PLA2G2F, MYO5A, PLBD1, CERS3, PDSS1, UGT1A7, UGT1A6, UGT1A9, JMJD7-PLA2G4B, UGT1A8, UGT1A3, ALDH1A3, UGT1A4, GBA, PIK3R2, CCL19, SPTSSA, RDH12, PLSCR1, LIPG, HBEGF, ABCC1, LRP8, GK3P, GK, PLA2G4B, SMP…	565	1043	16650	1.55398	0.999071	0.021989	2.32133
UP_KEYWORDS	IgG-binding protein	4	0.647249	0.00122548	FCGR1A, FCGR1B, FCGR3A, FCGR3B	599	8	20581	17.1795	0.377835	0.0112352	1.68772
GOTERM_BP_FAT	GO:0043069~negative regulation of programmed cell death	46	7.44337	0.00124024	WNT5A, PPARD, CCL2, MCL1, MMP9, IL19, CXCR2, AURKA, AURKB, SFN, NOD2, HMOX1, COMP, TGFA, LTF, ZC3H12A, IL1B, VNN1, SERPINB13, SLC35F6, HIGD1A, ANGPTL4, TIGAR, CDK1, SOCS3, BCL2A1, CCL19, BIRC5, IDO1, BIRC3, STAT3, PLAC8, SOD2, IFIT3, PPIF, SERPINB9, MAP4K4, PRKCQ, TNFSF10, CARD14, CCR7, LAMP3, MAD2L1, ID1, IRF7, IFI6	565	829	16650	1.63519	0.999193	0.0223563	2.3675
GOTERM_BP_FAT	GO:0007249~I-kappaB kinase/NF-kappaB signaling	20	3.23625	0.00124871	IRAK2, ZC3HAV1, NLRX1, CCL19, BIRC3, STAT1, TRIM22, ECT2, S100A12, NOD2, TNFSF10, CCR7, CD36, HMOX1, PYCARD, LTF, ZC3H12A, IL1B, UBD, TNIP3	565	257	16650	2.29331	0.999231	0.0224369	2.38349
GOTERM_BP_FAT	GO:0055082~cellular chemical homeostasis	41	6.6343	0.00125628	MYO5A, GNA15, CCL2, S100A8, S100A9, FPR1, HK2, CXCL9, CCL8, CXCR2, GPR68, ATP12A, CXCL11, CXCL10, CHRNA9, ERO1A, CXCR4, SAA1, HMOX1, LTF, SLC39A6, CD24, SCO2, PIK3R2, PTGER3, LYN, CCL19, GJB6, LCN2, MAP4K4, ATP6V1C2, CCR7, CD36, RHCG, CXCL13, VSNL1, LCK, SLC26A9, TMEM165, CEMIP, RAB38	565	713	16650	1.69457	0.999264	0.0225011	2.39778
UP_KEYWORDS	Ectodermal dysplasia	7	1.13269	0.001264	KRT6A, KRT6B, KRT17, KRT16, GJB6, CDH3, GJB2	599	42	20581	5.72649	0.387054	0.0113187	1.74035
GOTERM_MF_DIRECT	GO:0019899~enzyme binding	23	3.72168	0.00127479	LYN, BIRC5, CDC20, CYP2E1, MCM10, STAT1, UGT1A1, UGT1A7, UGT1A10, UGT1A6, PLSCR1, UGT1A9, NOD2, UGT1A8, UGT1A3, HMOX1, UGT1A4, PYCARD, SLPI, SERPINB4, H2AFX, TOP2A, GBP1	547	333	16881	2.13154	0.638657	0.0813292	1.93837
GOTERM_BP_FAT	GO:0043122~regulation of I-kappaB kinase/NF-kappaB signaling	19	3.07443	0.00128631	ZC3HAV1, NLRX1, CCL19, BIRC3, STAT1, TRIM22, ECT2, S100A12, NOD2, TNFSF10, CCR7, CD36, HMOX1, PYCARD, LTF, ZC3H12A, IL1B, UBD, TNIP3	565	238	16650	2.35257	0.999381	0.0229615	2.45442
GOTERM_BP_FAT	GO:0045787~positive regulation of cell cycle	24	3.8835	0.0012961	WNT5A, CDK1, CDK5R1, DLGAP5, E2F8, NUSAP1, BIRC5, NDC80, AURKA, SFN, AURKB, UBE2C, ECT2, FAM83D, CCNB1, EIF4EBP1, MAD2L1, EREG, TGM1, CKS2, TGFA, IL1B, CDCA5, FOSL1	565	339	16650	2.0863	0.999415	0.0230627	2.47288
GOTERM_MF_FAT	GO:0005149~interleukin-1 receptor binding	5	0.809061	0.00130694	IL36G, IL1RN, IL1B, IL36RN, IL36A	524	15	15478	9.84606	0.778623	0.0506675	2.08178
GOTERM_BP_FAT	GO:0045930~negative regulation of mitotic cell cycle	18	2.91262	0.00131306	CDK1, EZH2, CENPF, TTK, AURKA, NDC80, CHEK1, SFN, CCNB1, NABP1, MAD2L1, FANCI, ZWINT, BUB1, BUB1B, ZWILCH, CCNA2, TOP2A	565	219	16650	2.42211	0.999469	0.0232889	2.50485
GOTERM_BP_FAT	GO:0043281~regulation of cysteine-type endopeptidase activity involved in apoptotic process	17	2.75081	0.00131354	BID, XDH, S100A8, MMP9, S100A9, SOX7, BIRC5, SFN, BIRC3, SERPINB9, TNFSF10, IFI27, LAMP3, CASP7, LCK, PYCARD, IFI6	565	200	16650	2.50487	0.99947	0.0232256	2.50576
GOTERM_BP_FAT	GO:0071459~protein localization to chromosome, centromeric region	5	0.809061	0.00131986	CDK1, CENPA, TTK, BUB1B, AURKB	565	15	16650	9.82301	0.999489	0.0232645	2.51766
GOTERM_BP_FAT	GO:2000404~regulation of T cell migration	6	0.970874	0.00132604	WNT5A, CCL20, S100A7, CXCL13, PYCARD, CXCL10	565	25	16650	7.07257	0.999507	0.0233006	2.5293
GOTERM_BP_FAT	GO:1902624~positive regulation of neutrophil migration	6	0.970874	0.00132604	CXCL1, CCR7, CXCL2, CXCL8, CCL19, CXCR2	565	25	16650	7.07257	0.999507	0.0233006	2.5293
GOTERM_MF_FAT	GO:0031406~carboxylic acid binding	15	2.42718	0.0013599	PPARD, S100A8, S100A9, CRABP2, UGT1A1, UGT1A7, UGT1A6, UGT1A10, GLUL, UGT1A9, UGT1A8, UGT1A3, UGT1A4, SELE, FABP5	524	164	15478	2.70166	0.791753	0.0509569	2.16528
GOTERM_BP_FAT	GO:1901136~carbohydrate derivative catabolic process	16	2.589	0.0013671	NT5C3A, GM2A, UPP1, CHI3L2, HYAL4, AMPD3, PNP, HMMR, PGM2, APOBEC3A, TYMP, PGLYRP4, HPSE, FBXO6, CEMIP, GBA	565	182	16650	2.59068	0.999611	0.0239408	2.60666
GOTERM_BP_FAT	GO:0006875~cellular metal ion homeostasis	31	5.01618	0.00138989	MYO5A, GNA15, CCL2, S100A8, S100A9, CXCL9, FPR1, CCL8, CXCR2, ATP12A, CXCL11, CXCL10, ERO1A, CHRNA9, CXCR4, SAA1, HMOX1, LTF, SLC39A6, CD24, SCO2, PTGER3, LYN, CCL19, LCN2, CCR7, CD36, CXCL13, LCK, TMEM165, CEMIP	565	491	16650	1.86057	0.999658	0.0242612	2.64955
GOTERM_BP_FAT	GO:0033046~negative regulation of sister chromatid segregation	7	1.13269	0.00139768	CCNB1, MAD2L1, BUB1, CENPF, TTK, BUB1B, NDC80	565	37	16650	5.57522	0.999673	0.0243218	2.66422
KEGG_PATHWAY	hsa04668:TNF signaling pathway	13	2.10356	0.00139818	CXCL1, NOD2, CCL2, CCL20, SOCS3, CASP7, MMP9, CXCL2, IL1B, BIRC3, SELE, CXCL10, PIK3R2	284	107	6879	2.94284	0.289222	0.0225026	1.7944
GOTERM_MF_FAT	GO:0030414~peptidase inhibitor activity	16	2.589	0.0014018	BIRC5, PTTG1, BIRC3, A2ML1, WFDC12, SERPINB9, SERPINB8, PI3, SERPINA3, SERPINB1, SLPI, SERPINA1, SERPINB4, SERPINB3, SERPINB13, PI15	524	183	15478	2.58257	0.801588	0.0508367	2.23129
GOTERM_BP_FAT	GO:0071902~positive regulation of protein serine/threonine kinase activity	22	3.55987	0.00141184	WNT5A, IRAK2, CDK1, CDK5R1, EZH2, FPR1, MAPKAPK3, CCL19, FZD5, S100A12, CARD14, NOD2, CXCR4, SAA1, RASGRP1, MAP3K9, CEMIP, CKS2, TGFA, LTF, IL1B, CD24	565	300	16650	2.16106	0.999699	0.0244911	2.69087
GOTERM_BP_DIRECT	GO:0042060~wound healing	10	1.61812	0.00141915	WNT5A, PPARD, KRT6A, S100A8, EREG, CCL20, SPRR3, TGFA, GRHL3, CDH3	565	80	16792	3.71504	0.973406	0.0661462	2.48011
GOTERM_BP_FAT	GO:0032787~monocarboxylic acid metabolic process	34	5.50162	0.00145351	MYO5A, KYNU, PPARD, CYP2C18, CRABP2, HK2, UGT1A7, UGT1A6, UGT1A9, JMJD7-PLA2G4B, SLC16A1, UGT1A8, UGT1A3, CH25H, UGT1A5, ALDH1A3, UGT1A4, ALOX12B, VNN1, ELOVL7, TIGAR, VNN3, HAL, DHRS9, CYP2E1, IDO1, UGT1A1, STAT3, CYP7B1, UGT1A10, ABCC1, PLA2G3, PLA2G4B, SLC27A4	565	559	16650	1.79239	0.999763	0.0251293	2.76922
GOTERM_BP_FAT	GO:0032479~regulation of type I interferon production	12	1.94175	0.00145884	DDX58, POLR3G, IFIH1, NMI, ISG15, ZC3HAV1, IRF7, PYCARD, IRF1, NLRX1, UBE2L6, IFI16	565	112	16650	3.1574	0.99977	0.0251448	2.77925
GOTERM_BP_FAT	GO:0043549~regulation of kinase activity	44	7.11974	0.00146256	WNT5A, CDK5R1, EZH2, FPR1, MAPKAPK3, AFAP1L2, SFN, CXCL10, CCNE2, CCNE1, NOD2, CXCR4, SAA1, RASGRP1, MAP3K9, PYCARD, TGFA, LTF, IL1B, CD24, CCNA2, GBA, TIGAR, PIK3R2, IRAK2, CDK1, NRBF2, LYN, SOCS3, TPX2, CCL19, FZD5, WWTR1, CDKN3, UBE2C, ECT2, S100A12, CARD14, CCR7, EREG, CEMIP, CKS2, LRP8, SERPINB3	565	788	16650	1.64548	0.999775	0.0251327	2.78624
GOTERM_BP_DIRECT	GO:0042493~response to drug	22	3.55987	0.00148918	CDK1, LYN, GGH, CTPS1, CENPF, CYP2E1, CDH3, STAT1, UGT1A1, PNP, STAT3, SOD2, LCN2, CCNB1, TYMS, TOP1, ARG1, LCK, TGFA, ABCC1, LRP8, FOSL1	565	304	16792	2.15082	0.977768	0.0680586	2.601
GOTERM_BP_FAT	GO:0001932~regulation of protein phosphorylation	65	10.5178	0.00155539	S100A7, MMP9, EZH2, TTK, CXCL10, FAM83D, CCNE2, CCNE1, NOD2, CXCR4, SAA1, MAP3K9, TGFA, ALOX12B, LTF, IL1B, CCNA2, IRAK2, CDK1, TWF1, LYN, SOCS3, TPX2, PBK, UBE2C, ECT2, IL20, MAP4K4, CCR7, CARD14, CD36, EREG, CEMIP, SERPINB3, GBP1, XDH, WNT5A, CDK5R1, CCL2, FOXM1, MAPKAPK3, FPR1, CCL8, AFAP1L2, SFN, CCL22, CCL20, RASGRP1, PYCARD, ZC3H12A, CD24, GBA, CCL19, FZD5, SAMSN1, CDKN3, WWTR1, CCL18, EPHA…	565	1300	16650	1.47345	0.999868	0.0266279	2.96057
GOTERM_BP_FAT	GO:0010942~positive regulation of cell death	36	5.82524	0.00156983	WNT5A, BID, XDH, CDK5R1, S100A8, MCL1, MMP9, S100A9, IL19, CXCR2, SOX7, SFN, CASP7, ALDH1A3, HMOX1, MAP3K9, PYCARD, ZC3H12A, TOP2A, FOSL1, TIGAR, LYN, GZMA, BCL2A1, GZMB, IDO1, ECT2, JMY, PPIF, TNFSF10, IFI27, LCK, UBD, CTSC, DCUN1D3, MELK	565	607	16650	1.74775	0.999879	0.0267921	2.98766
GOTERM_MF_DIRECT	GO:0002020~protease binding	11	1.77994	0.00158702	LCN2, SERPINB9, PANX1, LDLR, SELL, COMP, PYCARD, SERPINB4, SERPINA1, SERPINB13, SERPINB3	547	101	16881	3.36111	0.718451	0.0928942	2.40776
GOTERM_BP_FAT	GO:0007094~mitotic spindle assembly checkpoint	6	0.970874	0.00159656	MAD2L1, BUB1, CENPF, TTK, BUB1B, NDC80	565	26	16650	6.80054	0.999896	0.0271619	3.03781
GOTERM_BP_FAT	GO:0090022~regulation of neutrophil chemotaxis	6	0.970874	0.00159656	CXCL1, CCR7, CXCL2, CXCL8, CCL19, CXCR2	565	26	16650	6.80054	0.999896	0.0271619	3.03781
GOTERM_BP_FAT	GO:2000403~positive regulation of lymphocyte migration	6	0.970874	0.00159656	WNT5A, CCL20, S100A7, CXCL13, PYCARD, CXCL10	565	26	16650	6.80054	0.999896	0.0271619	3.03781
GOTERM_BP_FAT	GO:0051985~negative regulation of chromosome segregation	7	1.13269	0.00161297	CCNB1, MAD2L1, BUB1, CENPF, TTK, BUB1B, NDC80	565	38	16650	5.4285	0.999905	0.0273563	3.06857
GOTERM_BP_DIRECT	GO:0007051~spindle organization	5	0.809061	0.00166042	KIF11, TTK, AURKA, AURKB, ASPM	565	16	16792	9.28761	0.985653	0.0742656	2.89595
KEGG_PATHWAY	hsa04110:Cell cycle	14	2.26537	0.00167127	CDK1, TTK, CDC20, CHEK1, PTTG1, SFN, CCNB1, CCNE2, CCNE1, CCNB2, MAD2L1, BUB1, BUB1B, CCNA2	284	124	6879	2.73472	0.335108	0.0251856	2.14139
GOTERM_BP_FAT	GO:0043066~negative regulation of apoptotic process	45	7.28155	0.00167259	WNT5A, PPARD, CCL2, MCL1, MMP9, IL19, CXCR2, AURKA, AURKB, SFN, NOD2, HMOX1, COMP, TGFA, LTF, ZC3H12A, IL1B, VNN1, SERPINB13, SLC35F6, HIGD1A, ANGPTL4, CDK1, SOCS3, BCL2A1, CCL19, BIRC5, IDO1, BIRC3, STAT3, PLAC8, SOD2, PPIF, IFIT3, SERPINB9, MAP4K4, PRKCQ, TNFSF10, CARD14, CCR7, LAMP3, MAD2L1, ID1, IRF7, IFI6	565	818	16650	1.62116	0.999933	0.0282704	3.18026
GOTERM_BP_FAT	GO:0032755~positive regulation of interleukin-6 production	9	1.45631	0.00168223	DDX58, WNT5A, NOD2, CD36, EREG, PYCARD, IL1B, PTAFR, IL36A	565	66	16650	4.0185	0.999936	0.0283477	3.19831
GOTERM_BP_FAT	GO:0043408~regulation of MAPK cascade	39	6.31068	0.00169071	WNT5A, XDH, CCL2, S100A7, FOXM1, EZH2, FPR1, MAPKAPK3, CCL8, FAM83D, CCL22, NOD2, CCL20, CXCR4, SAA1, RASGRP1, MAP3K9, PYCARD, TGFA, ALOX12B, IL1B, ZC3H12A, CD24, GBA, IRAK2, CDK1, LYN, CCL19, PBK, FZD5, EPHA2, CCL18, S100A12, MAP4K4, CCR7, CD36, ID1, SERPINB3, GBP1	565	678	16650	1.69512	0.999939	0.0284054	3.21419
GOTERM_BP_FAT	GO:0044843~cell cycle G1/S phase transition	19	3.07443	0.00169651	BID, CDK1, EZH2, C10ORF99, AURKA, SFN, CDKN3, MCM10, FAM83D, CCNB1, CCNE2, CCNE1, TYMS, EIF4EBP1, GSPT1, POLE2, PSME2, RRM2, CDCA5	565	244	16650	2.29472	0.999941	0.0284183	3.22503
GOTERM_BP_FAT	GO:0042060~wound healing	33	5.33981	0.00170049	WNT5A, KRT6A, PPARD, GNA15, S100A8, EZH2, S100A9, CDH3, CCL20, HPSE, SAA1, HMOX1, TGFA, SERPINA1, RAB27A, PLAT, KLK6, F12, LYN, GRHL3, TC2N, SLC7A11, MMP12, CCNB1, PLSCR1, PRKCQ, CD36, THBD, EREG, LCK, IRF1, SPRR3, HBEGF	565	542	16650	1.79424	0.999943	0.0284014	3.23249
SMART	SM01332:SM01332	5	0.809061	0.00170546	CCNB1, CCNE2, CCNE1, CCNB2, CCNA2	301	18	10057	9.2811	0.287999	0.065679	2.115
UP_SEQ_FEATURE	binding site:Substrate	20	3.23625	0.00172884	XDH, GDA, ARSF, HSD17B2, NT5C3A, HSD17B1, IL4I1, DHRS9, IDH3A, RDH12, ARG1, ARG2, RNASE7, PTP4A1, AKR1B10, GK3P, UCK2, GK, SDR9C7, BDH1	596	301	20063	2.23673	0.932632	0.236436	2.84711
GOTERM_BP_FAT	GO:0006213~pyrimidine nucleoside metabolic process	8	1.2945	0.00175774	APOBEC3A, TYMS, TYMP, NT5C3A, UPP1, CTPS1, UCK2, TK1	565	52	16650	4.5337	0.999959	0.0292591	3.33956
GOTERM_BP_FAT	GO:0019058~viral life cycle	29	4.69256	0.00177584	CCL2, ZC3HAV1, LDLR, TRIM14, OAS3, CXCL8, RSAD2, OAS1, ISG20, APOBEC3A, ISG15, CXCR4, TAP2, NUP50, TAP1, LTF, ZC3H12A, APOBEC3A_B, MX1, TOP2A, IFI16, USP6NL, PLSCR1, OASL, IFIT1, LAMP3, SLPI, SERPINB3, KPNA2	565	455	16650	1.87825	0.999963	0.0294709	3.3734
GOTERM_BP_FAT	GO:0006873~cellular ion homeostasis	35	5.66343	0.00178389	MYO5A, GNA15, CCL2, S100A8, S100A9, FPR1, CXCL9, CCL8, CXCR2, ATP12A, CXCL11, CXCL10, ERO1A, CHRNA9, CXCR4, SAA1, HMOX1, LTF, SLC39A6, CD24, SCO2, PTGER3, LYN, CCL19, LCN2, ATP6V1C2, CCR7, CD36, RHCG, CXCL13, LCK, SLC26A9, TMEM165, CEMIP, RAB38	565	588	16650	1.75411	0.999965	0.0295172	3.38844
GOTERM_BP_FAT	GO:0072527~pyrimidine-containing compound metabolic process	10	1.61812	0.00179113	APOBEC3A, TYMS, TYMP, NT5C3A, UPP1, CTPS1, UCK2, ACPP, CMPK2, TK1	565	82	16650	3.59378	0.999966	0.0295502	3.40196
GOTERM_CC_DIRECT	GO:0005783~endoplasmic reticulum	43	6.95793	0.00180735	MYO5A, NT5C3A, PANX1, ATP10B, S100A7, CRABP2, SYNCRIP, RSAD2, OAS1, CERS3, OAS2, DNASE1L3, UGT1A7, UGT1A6, UGT1A9, UGT1A8, UGT1A3, ERO1A, TMEM33, HMOX1, UGT1A4, PYCARD, SERPINA1, SLC39A6, ELOVL7, VMP1, PCSK6, SAR1B, SAR1A, KLK6, STS, ATP11B, SLAMF7, UGT1A1, TPBG, UGT1A10, SQLE, PTP4A1, CEMIP, SPCS3, RAB38, YKT6, SLC27A4	578	828	18224	1.6374	0.485159	0.0538221	2.46076
UP_SEQ_FEATURE	propeptide:Activation peptide	9	1.45631	0.00183047	KLK6, MMP9, PRSS2, PRSS3, PRSS27, GZMB, PRSS3P2, MMP12, MMP1	596	76	20063	3.98638	0.94252	0.22869	3.01208
GOTERM_BP_DIRECT	GO:0032728~positive regulation of interferon-beta production	6	0.970874	0.00183594	DDX58, POLR3G, IFIH1, ZC3HAV1, IRF7, IRF1	565	27	16792	6.60452	0.990844	0.080393	3.19741
GOTERM_BP_DIRECT	GO:0051983~regulation of chromosome segregation	4	0.647249	0.00186019	KIF2C, MKI67, BUB1, AURKB	565	8	16792	14.8602	0.991394	0.0800418	3.23898
GOTERM_BP_FAT	GO:0032940~secretion by cell	51	8.25243	0.00186808	PPARD, DPH3, PNP, SLC16A1, NOD2, SAA1, HMOX1, IL4R, SERPINA3, IL1B, SERPINA1, RAB27B, RAB27A, LYN, TC2N, PCDH7, MAP4K4, GLUL, CCR7, CD36, VSNL1, PLA2G3, PTAFR, GBP1, WNT5A, MYO5A, TNFRSF21, PANX1, RSAD2, CCL8, TRIM16, ENSA, GPR68, LGALS3BP, RASGRP1, PYCARD, CD2, ZC3H12A, VMP1, PCSK6, TMEM79, ABCA12, IL1RN, CCL19, BIRC5, AIM2, IL36RN, S100A12, CD274, YKT6, SMPD3	565	966	16650	1.55582	0.999978	0.030713	3.54563
UP_KEYWORDS	Lysosome	18	2.91262	0.00187025	LDLR, GM2A, GGH, PLBD1, IFI30, IL4I1, ACPP, LAMP3, CXCR4, HPSE, AKR1B10, TMEM165, IL1B, CTSC, SLC35F6, TMEM79, GBA, RAB27A	599	263	20581	2.35156	0.515415	0.0163303	2.56504
KEGG_PATHWAY	hsa04621:NOD-like receptor signaling pathway	9	1.45631	0.00189093	CXCL1, NOD2, CCL2, CXCL2, PYCARD, CXCL8, IL1B, CARD6, BIRC3	284	56	6879	3.89279	0.369867	0.0268004	2.41967
GOTERM_BP_FAT	GO:0051046~regulation of secretion	39	6.31068	0.00189603	WNT5A, TNFRSF21, PPARD, S100A8, PANX1, S100A9, RSAD2, TRIM16, ENSA, DPH3, GPR68, SLC16A1, NOD2, SAA1, RASGRP1, IL4R, HMOX1, CD2, PYCARD, ALOX12B, ZC3H12A, IL1B, RAB27B, RAB27A, PTGER3, LYN, CCL19, BIRC5, TC2N, AIM2, IL36RN, MAP4K4, GLUL, CCR7, CD274, VSNL1, PTAFR, SMPD3, GBP1	565	683	16650	1.68271	0.999981	0.0310768	3.59776
GOTERM_BP_FAT	GO:0071173~spindle assembly checkpoint	6	0.970874	0.00190553	MAD2L1, BUB1, CENPF, TTK, BUB1B, NDC80	565	27	16650	6.54867	0.999982	0.0311414	3.61548
UP_SEQ_FEATURE	DNA-binding region:Tryptophan pentad repeat	4	0.647249	0.00190726	IRF9, IRF7, IRF8, IRF1	596	9	20063	14.9612	0.949017	0.219657	3.13657
UP_SEQ_FEATURE	region of interest:CH3	4	0.647249	0.00190726	IGHG1, IGHG2, IGHV4-31, IGHM	596	9	20063	14.9612	0.949017	0.219657	3.13657
SMART	SM00348:IRF	4	0.647249	0.00193128	IRF9, IRF7, IRF8, IRF1	301	9	10057	14.8498	0.319342	0.0621037	2.39193
GOTERM_BP_FAT	GO:0045859~regulation of protein kinase activity	41	6.6343	0.00194552	WNT5A, CDK5R1, EZH2, FPR1, MAPKAPK3, AFAP1L2, SFN, CXCL10, CCNE2, CCNE1, NOD2, CXCR4, SAA1, RASGRP1, MAP3K9, PYCARD, TGFA, LTF, IL1B, CD24, CCNA2, GBA, IRAK2, CDK1, LYN, SOCS3, TPX2, CCL19, FZD5, WWTR1, CDKN3, UBE2C, ECT2, S100A12, CCR7, CARD14, EREG, CEMIP, CKS2, LRP8, SERPINB3	565	730	16650	1.65511	0.999986	0.031695	3.69002
GOTERM_BP_FAT	GO:0051050~positive regulation of transport	49	7.9288	0.00195649	PPARD, S100A8, S100A9, ZIC1, CXCL11, CXCL10, CD47, NOD2, SAA1, IL4R, IL1B, ALOX12B, RAB27B, RAB27A, CDK1, UGCG, GZMB, ECT2, JUP, GLUL, CD36, VSNL1, CEMIP, PTAFR, WNT5A, BID, CDK5R1, CCL2, PANX1, CXCL9, TRIM16, SFN, GPR68, CDH3, RASGRP1, CD2, PYCARD, ZC3H12A, ABCA12, PIK3R2, CCL19, FZD5, ABCG1, AIM2, DDX58, CD274, LIPG, SELE, SMPD3	565	920	16650	1.56955	0.999987	0.0317808	3.71045
GOTERM_BP_FAT	GO:0042267~natural killer cell mediated cytotoxicity	8	1.2945	0.00196721	SERPINB9, RAET1E, RASGRP1, ULBP2, GZMB, SERPINB4, SLAMF7, RAB27A	565	53	16650	4.44815	0.999988	0.0318623	3.73042
UP_SEQ_FEATURE	metal ion-binding site:Calcium	9	1.45631	0.0019908	STS, ARSF, PRSS2, TGM1, PRSS3, TGM3, PLA2G3, PRSS3P2, PLA2G2F	596	77	20063	3.93461	0.955254	0.21257	3.27181
GOTERM_MF_FAT	GO:0016757~transferase activity, transferring glycosyl groups	21	3.39806	0.00200127	NAMPT, ZC3HAV1, GALNT6, UGCG, UPP1, UGT1A1, PNP, ST6GALNAC1, UGT1A7, UGT1A10, UGT1A6, UGT1A9, TYMP, UGT1A8, UGT1A3, PARP9, UGT1A5, UGT1A4, FUT3, FUT2, HAS3	524	289	15478	2.14637	0.900717	0.0696372	3.17116
INTERPRO	IPR004367:Cyclin, C-terminal domain	5	0.809061	0.00201147	CCNB1, CCNE2, CCNE1, CCNB2, CCNA2	579	18	18559	8.90376	0.876313	0.109624	3.14584
UP_SEQ_FEATURE	site:Reactive bond	7	1.13269	0.00202099	SERPINB9, SERPINB8, SERPINA3, SERPINB4, SERPINA1, SERPINB13, SERPINB3	596	45	20063	5.23643	0.957315	0.201707	3.32065
GOTERM_BP_FAT	GO:0045682~regulation of epidermis development	9	1.45631	0.00204122	PPARD, KRT17, HPSE, EZH2, TRIM16, SFN, CDH3, TMEM79, IL20	565	68	16650	3.90031	0.999992	0.0329493	3.86815
GOTERM_BP_FAT	GO:0007584~response to nutrient	15	2.42718	0.00207513	TYMS, ARG1, SLC16A1, KYNU, PPARD, NOD2, CCL2, HMOX1, LIPG, ENSA, STAT1, UGT1A1, SOD2, CXCL10, SLC27A4	565	171	16650	2.585	0.999993	0.0333942	3.9312
UP_SEQ_FEATURE	calcium-binding region:1; low affinity	5	0.809061	0.00208119	S100P, S100A8, S100A9, S100A2, S100A12	596	19	20063	8.85862	0.961146	0.194692	3.41794
GOTERM_BP_FAT	GO:0023051~regulation of signaling	132	21.3592	0.00209408	S100A8, ZC3HAV1, S100A7, MMP9, FAM110C, IL19, CRABP2, S100A9, TTK, AURKA, AURKB, CXCL11, ZIC1, CXCL10, SLC16A1, MAP3K9, VNN1, IL1B, DEPDC1B, ASPM, CHAC1, SOCS3, IL20, JUP, MAP4K4, GLUL, CCR7, LYNX1, CD36, VSNL1, PRDM1, GBP1, WNT5A, NETO2, XDH, CDK5R1, RALGPS2, CCL2, MCL1, MAPKAPK3, CCL8, CHEK1, SOX7, AFAP1L2, ENSA, SLC35F6, BLNK, IL1RN, CDC20, EPHA2, ACPP, S100A12, PPIF, CYP7B1, TNFSF10, RGS1, IF…	565	3070	16650	1.26707	0.999994	0.0336002	3.96642
GOTERM_BP_FAT	GO:0030335~positive regulation of cell migration	26	4.20712	0.00210038	CXCL1, WNT5A, CCL2, LYN, S100A7, MMP9, FAM110C, CXCL2, CXCL9, CXCL8, CCL8, CCL19, CXCR2, CXCL11, CXCL10, CCR7, CCL20, CXCL13, PTP4A1, CD274, CEMIP, PYCARD, ZC3H12A, HBEGF, SERPINB3, PTAFR	565	395	16650	1.93973	0.999994	0.0336058	3.97812
GOTERM_BP_FAT	GO:2000401~regulation of lymphocyte migration	7	1.13269	0.00211813	WNT5A, CCL2, CCL20, S100A7, CXCL13, PYCARD, CXCL10	565	40	16650	5.15708	0.999995	0.0337911	4.01109
GOTERM_BP_FAT	GO:0032480~negative regulation of type I interferon production	7	1.13269	0.00211813	DDX58, IFIH1, NMI, ISG15, PYCARD, NLRX1, UBE2L6	565	40	16650	5.15708	0.999995	0.0337911	4.01109
GOTERM_BP_FAT	GO:0009112~nucleobase metabolic process	7	1.13269	0.00211813	XDH, TYMS, GDA, TYMP, UCK2, ACPP, GART	565	40	16650	5.15708	0.999995	0.0337911	4.01109
GOTERM_MF_DIRECT	GO:0008201~heparin binding	14	2.26537	0.0021194	CCL2, SELL, CCL8, CXCL11, CXCL10, SOST, CXCL13, SAA1, COMP, LIPG, LTF, HBEGF, PCSK6, FGFBP1	547	160	16881	2.70034	0.816048	0.113908	3.20325
GOTERM_BP_FAT	GO:0007204~positive regulation of cytosolic calcium ion concentration	20	3.23625	0.00212235	MYO5A, GNA15, PTGER3, LYN, FPR1, CXCL9, CCL19, CXCR2, CXCL11, CXCL10, CCR7, CD36, CHRNA9, ERO1A, CXCR4, CXCL13, SAA1, LCK, CEMIP, CD24	565	269	16650	2.19101	0.999995	0.0337637	4.01893
GOTERM_BP_DIRECT	GO:0010033~response to organic substance	6	0.970874	0.00217415	WNT5A, S100P, SQLE, CTSC, ABCG1, GART	565	28	16792	6.36865	0.996147	0.0913922	3.7758
INTERPRO	IPR001855:Beta defensin type	4	0.647249	0.00219371	DEFB103A, DEFB103B, DEFB4B, DEFB4A	579	9	18559	14.246	0.897672	0.11306	3.42622
INTERPRO	IPR019817:Interferon regulatory factor, conserved site	4	0.647249	0.00219371	IRF9, IRF7, IRF8, IRF1	579	9	18559	14.246	0.897672	0.11306	3.42622
INTERPRO	IPR001346:Interferon regulatory factor DNA-binding domain	4	0.647249	0.00219371	IRF9, IRF7, IRF8, IRF1	579	9	18559	14.246	0.897672	0.11306	3.42622
GOTERM_BP_FAT	GO:0030003~cellular cation homeostasis	34	5.50162	0.00220652	MYO5A, GNA15, CCL2, S100A8, S100A9, FPR1, CXCL9, CCL8, CXCR2, ATP12A, CXCL11, CXCL10, ERO1A, CHRNA9, CXCR4, SAA1, HMOX1, LTF, SLC39A6, CD24, SCO2, PTGER3, LYN, CCL19, LCN2, ATP6V1C2, CCR7, CD36, CXCL13, LCK, SLC26A9, TMEM165, CEMIP, RAB38	565	573	16650	1.7486	0.999997	0.0349835	4.1751
GOTERM_BP_FAT	GO:0055080~cation homeostasis	37	5.98706	0.00222097	MYO5A, STEAP4, GNA15, CCL2, S100A8, S100A9, FPR1, CXCL9, CCL8, CXCR2, ATP12A, CXCL11, CXCL10, ERO1A, CHRNA9, CXCR4, SAA1, HMOX1, LTF, SLC39A6, CD24, SCO2, PTGER3, LYN, CCL19, SOD2, LCN2, ATP6V1C2, CCR7, CD36, RHCG, CXCL13, LCK, SLC26A9, TMEM165, CEMIP, RAB38	565	643	16650	1.69573	0.999997	0.035112	4.2019
GOTERM_CC_DIRECT	GO:0005789~endoplasmic reticulum membrane	44	7.11974	0.00222545	CYB5R2, HSD17B2, ATP10B, PANX1, CYP2C18, LRRC8B, CYP4F22, RSAD2, CERS3, UGT1A7, UGT1A6, UGT1A9, UGT1A8, UGT1A3, ERO1A, TMEM33, RASGRP1, TAP2, CH25H, HMOX1, UGT1A4, TAP1, TGFA, ELOVL7, MX1, SAR1B, SLC28A3, STS, SPTLC2, DUOXA1, PMEL, DHRS9, CYP2E1, YIF1B, UGT1A1, MOXD1, ABCG1, UGT1A10, CYP7B1, SQLE, SPCS3, AREG, RAB10, SLC27A4	578	862	18224	1.60939	0.558532	0.060959	3.02197
GOTERM_BP_FAT	GO:0051303~establishment of chromosome localization	9	1.45631	0.00224197	CCNB1, FAM83D, KIF2C, DLGAP5, CENPF, BIRC5, NDC80, CEP55, CDCA5	565	69	16650	3.84379	0.999997	0.0353411	4.24081
GOTERM_BP_DIRECT	GO:0000082~G1/S transition of mitotic cell cycle	11	1.77994	0.00225279	CCNE2, CCNE1, CDK1, TYMS, EIF4EBP1, POLE2, GSPT1, RRM2, MCM10, CDKN3, CDCA5	565	102	16792	3.20514	0.996849	0.0930148	3.90982
GOTERM_BP_DIRECT	GO:0000086~G2/M transition of mitotic cell cycle	13	2.10356	0.00225592	CCNB1, CDK1, CCNB2, NEK2, FOXM1, TPX2, CHEK1, BIRC5, AURKA, HAUS7, ENSA, MELK, HMMR	565	137	16792	2.82018	0.996874	0.0916591	3.91515
GOTERM_BP_FAT	GO:1901990~regulation of mitotic cell cycle phase transition	22	3.55987	0.00227585	BID, PSMB10, CDK1, DLGAP5, EZH2, TTK, CENPF, NDC80, BIRC5, AURKA, CDC20, ANLN, SFN, UBE2C, CCNB1, MAD2L1, FANCI, PSME2, BUB1, BUB1B, CDCA5, CCNA2	565	312	16650	2.07794	0.999998	0.035768	4.30357
GOTERM_BP_FAT	GO:0051047~positive regulation of secretion	24	3.8835	0.00235172	WNT5A, PPARD, S100A8, PANX1, S100A9, CCL19, TRIM16, GPR68, AIM2, GLUL, NOD2, SAA1, RASGRP1, IL4R, CD274, VSNL1, PYCARD, CD2, ALOX12B, IL1B, RAB27B, PTAFR, SMPD3, RAB27A	565	355	16650	1.99227	0.999999	0.0368387	4.44397
GOTERM_MF_FAT	GO:0004866~endopeptidase inhibitor activity	15	2.42718	0.00237328	BIRC5, PTTG1, BIRC3, A2ML1, WFDC12, SERPINB9, SERPINB8, PI3, SERPINA3, SERPINB1, SLPI, SERPINA1, SERPINB4, SERPINB3, SERPINB13	524	174	15478	2.54639	0.935407	0.0796669	3.75014
GOTERM_BP_FAT	GO:0019725~cellular homeostasis	45	7.28155	0.00239112	GLRX3, MYO5A, GNA15, CCL2, S100A8, MCL1, S100A9, FPR1, HK2, CXCL9, CCL8, CXCR2, GPR68, ATP12A, CXCL11, CXCL10, CHRNA9, ERO1A, CXCR4, SAA1, HMOX1, LTF, SLC39A6, CD24, SCO2, ABCA12, PIK3R2, PTGER3, LYN, CCL19, GJB6, UBE2C, LCN2, MAP4K4, ATP6V1C2, CCR7, CD36, RHCG, CXCL13, VSNL1, LCK, SLC26A9, TMEM165, CEMIP, RAB38	565	833	16650	1.59196	0.999999	0.0373432	4.5168
GOTERM_BP_FAT	GO:0061640~cytoskeleton-dependent cytokinesis	7	1.13269	0.00241145	KIF4A, CENPA, NUSAP1, ANLN, CEP55, AURKB, KIF20A	565	41	16650	5.0313	0.999999	0.0375531	4.55438
GOTERM_BP_FAT	GO:0002443~leukocyte mediated immunity	24	3.8835	0.00243526	IGHG1, IGHG2, LYN, RSAD2, GZMB, SLAMF7, FZD5, IL7R, IGHM, SERPINB9, C1QB, RAET1E, NOD2, RASGRP1, HMOX1, IRF7, IL4R, ULBP2, IL1B, CTSC, SERPINB4, PLA2G3, PTAFR, RAB27A	565	356	16650	1.98668	0.999999	0.0378147	4.59834
GOTERM_BP_FAT	GO:0050000~chromosome localization	9	1.45631	0.00245789	CCNB1, FAM83D, KIF2C, DLGAP5, CENPF, BIRC5, NDC80, CEP55, CDCA5	565	70	16650	3.78887	0.999999	0.0380569	4.64012
GOTERM_BP_FAT	GO:0051348~negative regulation of transferase activity	24	3.8835	0.00253107	PSMB10, CDK1, LYN, SOCS3, CDC20, SFN, UBE2C, WWTR1, UGT1A1, UGT1A7, CCNB1, UGT1A10, UGT1A6, UGT1A9, MAD2L1, UGT1A8, UGT1A3, PSME2, UGT1A4, PYCARD, BUB1B, IL1B, SERPINB3, GBA	565	357	16650	1.98111	1	0.0390637	4.77508
GOTERM_BP_DIRECT	GO:0000281~mitotic cytokinesis	6	0.970874	0.00255557	KIF4A, CENPA, NUSAP1, ANLN, CEP55, KIF20A	565	29	16792	6.14904	0.998549	0.101596	4.42418
GOTERM_BP_FAT	GO:0051640~organelle localization	30	4.85437	0.00256754	MYO5A, AURKA, CEP55, CDH3, MREG, FAM83D, KIF2C, CENPA, RASGRP1, HMOX1, IL4R, TGFA, SERPINA1, RAB27B, SAR1B, CDCA5, ASPM, RAB27A, LYN, DLGAP5, NUSAP1, CENPF, NDC80, BIRC5, TC2N, CCNB1, CTSC, AREG, PLA2G3, YKT6	565	489	16650	1.80792	1	0.03951	4.84229
GOTERM_BP_FAT	GO:0051346~negative regulation of hydrolase activity	26	4.20712	0.00257333	MMP9, PTTG1, SFN, SERPINA3, LTF, SERPINA1, SERPINB13, ANGPTL4, PI15, GZMA, BIRC5, IFI16, BIRC3, A2ML1, PPIF, WFDC12, SERPINB9, IFIT1, LAMP3, SERPINB8, PI3, SERPINB1, SLPI, SERPINB4, SERPINB3, IFI6	565	401	16650	1.91071	1	0.0394917	4.85295
UP_SEQ_FEATURE	domain:CARD 2	3	0.485437	0.00258232	DDX58, IFIH1, NOD2	596	3	20063	33.6628	0.982244	0.222709	4.2244
UP_SEQ_FEATURE	domain:CARD 1	3	0.485437	0.00258232	DDX58, IFIH1, NOD2	596	3	20063	33.6628	0.982244	0.222709	4.2244
GOTERM_BP_DIRECT	GO:0002548~monocyte chemotaxis	7	1.13269	0.00262142	CCL22, CCL2, CCL20, CCL8, CCL19, CCL18, S100A12	565	42	16792	4.95339	0.998774	0.102487	4.5357
GOTERM_BP_FAT	GO:0050714~positive regulation of protein secretion	17	2.75081	0.00262489	WNT5A, PPARD, PANX1, CCL19, TRIM16, GPR68, AIM2, GLUL, NOD2, SAA1, RASGRP1, IL4R, CD274, VSNL1, PYCARD, CD2, IL1B	565	214	16650	2.341	1	0.0401605	4.94786
GOTERM_BP_FAT	GO:0035556~intracellular signal transduction	116	18.7702	0.00264021	S100A8, ZC3HAV1, S100A7, MMP9, FAM110C, IL19, S100A9, AURKA, AURKB, CXCL11, CXCL10, EIF4EBP1, MFHAS1, MAP3K9, IL1B, VNN1, DEPDC1B, RAB27B, CCNA2, RAB27A, SOCS3, CHAC1, BCL2A1, IL20, MAP4K4, CCR7, CD36, RAB10, GBP1, XDH, WNT5A, CDK5R1, RALGPS2, IFIH1, CCL2, MCL1, MAPKAPK3, CCL8, CHEK1, ERO1A, BLNK, RABIF, EPHA2, S100A12, DDX58, PPIF, TNFSF10, RIT1, PLA2G4B, PPARD, EZH2, SDCBP2, FAM83D, NOD2, SAA1,…	565	2657	16650	1.28657	1	0.0402832	4.97604
GOTERM_BP_DIRECT	GO:0050870~positive regulation of T cell activation	5	0.809061	0.00264674	CD47, PRKCQ, CCL2, LCK, PYCARD	565	18	16792	8.25565	0.998851	0.10187	4.57855
UP_SEQ_FEATURE	region of interest:CH2	4	0.647249	0.00266489	IGHG1, IGHG2, IGHV4-31, IGHM	596	10	20063	13.4651	0.984394	0.21707	4.35666
GOTERM_BP_FAT	GO:0055065~metal ion homeostasis	33	5.33981	0.00266763	MYO5A, STEAP4, GNA15, CCL2, S100A8, S100A9, FPR1, CXCL9, CCL8, CXCR2, ATP12A, CXCL11, CXCL10, ERO1A, CHRNA9, CXCR4, SAA1, HMOX1, LTF, SLC39A6, CD24, SCO2, PTGER3, LYN, CCL19, SOD2, LCN2, CCR7, CD36, CXCL13, LCK, TMEM165, CEMIP	565	558	16650	1.74279	1	0.0405857	5.02647
GOTERM_BP_FAT	GO:0050688~regulation of defense response to virus	10	1.61812	0.00270194	DDX58, IFIT1, ZC3HAV1, DDX60, LCK, PYCARD, NLRX1, ZC3H12A, BIRC3, AIM2	565	87	16650	3.38724	1	0.0409891	5.08953
GOTERM_BP_FAT	GO:0051784~negative regulation of nuclear division	8	1.2945	0.00271296	CCNB1, MAD2L1, BUB1, CENPF, TTK, BUB1B, CHEK1, NDC80	565	56	16650	4.20986	1	0.0410447	5.10978
GOTERM_BP_FAT	GO:0010818~T cell chemotaxis	5	0.809061	0.00272939	WNT5A, S100A7, CXCL13, CXCL11, CXCL10	565	18	16650	8.18584	1	0.04118	5.13995
GOTERM_BP_FAT	GO:0044706~multi-multicellular organism process	17	2.75081	0.0027526	NAMPT, PPARD, STS, CCL2, MMP9, IDO1, GJB2, ARG1, IFI27, JMJD7-PLA2G4B, THBD, IL1B, PRDM1, VMP1, PLA2G4B, FOSL1, PTAFR	565	215	16650	2.33011	1	0.0414147	5.18258
KEGG_PATHWAY	hsa00240:Pyrimidine metabolism	12	1.94175	0.00276982	POLR3G, TYMS, TYMP, NT5C3A, POLE2, RRM2, UPP1, CTPS1, UCK2, PNP, CMPK2, TK1	284	101	6879	2.87784	0.491746	0.0369005	3.52582
GOTERM_BP_FAT	GO:0031399~regulation of protein modification process	78	12.6214	0.00279568	S100A7, MMP9, EZH2, TTK, CXCL10, FAM83D, CCNE2, CCNE1, NOD2, ISG15, CXCR4, FANCI, SAA1, MAP3K9, TGFA, ALOX12B, IL1B, LTF, CCNA2, IRAK2, CDK1, TWF1, LYN, SOCS3, TPX2, PBK, UBE2C, ECT2, IL20, MAP4K4, CCR7, CARD14, MAD2L1, CD36, EREG, PSME2, CEMIP, BUB1B, SERPINB3, DCUN1D3, GBP1, WNT5A, XDH, PSMB10, CDK5R1, CCL2, NMI, FOXM1, MAPKAPK3, FPR1, CCL8, CHEK1, AFAP1L2, ENSA, SFN, CCL22, N4BP1, CCL20, RASGR…	565	1664	16650	1.38136	1	0.0419401	5.26162
KEGG_PATHWAY	hsa04064:NF-kappa B signaling pathway	11	1.77994	0.00287179	DDX58, PRKCQ, LYN, LCK, BCL2A1, CXCL8, CCL19, IL1B, BIRC3, LTB, BLNK	284	87	6879	3.06253	0.504271	0.0362592	3.65341
GOTERM_BP_FAT	GO:0050830~defense response to Gram-positive bacterium	10	1.61812	0.00292171	CD36, PGLYRP4, RNASE7, DEFB103A, DEFB103B, LYZ, C10ORF99, DEFB4B, DEFB4A, EPHA2	565	88	16650	3.34875	1	0.0436776	5.49251
GOTERM_BP_FAT	GO:0044839~cell cycle G2/M phase transition	16	2.589	0.00296106	CDK1, NEK2, FOXM1, TPX2, CENPF, AURKA, BIRC5, CHEK1, ENSA, HMMR, CCNB1, CCNB2, FANCI, HAUS7, CCNA2, MELK	565	197	16650	2.39342	1	0.0441388	5.5645
GOTERM_BP_FAT	GO:0019748~secondary metabolic process	8	1.2945	0.0030044	WNT5A, UGT1A7, MYO5A, UGT1A8, AKR1B10, PMEL, CDH3, TIGAR	565	57	16650	4.136	1	0.0446553	5.64372
GOTERM_BP_FAT	GO:0043406~positive regulation of MAP kinase activity	17	2.75081	0.00300955	WNT5A, IRAK2, CDK1, EZH2, MAPKAPK3, FPR1, CCL19, FZD5, S100A12, NOD2, CXCR4, SAA1, RASGRP1, MAP3K9, TGFA, IL1B, CD24	565	217	16650	2.30863	1	0.0446149	5.65313
GOTERM_BP_DIRECT	GO:0050729~positive regulation of inflammatory response	9	1.45631	0.00304346	WNT5A, CD47, CCL2, S100A8, LDLR, S100A9, CCL8, CCL18, S100A12	565	73	16792	3.66415	0.999584	0.114531	5.24753
GOTERM_MF_FAT	GO:0008201~heparin binding	14	2.26537	0.00307525	CCL2, SELL, CCL8, CXCL11, CXCL10, SOST, CXCL13, SAA1, COMP, LIPG, LTF, HBEGF, PCSK6, FGFBP1	524	160	15478	2.58459	0.971311	0.0991784	4.83383
GOTERM_BP_FAT	GO:0072528~pyrimidine-containing compound biosynthetic process	7	1.13269	0.00308845	TYMS, TYMP, UPP1, CTPS1, UCK2, CMPK2, TK1	565	43	16650	4.79728	1	0.0456415	5.79718
GOTERM_BP_DIRECT	GO:0006508~proteolysis	30	4.85437	0.00313251	IGHG1, IGHG2, MMP9, MMP1, CASP7, PRSS2, PRSS3, FBXO6, LTF, KLK10, PRSS3P2, KLK13, PLAT, PRSS53, KLK8, CLCA2, KLK9, CFB, GGH, MMP12, TMPRSS4, C1QB, TMPRSS11D, ST14, SPCS3, PRSS27, UBD, CTSC, LRP8, ADAMDEC1	565	500	16792	1.78322	0.999669	0.115981	5.39709
GOTERM_BP_FAT	GO:0048002~antigen processing and presentation of peptide antigen	15	2.42718	0.00315901	PSMB10, KIF4A, KIF11, IFI30, DCTN5, KIF2C, CD36, PSME2, FCGR1A, TAP2, FCGR1B, TAP1, PYCARD, SAR1B, KIF2A	565	179	16650	2.46947	1	0.0465416	5.92583
GOTERM_BP_FAT	GO:0045785~positive regulation of cell adhesion	25	4.04531	0.00316559	WNT5A, CCL2, IL7R, PNP, CD47, NOD2, SAA1, PRSS2, IL4R, RASGRP1, PYCARD, VNN1, IL1B, CD24, LYN, CCL19, TRBC1, PRKCQ, CD83, CCR7, CD36, CXCL13, CD274, LCK, PTAFR	565	385	16650	1.91357	1	0.0465171	5.93781
GOTERM_BP_FAT	GO:0097193~intrinsic apoptotic signaling pathway	20	3.23625	0.00316856	BID, S100A8, MCL1, CHAC1, MMP9, IL19, BCL2A1, S100A9, SFN, IFI16, EPHA2, SOD2, PPIF, ERO1A, HMOX1, LCK, PYCARD, VNN1, CD24, MELK	565	279	16650	2.11248	1	0.0464412	5.94323
GOTERM_MF_FAT	GO:0001882~nucleoside binding	85	13.754	0.00322252	GNA15, CKMT1B, ATP10B, EIF5, TTK, AURKA, IFI44L, AURKB, PNP, KIF2C, NOD2, MFHAS1, MAP3K9, DDX60, TUBB6, MX1, RAB27B, SAR1B, TOP2A, MX2, SAR1A, KIF2A, RAB27A, DDX39A, IRAK2, CDK1, GBP6, TWF1, KIF11, LYN, TPX2, UBE2F, PBK, UBE2C, MAP4K4, PRKCQ, GLUL, LCK, BUB1B, RAB10, UBE2T, MELK, GBP1, MYO5A, IFIH1, KIF4A, NEK2, MAPKAPK3, OAS3, HK2, CTPS1, NLRX1, OAS1, CHEK1, OAS2, ATP12A, GCH1, CMPK2, TK1, TAP2,…	524	1860	15478	1.34986	0.975804	0.100873	5.05972
GOTERM_BP_FAT	GO:0060548~negative regulation of cell death	47	7.60518	0.00329515	WNT5A, PPARD, CCL2, MCL1, MMP9, IL19, CXCR2, AURKA, AURKB, SFN, NOD2, HMOX1, COMP, TGFA, LTF, ZC3H12A, IL1B, VNN1, SERPINB13, SLC35F6, HIGD1A, GBA, ANGPTL4, TIGAR, CDK1, SOCS3, BCL2A1, CCL19, BIRC5, IDO1, BIRC3, STAT3, PLAC8, SOD2, IFIT3, PPIF, SERPINB9, MAP4K4, PRKCQ, TNFSF10, CARD14, CCR7, LAMP3, MAD2L1, ID1, IRF7, IFI6	565	897	16650	1.54409	1	0.0481314	6.17356
GOTERM_BP_FAT	GO:0098771~inorganic ion homeostasis	37	5.98706	0.00331211	MYO5A, STEAP4, GNA15, CCL2, S100A8, S100A9, FPR1, CXCL9, CCL8, CXCR2, ATP12A, CXCL11, CXCL10, ERO1A, CHRNA9, CXCR4, SAA1, HMOX1, LTF, SLC39A6, CD24, SCO2, PTGER3, LYN, CCL19, SOD2, LCN2, ATP6V1C2, CCR7, CD36, RHCG, CXCL13, LCK, SLC26A9, TMEM165, CEMIP, RAB38	565	658	16650	1.65707	1	0.048251	6.20439
GOTERM_CC_DIRECT	GO:0009897~external side of plasma membrane	16	2.589	0.00331652	IGHG1, IGHG2, LDLR, SELL, CXCL9, IL7R, IGHM, ABCG1, CXCL10, CD48, CD83, CCR7, CD36, CD274, CD2, FCGR3A	578	213	18224	2.36841	0.704529	0.0834005	4.4724
GOTERM_BP_FAT	GO:0046513~ceramide biosynthetic process	8	1.2945	0.00331918	SPTLC2, UGCG, ALOX12B, SPTSSA, CERS3, SMPD3, ST6GALNAC1, GBA	565	58	16650	4.06469	1	0.0482295	6.21724
GOTERM_BP_FAT	GO:0006575~cellular modified amino acid metabolic process	14	2.26537	0.00332709	CHAC2, CHAC1, ETHE1, GGH, GCH1, GART, SOD2, PLSCR1, TYMS, JMJD7-PLA2G4B, ERO1A, FOXE1, PLA2G4B, PLA2G2F	565	161	16650	2.56252	1	0.0482198	6.2316
GOTERM_MF_FAT	GO:0035173~histone kinase activity	5	0.809061	0.00333379	CCNB1, CDK1, CHEK1, AURKA, AURKB	524	19	15478	7.7732	0.978726	0.101431	5.23006
GOTERM_BP_DIRECT	GO:0010628~positive regulation of gene expression	19	3.07443	0.00333838	CDK1, PPARD, LDLR, IL7R, CDH3, STAT3, DDX58, LCN2, SERPINB9, PLSCR1, LAMP3, ID1, SLC26A9, ALOX12B, ZC3H12A, IL1B, PRDM1, GBA, RAB27A	565	262	16792	2.15529	0.999805	0.121379	5.74198
GOTERM_BP_FAT	GO:2000147~positive regulation of cell motility	26	4.20712	0.00335855	CXCL1, WNT5A, CCL2, LYN, S100A7, MMP9, FAM110C, CXCL2, CXCL9, CXCL8, CCL8, CCL19, CXCR2, CXCL11, CXCL10, CCR7, CCL20, CXCL13, PTP4A1, CD274, CEMIP, PYCARD, ZC3H12A, HBEGF, SERPINB3, PTAFR	565	409	16650	1.87334	1	0.048543	6.28873
GOTERM_BP_FAT	GO:0006259~DNA metabolic process	51	8.25243	0.00337876	E2F8, EZH2, PTTG1, AURKB, MCM10, DNASE1L3, ISG20, CCNE2, APOBEC3A, CCNE1, TOP1, ISG15, FANCI, H2AFX, APOBEC3A_B, TOP2A, CDCA5, CDK1, GZMA, UBE2F, RBBP6, JMY, PRKCQ, NABP1, UHRF1, EREG, RRM2, KPNA2, UBE2T, NEK2, FOXM1, KIAA0101, CXCL8, CHEK1, IL7R, TK1, TYMS, POLE2, FBXO6, SLC30A9, TIGAR, TRIP13, GINS1, GINS2, MKI67, GINS3, TREX2, UBE2L6, CENPF, PARP9, AREG	565	995	16650	1.51047	1	0.0487059	6.32541
UP_KEYWORDS	Calcium	41	6.6343	0.00340409	S100A8, ARSF, PANX1, S100A7, MMP9, S100A9, CDH3, DNASE1L3, MMP1, ESYT3, JMJD7-PLA2G4B, CHRNA9, HPSE, CALML3, RASGRP1, COMP, PRSS2, TGM1, PRSS3, TGM3, PCSK6, CDH26, PRSS3P2, S100A2, CLCA2, STS, S100P, PCDH7, MMP12, S100A12, PLSCR1, DSG3, VSNL1, PON2, S100A7A, DSC2, LRP8, PLA2G3, PLA2G4B, MELK, PLA2G2F	599	877	20581	1.60629	0.732766	0.0288993	4.623
GOTERM_BP_FAT	GO:0032757~positive regulation of interleukin-8 production	7	1.13269	0.00347573	DDX58, WNT5A, NOD2, CD2, PYCARD, IL1B, AFAP1L2	565	44	16650	4.68825	1	0.0499454	6.50123
GOTERM_BP_DIRECT	GO:0071407~cellular response to organic cyclic compound	8	1.2945	0.00349217	CCNB1, SLC16A1, NOD2, RGS20, CCL2, IL1B, STAT1, STAT3	565	59	16792	4.02988	0.999868	0.124843	5.99886
GOTERM_BP_FAT	GO:0031401~positive regulation of protein modification process	57	9.2233	0.00349367	S100A7, MMP9, EZH2, TTK, NOD2, CXCR4, FANCI, SAA1, MAP3K9, TGFA, ALOX12B, LTF, IL1B, IRAK2, CDK1, LYN, SOCS3, TPX2, UBE2C, ECT2, IL20, CCR7, CARD14, CD36, MAD2L1, EREG, PSME2, CEMIP, BUB1B, DCUN1D3, XDH, PSMB10, WNT5A, CDK5R1, CCL2, NMI, FPR1, MAPKAPK3, CCL8, AFAP1L2, CCL22, CCL20, RASGRP1, PYCARD, ZC3H12A, CD24, GBA, CCL19, CDC20, FZD5, BIRC3, STAT3, CCL18, S100A12, CCNB1, CKS2, LRP8	565	1143	16650	1.46958	1	0.050072	6.53372
GOTERM_MF_FAT	GO:0035639~purine ribonucleoside triphosphate binding	84	13.5922	0.00350619	GNA15, CKMT1B, ATP10B, EIF5, TTK, AURKA, IFI44L, AURKB, KIF2C, NOD2, MFHAS1, MAP3K9, DDX60, TUBB6, MX1, RAB27B, SAR1B, TOP2A, MX2, SAR1A, KIF2A, RAB27A, DDX39A, IRAK2, CDK1, GBP6, TWF1, KIF11, LYN, TPX2, UBE2F, PBK, UBE2C, MAP4K4, PRKCQ, GLUL, LCK, BUB1B, RAB10, UBE2T, MELK, GBP1, MYO5A, IFIH1, KIF4A, NEK2, MAPKAPK3, OAS3, HK2, CTPS1, NLRX1, OAS1, CHEK1, OAS2, ATP12A, GCH1, CMPK2, TK1, TAP2, TAP1…	524	1841	15478	1.34775	0.982573	0.103675	5.49342
GOTERM_BP_FAT	GO:0002478~antigen processing and presentation of exogenous peptide antigen	14	2.26537	0.00350888	PSMB10, KIF4A, KIF11, IFI30, DCTN5, KIF2C, CD36, PSME2, FCGR1A, TAP2, TAP1, FCGR1B, SAR1B, KIF2A	565	162	16650	2.54671	1	0.0501597	6.56125
GOTERM_BP_FAT	GO:1901615~organic hydroxy compound metabolic process	26	4.20712	0.00351922	WNT5A, MYO5A, PPARD, CYB5R2, LDLR, HSD17B1, CDH3, GCH1, ALDH1A3, CH25H, IL1B, GBA, SPTLC2, PMEL, ALDH3B2, DHRS9, ABCG1, RDH12, CYP7B1, APOL1, SQLE, AKR1B10, FOXE1, GK3P, GK, PTAFR	565	410	16650	1.86877	1	0.0501792	6.57996
GOTERM_BP_FAT	GO:0070302~regulation of stress-activated protein kinase signaling cascade	16	2.589	0.00358016	WNT5A, XDH, LYN, FOXM1, CCL19, PBK, FZD5, MAP4K4, NOD2, CCR7, RASGRP1, MAP3K9, PYCARD, ZC3H12A, IL1B, SERPINB3	565	201	16650	2.34579	1	0.0509009	6.69021
GOTERM_BP_FAT	GO:1902622~regulation of neutrophil migration	6	0.970874	0.00358811	CXCL1, CCR7, CXCL2, CXCL8, CCL19, CXCR2	565	31	16650	5.70368	1	0.0508855	6.70458
GOTERM_BP_FAT	GO:0032728~positive regulation of interferon-beta production	6	0.970874	0.00358811	DDX58, POLR3G, IFIH1, ZC3HAV1, IRF7, IRF1	565	31	16650	5.70368	1	0.0508855	6.70458
GOTERM_BP_FAT	GO:1903555~regulation of tumor necrosis factor superfamily cytokine production	11	1.77994	0.00363828	NOD2, CD36, CCL2, RASGRP1, CD274, CD2, PYCARD, LTF, CCL19, ZC3H12A, PTAFR	565	108	16650	3.00147	1	0.0514528	6.79524
GOTERM_CC_FAT	GO:0030496~midbody	13	2.10356	0.00364755	CDK1, KIF4A, PRC1, NEK2, CENPF, BIRC5, AURKA, AURKB, CEP55, ECT2, ASPM, SHCBP1, KIF20A	535	133	14527	2.65408	0.85998	0.0893691	5.17756
GOTERM_BP_FAT	GO:0010562~positive regulation of phosphorus metabolic process	53	8.57605	0.00364995	S100A7, MMP9, EZH2, TTK, CXCL11, CXCL10, NOD2, CXCR4, SAA1, MAP3K9, TGFA, ALOX12B, LTF, IL1B, IRAK2, CDK1, LYN, SOCS3, TPX2, ECT2, IL20, CARD14, CCR7, CD36, EREG, CEMIP, PTAFR, XDH, WNT5A, CDK5R1, CCL2, FPR1, CXCL9, MAPKAPK3, CCL8, AFAP1L2, CCL22, CCL20, RASGRP1, PYCARD, ZC3H12A, CD24, TIGAR, GBA, CCL19, FZD5, STAT3, CCL18, S100A12, CCNB1, CKS2, LRP8, AREG	565	1049	16650	1.4889	1	0.0514871	6.8163
GOTERM_BP_FAT	GO:0045937~positive regulation of phosphate metabolic process	53	8.57605	0.00364995	S100A7, MMP9, EZH2, TTK, CXCL11, CXCL10, NOD2, CXCR4, SAA1, MAP3K9, TGFA, ALOX12B, LTF, IL1B, IRAK2, CDK1, LYN, SOCS3, TPX2, ECT2, IL20, CARD14, CCR7, CD36, EREG, CEMIP, PTAFR, XDH, WNT5A, CDK5R1, CCL2, FPR1, CXCL9, MAPKAPK3, CCL8, AFAP1L2, CCL22, CCL20, RASGRP1, PYCARD, ZC3H12A, CD24, TIGAR, GBA, CCL19, FZD5, STAT3, CCL18, S100A12, CCNB1, CKS2, LRP8, AREG	565	1049	16650	1.4889	1	0.0514871	6.8163
GOTERM_BP_FAT	GO:0032760~positive regulation of tumor necrosis factor production	8	1.2945	0.00365851	NOD2, CD36, CCL2, RASGRP1, CD2, PYCARD, CCL19, PTAFR	565	59	16650	3.9958	1	0.0514786	6.83176
GOTERM_BP_DIRECT	GO:0032755~positive regulation of interleukin-6 production	7	1.13269	0.00373975	DDX58, WNT5A, NOD2, CD36, PYCARD, IL1B, IL36A	565	45	16792	4.62317	0.99993	0.131271	6.411
GOTERM_CC_DIRECT	GO:0005654~nucleoplasm	113	18.2848	0.00375152	PRC1, FAM110C, CRABP2, SYNCRIP, AURKA, AURKB, MCM10, ZIC1, ISG20, TOP1, APOBEC3A, EIF4EBP1, ISG15, OIP5, H2AFX, CCNA2, CDCA5, INA, DDX39A, GRHL3, DCTN5, ELL2, NABP1, PRDM1, CDK5R1, KIF4A, MCL1, MAPKAPK3, OAS3, ANLN, CHEK1, SOX7, ENSA, CMPK2, POLE2, NUP50, GINS1, GINS2, NRBF2, GINS3, UBE2L6, CDC20, ABCG1, PARP9, WDR4, CLEC7A, FABP5, NAMPT, PPARD, KYNU, EZH2, HR, IFI44L, DPH3, CCNE2, CCNE1, FANCI, …	578	2784	18224	1.27975	0.748269	0.0878581	5.04504
GOTERM_BP_DIRECT	GO:0034501~protein localization to kinetochore	4	0.647249	0.00379063	CDK1, TTK, BUB1B, AURKB	565	10	16792	11.8881	0.999939	0.131142	6.4955
GOTERM_BP_FAT	GO:0072503~cellular divalent inorganic cation homeostasis	26	4.20712	0.00381149	MYO5A, GNA15, CCL2, S100A8, S100A9, CXCL9, FPR1, CCL8, CXCR2, CXCL11, CXCL10, ERO1A, CHRNA9, SAA1, CXCR4, SLC39A6, CD24, PTGER3, LYN, CCL19, CCR7, CD36, CXCL13, TMEM165, LCK, CEMIP	565	413	16650	1.85519	1	0.053446	7.10757
GOTERM_BP_FAT	GO:0000086~G2/M transition of mitotic cell cycle	15	2.42718	0.00385375	CDK1, NEK2, FOXM1, TPX2, AURKA, BIRC5, CHEK1, ENSA, HMMR, CCNB1, CCNB2, FANCI, HAUS7, CCNA2, MELK	565	183	16650	2.41549	1	0.053892	7.18362
GOTERM_BP_FAT	GO:0006974~cellular response to DNA damage stimulus	43	6.95793	0.00386362	BID, MCL1, FOXM1, KIAA0101, AURKA, CHEK1, SFN, PTTG1, MCM10, ISG15, POLE2, FANCI, HMOX1, FBXO6, PYCARD, ZC3H12A, H2AFX, TOP2A, CCNA2, SLC30A9, CDCA5, FBXO45, TRIP13, TIGAR, DDX39A, CDK1, GINS2, LYN, BCL2A1, TREX2, UBE2F, UBE2L6, IFI16, RBBP6, EPHA2, SOD2, JMY, CCNB1, NABP1, UHRF1, PARP9, IRF7, UBE2T	565	807	16650	1.57022	1	0.0538954	7.20136
GOTERM_BP_FAT	GO:1901617~organic hydroxy compound biosynthetic process	14	2.26537	0.00389666	MYO5A, WNT5A, CYB5R2, SPTLC2, HSD17B1, PMEL, CDH3, ABCG1, GCH1, SQLE, CH25H, IL1B, PTAFR, GBA	565	164	16650	2.51565	1	0.054213	7.26078
GOTERM_BP_DIRECT	GO:0007094~mitotic spindle assembly checkpoint	5	0.809061	0.0039736	MAD2L1, BUB1, CENPF, TTK, BUB1B	565	20	16792	7.43009	0.999962	0.13521	6.79872
GOTERM_BP_FAT	GO:0030155~regulation of cell adhesion	36	5.82524	0.00398263	WNT5A, TNFRSF21, CCL2, CXCL8, IL7R, PNP, CD47, NOD2, SAA1, RASGRP1, PRSS2, IL4R, CD2, PYCARD, VNN1, IL1B, CD24, LYN, IL1RN, CCL19, IDO1, TRBC1, EPHA2, CD83, PRKCQ, CCR7, CD36, CXCL13, CD274, LCK, IRF1, PRDM1, ADAMDEC1, PTAFR, GBP1, PLA2G2F	565	643	16650	1.6499	1	0.0552441	7.41519
GOTERM_BP_FAT	GO:0002228~natural killer cell mediated immunity	8	1.2945	0.00402356	SERPINB9, RAET1E, RASGRP1, ULBP2, GZMB, SERPINB4, SLAMF7, RAB27A	565	60	16650	3.9292	1	0.0556627	7.48862
GOTERM_BP_FAT	GO:0014070~response to organic cyclic compound	47	7.60518	0.00402666	BID, NAMPT, PPARD, KYNU, CCL2, PANX1, ZC3HAV1, EZH2, PSPH, CXCL10, CCNE1, TYMS, ARG1, NOD2, SLC16A1, EIF4EBP1, LY6D, HMOX1, ZC3H12A, IL1B, FOSL1, CCNA2, GBA, CDK1, MKI67, LYN, SELL, IL1RN, STAT1, UGT1A1, STAT3, SLC7A11, GJB2, JUP, CCNB1, DDX58, CYP7B1, CD83, IFI27, IFIT1, RGS20, CD36, THBD, ID1, LRP8, AREG, PTAFR	565	906	16650	1.52875	1	0.0555708	7.49418
GOTERM_BP_FAT	GO:0033674~positive regulation of kinase activity	30	4.85437	0.00407222	WNT5A, CDK5R1, EZH2, MAPKAPK3, FPR1, AFAP1L2, NOD2, CXCR4, SAA1, MAP3K9, RASGRP1, TGFA, LTF, IL1B, CD24, TIGAR, IRAK2, CDK1, LYN, TPX2, CCL19, FZD5, ECT2, S100A12, CCR7, CARD14, EREG, CEMIP, CKS2, LRP8	565	505	16650	1.75064	1	0.0560483	7.57584
GOTERM_MF_FAT	GO:0032550~purine ribonucleoside binding	84	13.5922	0.00407691	GNA15, CKMT1B, ATP10B, EIF5, TTK, AURKA, IFI44L, AURKB, KIF2C, NOD2, MFHAS1, MAP3K9, DDX60, TUBB6, MX1, RAB27B, SAR1B, TOP2A, MX2, SAR1A, KIF2A, RAB27A, DDX39A, IRAK2, CDK1, GBP6, TWF1, KIF11, LYN, TPX2, UBE2F, PBK, UBE2C, MAP4K4, PRKCQ, GLUL, LCK, BUB1B, RAB10, UBE2T, MELK, GBP1, MYO5A, IFIH1, KIF4A, NEK2, MAPKAPK3, OAS3, HK2, CTPS1, NLRX1, OAS1, CHEK1, OAS2, ATP12A, GCH1, CMPK2, TK1, TAP2, TAP1…	524	1850	15478	1.34119	0.990998	0.11658	6.36037
GOTERM_MF_FAT	GO:0070851~growth factor receptor binding	12	1.94175	0.00408625	PLSCR1, IL36G, EREG, LYN, IL1RN, PYCARD, TGFA, IL1B, HBEGF, AREG, IL36RN, IL36A	524	128	15478	2.7692	0.991095	0.114014	6.37449
GOTERM_BP_FAT	GO:0032647~regulation of interferon-alpha production	5	0.809061	0.00409582	DDX58, IFIH1, NMI, ZC3HAV1, IRF7	565	20	16650	7.36726	1	0.0562299	7.61812
GOTERM_BP_FAT	GO:0019220~regulation of phosphate metabolic process	75	12.1359	0.00410934	S100A7, MMP9, EZH2, GABBR1, TTK, CXCL11, CXCL10, FAM83D, CCNE2, CCNE1, NOD2, CXCR4, SAA1, MAP3K9, TGFA, ALOX12B, IL1B, LTF, CCNA2, IRAK2, CDK1, TWF1, LYN, SOCS3, TPX2, PBK, UBE2C, ECT2, IL20, MAP4K4, CCR7, CARD14, CD36, EREG, CEMIP, SERPINB3, PTAFR, GBP1, XDH, WNT5A, CDK5R1, CCL2, FOXM1, MAPKAPK3, FPR1, CXCL9, CCL8, AFAP1L2, ENSA, SFN, CCL22, CCL20, RASGRP1, PYCARD, ZC3H12A, CD24, GBA, TIGAR, PIK…	565	1610	16650	1.37278	1	0.0562763	7.64232
GOTERM_BP_FAT	GO:0031100~organ regeneration	9	1.45631	0.00411638	CDK1, TYMS, CCL2, MKI67, HMOX1, EZH2, AURKA, UGT1A1, CCNA2	565	76	16650	3.48975	1	0.0562363	7.65493
GOTERM_MF_FAT	GO:0032549~ribonucleoside binding	84	13.5922	0.00412631	GNA15, CKMT1B, ATP10B, EIF5, TTK, AURKA, IFI44L, AURKB, KIF2C, NOD2, MFHAS1, MAP3K9, DDX60, TUBB6, MX1, RAB27B, SAR1B, TOP2A, MX2, SAR1A, KIF2A, RAB27A, DDX39A, IRAK2, CDK1, GBP6, TWF1, KIF11, LYN, TPX2, UBE2F, PBK, UBE2C, MAP4K4, PRKCQ, GLUL, LCK, BUB1B, RAB10, UBE2T, MELK, GBP1, MYO5A, IFIH1, KIF4A, NEK2, MAPKAPK3, OAS3, HK2, CTPS1, NLRX1, OAS1, CHEK1, OAS2, ATP12A, GCH1, CMPK2, TK1, TAP2, TAP1…	524	1853	15478	1.33902	0.991498	0.112358	6.43505
GOTERM_MF_FAT	GO:0001883~purine nucleoside binding	84	13.5922	0.00412631	GNA15, CKMT1B, ATP10B, EIF5, TTK, AURKA, IFI44L, AURKB, KIF2C, NOD2, MFHAS1, MAP3K9, DDX60, TUBB6, MX1, RAB27B, SAR1B, TOP2A, MX2, SAR1A, KIF2A, RAB27A, DDX39A, IRAK2, CDK1, GBP6, TWF1, KIF11, LYN, TPX2, UBE2F, PBK, UBE2C, MAP4K4, PRKCQ, GLUL, LCK, BUB1B, RAB10, UBE2T, MELK, GBP1, MYO5A, IFIH1, KIF4A, NEK2, MAPKAPK3, OAS3, HK2, CTPS1, NLRX1, OAS1, CHEK1, OAS2, ATP12A, GCH1, CMPK2, TK1, TAP2, TAP1…	524	1853	15478	1.33902	0.991498	0.112358	6.43505
GOTERM_BP_FAT	GO:0016572~histone phosphorylation	6	0.970874	0.00413615	CCNB1, CDK1, IL1B, CHEK1, AURKA, AURKB	565	32	16650	5.52544	1	0.0563652	7.6903
GOTERM_BP_FAT	GO:0051174~regulation of phosphorus metabolic process	75	12.1359	0.00413676	S100A7, MMP9, EZH2, GABBR1, TTK, CXCL11, CXCL10, FAM83D, CCNE2, CCNE1, NOD2, CXCR4, SAA1, MAP3K9, TGFA, ALOX12B, IL1B, LTF, CCNA2, IRAK2, CDK1, TWF1, LYN, SOCS3, TPX2, PBK, UBE2C, ECT2, IL20, MAP4K4, CCR7, CARD14, CD36, EREG, CEMIP, SERPINB3, PTAFR, GBP1, XDH, WNT5A, CDK5R1, CCL2, FOXM1, MAPKAPK3, FPR1, CXCL9, CCL8, AFAP1L2, ENSA, SFN, CCL22, CCL20, RASGRP1, PYCARD, ZC3H12A, CD24, GBA, TIGAR, PIK…	565	1611	16650	1.37193	1	0.05624	7.6914
GOTERM_BP_FAT	GO:0002819~regulation of adaptive immune response	12	1.94175	0.00417483	CD48, PRKCQ, IL4R, IRF7, PYCARD, IRF1, CCL19, IL1B, RSAD2, FZD5, IL7R, SAMSN1	565	128	16650	2.76272	1	0.0566099	7.7595
GOTERM_BP_FAT	GO:2001056~positive regulation of cysteine-type endopeptidase activity	12	1.94175	0.00417483	BID, XDH, IFI27, TNFSF10, S100A8, CASP7, LCK, S100A9, PYCARD, SOX7, IFI16, AIM2	565	128	16650	2.76272	1	0.0566099	7.7595
GOTERM_BP_FAT	GO:0042327~positive regulation of phosphorylation	48	7.76699	0.00418749	WNT5A, XDH, CDK5R1, CCL2, S100A7, MMP9, EZH2, FPR1, MAPKAPK3, CCL8, TTK, AFAP1L2, CCL22, NOD2, CCL20, CXCR4, SAA1, RASGRP1, MAP3K9, PYCARD, TGFA, ALOX12B, LTF, ZC3H12A, IL1B, CD24, TIGAR, IRAK2, CDK1, LYN, SOCS3, TPX2, CCL19, FZD5, ECT2, CCL18, STAT3, S100A12, IL20, CCNB1, CCR7, CARD14, CD36, EREG, CEMIP, CKS2, LRP8, AREG	565	932	16650	1.51772	1	0.0566436	7.78215
UP_KEYWORDS	Lipid metabolism	24	3.8835	0.00424648	STS, CYB5R2, SPTLC2, GM2A, LDLR, HSD17B2, HSD17B1, UGCG, PLBD1, SPTSSA, CERS3, CYP7B1, JMJD7-PLA2G4B, APOL1, CH25H, LIPG, ALOX12B, ELOVL7, PLA2G3, PLA2G4B, SMPD3, GBA, SLC27A4, PLA2G2F	599	433	20581	1.90442	0.807351	0.0351686	5.736
GOTERM_BP_FAT	GO:1901988~negative regulation of cell cycle phase transition	14	2.26537	0.00431842	CDK1, EZH2, C10ORF99, CENPF, TTK, AURKA, NDC80, SFN, CCNB1, MAD2L1, FANCI, BUB1, BUB1B, CCNA2	565	166	16650	2.48534	1	0.0582288	8.01596
GOTERM_BP_FAT	GO:0019216~regulation of lipid metabolic process	20	3.23625	0.00432229	NRBF2, SPTLC2, LYN, LDLR, CCL19, UGT1A1, ABCG1, UGT1A7, UGT1A10, UGT1A6, UGT1A9, CCR7, NOD2, UGT1A8, UGT1A3, UGT1A4, SERPINA3, IL1B, SMPD3, PIK3R2	565	287	16650	2.05359	1	0.0581432	8.02285
GOTERM_CC_DIRECT	GO:0009986~cell surface	30	4.85437	0.00432373	WNT5A, MPZL1, LDLR, CXCR2, IGHM, HMMR, NOD2, LY6D, CXCR4, CD2, TGFA, LTF, SLC39A6, CD24, PCSK6, FGFBP1, PLAT, HYAL4, FZD5, TPBG, SLC7A11, EPHA2, CCR7, CD36, THBD, SLC26A9, ULBP2, LIPG, HBEGF, AREG	578	542	18224	1.74517	0.796125	0.094611	5.79347
GOTERM_BP_FAT	GO:1903557~positive regulation of tumor necrosis factor superfamily cytokine production	8	1.2945	0.00441556	NOD2, CD36, CCL2, RASGRP1, CD2, PYCARD, CCL19, PTAFR	565	61	16650	3.86479	1	0.0592243	8.18907
GOTERM_BP_FAT	GO:0071706~tumor necrosis factor superfamily cytokine production	11	1.77994	0.00442738	NOD2, CD36, CCL2, RASGRP1, CD274, CD2, PYCARD, LTF, CCL19, ZC3H12A, PTAFR	565	111	16650	2.92035	1	0.0592403	8.2101
GOTERM_BP_FAT	GO:0050920~regulation of chemotaxis	15	2.42718	0.00445251	CXCL1, WNT5A, CCL2, LYN, S100A7, CXCL2, CXCL9, CXCL8, CCL19, CXCR2, CXCL11, CXCL10, CCR7, CXCL13, CXCR4	565	186	16650	2.37653	1	0.0594288	8.25482
GOTERM_BP_FAT	GO:0043410~positive regulation of MAPK cascade	29	4.69256	0.00445338	XDH, WNT5A, CCL2, S100A7, EZH2, MAPKAPK3, FPR1, CCL8, NOD2, CCL22, CCL20, CXCR4, SAA1, MAP3K9, RASGRP1, PYCARD, TGFA, ALOX12B, ZC3H12A, IL1B, CD24, IRAK2, CDK1, CCL19, FZD5, CCL18, S100A12, CCR7, CD36	565	485	16650	1.76207	1	0.0593026	8.25638
GOTERM_MF_DIRECT	GO:0019864~IgG binding	4	0.647249	0.00457279	FCGR1A, FCGR1B, FCGR3A, FCGR3B	547	11	16881	11.2222	0.974202	0.216379	6.79141
GOTERM_BP_FAT	GO:0002250~adaptive immune response	26	4.20712	0.00471441	IGHG1, TNFRSF21, IGHG2, RSAD2, IL7R, IGHM, RAET1E, IL4R, TAP2, FCGR1B, TAP1, PYCARD, IL1B, RAB27A, LYN, CCL19, SLAMF7, FZD5, SAMSN1, PRKCQ, C1QB, LAMP3, CXCL13, IRF7, CTSC, PRDM1	565	420	16650	1.82427	1	0.0625308	8.71968
GOTERM_BP_FAT	GO:0051272~positive regulation of cellular component movement	26	4.20712	0.00471441	CXCL1, WNT5A, CCL2, LYN, S100A7, MMP9, FAM110C, CXCL2, CXCL9, CXCL8, CCL8, CCL19, CXCR2, CXCL11, CXCL10, CCR7, CCL20, CXCL13, PTP4A1, CD274, CEMIP, PYCARD, ZC3H12A, HBEGF, SERPINB3, PTAFR	565	420	16650	1.82427	1	0.0625308	8.71968
GOTERM_BP_FAT	GO:0000281~mitotic cytokinesis	6	0.970874	0.0047414	KIF4A, CENPA, NUSAP1, ANLN, CEP55, KIF20A	565	33	16650	5.358	1	0.0627336	8.76747
GOTERM_BP_FAT	GO:0046134~pyrimidine nucleoside biosynthetic process	6	0.970874	0.0047414	TYMS, TYMP, UPP1, CTPS1, UCK2, TK1	565	33	16650	5.358	1	0.0627336	8.76747
GOTERM_BP_FAT	GO:0031099~regeneration	14	2.26537	0.00477625	KLK6, CDK1, PPARD, KLK8, CCL2, MKI67, EZH2, AURKA, UGT1A1, CCNB1, MAP4K4, TYMS, HMOX1, CCNA2	565	168	16650	2.45575	1	0.0630359	8.82912
GOTERM_MF_DIRECT	GO:0005125~cytokine activity	14	2.26537	0.00481673	WNT5A, NAMPT, IL36G, IL19, IL1RN, CXCL9, C10ORF99, IL36RN, IL20, TNFSF10, IL1B, AREG, LTB, IL36A	547	176	16881	2.45486	0.978785	0.214013	7.1413
GOTERM_BP_FAT	GO:0001934~positive regulation of protein phosphorylation	46	7.44337	0.00485815	WNT5A, XDH, CDK5R1, CCL2, S100A7, MMP9, EZH2, FPR1, MAPKAPK3, CCL8, TTK, AFAP1L2, CCL22, NOD2, CCL20, CXCR4, SAA1, RASGRP1, MAP3K9, PYCARD, TGFA, ALOX12B, LTF, ZC3H12A, IL1B, CD24, IRAK2, CDK1, LYN, SOCS3, TPX2, CCL19, FZD5, ECT2, STAT3, CCL18, S100A12, IL20, CCNB1, CCR7, CARD14, CD36, EREG, CEMIP, CKS2, LRP8	565	890	16650	1.52312	1	0.0639374	8.97386
GOTERM_BP_FAT	GO:0034599~cellular response to oxidative stress	17	2.75081	0.00487994	CDK1, MCL1, EZH2, ECT2, SOD2, GCH1, GJB2, LCN2, PPIF, ARG1, CD36, HMOX1, VNN1, ZC3H12A, CCNA2, MELK, GBA	565	228	16650	2.19725	1	0.064069	9.01233
GOTERM_BP_FAT	GO:1901623~regulation of lymphocyte chemotaxis	5	0.809061	0.0049259	WNT5A, CCL2, S100A7, CXCL13, CXCL10	565	21	16650	7.01643	1	0.0645068	9.09343
GOTERM_BP_FAT	GO:0032607~interferon-alpha production	5	0.809061	0.0049259	DDX58, IFIH1, NMI, ZC3HAV1, IRF7	565	21	16650	7.01643	1	0.0645068	9.09343
GOTERM_CC_FAT	GO:0000794~condensed nuclear chromosome	10	1.61812	0.00497108	CCNB1, CENPA, NEK2, BUB1, BUB1B, H2AFX, CHEK1, NDC80, AURKA, AURKB	535	88	14527	3.0856	0.931513	0.114735	6.9937
GOTERM_BP_FAT	GO:0040017~positive regulation of locomotion	26	4.20712	0.00500441	CXCL1, WNT5A, CCL2, LYN, S100A7, MMP9, FAM110C, CXCL2, CXCL9, CXCL8, CCL8, CCL19, CXCR2, CXCL11, CXCL10, CCR7, CCL20, CXCL13, PTP4A1, CD274, CEMIP, PYCARD, ZC3H12A, HBEGF, SERPINB3, PTAFR	565	422	16650	1.81563	1	0.0653544	9.23181
GOTERM_BP_FAT	GO:0019884~antigen processing and presentation of exogenous antigen	14	2.26537	0.00501936	PSMB10, KIF4A, KIF11, IFI30, DCTN5, KIF2C, CD36, PSME2, FCGR1A, TAP2, TAP1, FCGR1B, SAR1B, KIF2A	565	169	16650	2.44122	1	0.0653952	9.25814
UP_SEQ_FEATURE	site:Required for specificity	3	0.485437	0.00506312	PRSS2, PRSS3, PRSS3P2	596	4	20063	25.2471	0.999634	0.355729	8.12423
GOTERM_BP_FAT	GO:0050801~ion homeostasis	38	6.14887	0.00507662	MYO5A, STEAP4, GNA15, CCL2, S100A8, S100A9, FPR1, CXCL9, CCL8, CXCR2, ATP12A, CXCL11, CXCL10, ERO1A, CHRNA9, CXCR4, SAA1, HMOX1, LTF, SLC39A6, CD24, SCO2, PTGER3, LYN, CCL19, SOD2, LCN2, ATP6V1C2, CCR7, CD36, RHCG, CXCL13, LCK, SLC26A9, TMEM165, CEMIP, RAB38, IFI6	565	699	16650	1.60204	1	0.0659686	9.35891
GOTERM_BP_DIRECT	GO:0002523~leukocyte migration involved in inflammatory response	4	0.647249	0.00508305	CCL2, S100A8, S100A9, SELE	565	11	16792	10.8074	0.999998	0.167492	8.61762
SMART	SM00197:SAA	3	0.485437	0.00511373	SAA2-SAA4, SAA2, SAA1	301	4	10057	25.059	0.639493	0.135625	6.21892
GOTERM_MF_FAT	GO:0019899~enzyme binding	81	13.1068	0.00513359	PRC1, LDLR, AURKA, MCM10, FAM83D, CCNE2, CCNE1, NOD2, EIF4EBP1, FAM83A, CXCR4, FANCI, HMOX1, SERPINA1, H2AFX, YOD1, TOP2A, CCNA2, KIF11, LYN, TPX2, UBE2F, CYP2E1, UBE2C, UGT1A1, ECT2, JUP, SERPINB9, UGT1A10, LCK, SLC26A9, SLPI, CTSC, HAUS7, SERPINB4, PRDM1, SERPINB3, DCUN1D3, KPNA2, UBE2T, PTAFR, GBP1, GLRX3, BID, MYO5A, CDK5R1, CARHSP1, PANX1, NEK2, FOXM1, ENSA, SFN, UGT1A7, UGT1A6, UGT1A9, UGT1…	524	1789	15478	1.33739	0.997353	0.134751	7.94584
GOTERM_MF_FAT	GO:0019864~IgG binding	4	0.647249	0.00516753	FCGR1A, FCGR1B, FCGR3A, FCGR3B	524	11	15478	10.7412	0.997455	0.132577	7.99635
GOTERM_BP_FAT	GO:0051480~regulation of cytosolic calcium ion concentration	20	3.23625	0.00517707	MYO5A, GNA15, PTGER3, LYN, FPR1, CXCL9, CCL19, CXCR2, CXCL11, CXCL10, CCR7, CD36, CHRNA9, ERO1A, CXCR4, CXCL13, SAA1, LCK, CEMIP, CD24	565	292	16650	2.01843	1	0.0670808	9.53542
GOTERM_BP_FAT	GO:0046719~regulation by virus of viral protein levels in host cell	4	0.647249	0.0052052	IFIT1, TAP2, TAP1, STAT1	565	11	16650	10.716	1	0.0672823	9.58479
GOTERM_BP_FAT	GO:1902713~regulation of interferon-gamma secretion	4	0.647249	0.0052052	RASGRP1, CD2, ZC3H12A, IL36RN	565	11	16650	10.716	1	0.0672823	9.58479
GOTERM_BP_FAT	GO:0010819~regulation of T cell chemotaxis	4	0.647249	0.0052052	WNT5A, S100A7, CXCL13, CXCL10	565	11	16650	10.716	1	0.0672823	9.58479
GOTERM_BP_FAT	GO:1903530~regulation of secretion by cell	35	5.66343	0.00529449	WNT5A, TNFRSF21, PPARD, PANX1, RSAD2, TRIM16, GPR68, ENSA, DPH3, SLC16A1, NOD2, SAA1, RASGRP1, HMOX1, IL4R, CD2, PYCARD, IL1B, ZC3H12A, RAB27B, RAB27A, LYN, CCL19, BIRC5, TC2N, AIM2, IL36RN, MAP4K4, GLUL, CCR7, CD274, VSNL1, PTAFR, SMPD3, GBP1	565	630	16650	1.63717	1	0.0682459	9.74135
GOTERM_BP_FAT	GO:0045860~positive regulation of protein kinase activity	28	4.53074	0.00535633	WNT5A, CDK5R1, EZH2, MAPKAPK3, FPR1, AFAP1L2, NOD2, SAA1, CXCR4, MAP3K9, RASGRP1, TGFA, LTF, IL1B, CD24, IRAK2, CDK1, TPX2, CCL19, FZD5, ECT2, S100A12, CCR7, CARD14, EREG, CEMIP, CKS2, LRP8	565	470	16650	1.7556	1	0.0688627	9.84962
GOTERM_BP_FAT	GO:0051310~metaphase plate congression	7	1.13269	0.00539311	CCNB1, FAM83D, KIF2C, CENPF, NDC80, CEP55, CDCA5	565	48	16650	4.29757	1	0.0691656	9.91396
GOTERM_BP_FAT	GO:0030261~chromosome condensation	6	0.970874	0.00540698	CCNB1, CDK1, NCAPG, NUSAP1, CDCA5, TOP2A	565	34	16650	5.20042	1	0.0691835	9.93821
GOTERM_BP_DIRECT	GO:0042787~protein ubiquitination involved in ubiquitin-dependent protein catabolic process	13	2.10356	0.00553888	CCNB1, CDK1, UHRF1, MAD2L1, HERC6, BUB1B, AURKA, CDC20, PTTG1, AURKB, UBE2C, RBBP6, FBXO45	565	153	16792	2.52526	0.999999	0.178828	9.35518
INTERPRO	IPR000096:Serum amyloid A protein	3	0.485437	0.00557225	SAA2-SAA4, SAA2, SAA1	579	4	18559	24.0402	0.996973	0.251743	8.48852
INTERPRO	IPR020877:Interleukin-1 conserved site	3	0.485437	0.00557225	IL1RN, IL1B, IL36RN	579	4	18559	24.0402	0.996973	0.251743	8.48852
GOTERM_MF_DIRECT	GO:0019901~protein kinase binding	23	3.72168	0.0056005	CDK5R1, KIF11, PRC1, FOXM1, TPX2, AURKA, SFN, FZD5, TRIM22, STAT3, CCNE2, JUP, FAM83D, CCNB1, CCNE1, RGS20, NOD2, FAM83A, LCK, CKS2, CD24, CCNA2, KIF20A	547	376	16881	1.88778	0.988687	0.231745	8.2572
GOTERM_CC_DIRECT	GO:0005764~lysosome	16	2.589	0.00572931	MYO5A, STS, LDLR, ZC3HAV1, GGH, PLBD1, IFI30, IL4I1, CXCR4, HPSE, AKR1B10, PON2, IL1B, CTSC, RAB38, RAB27A	578	226	18224	2.23217	0.878605	0.116657	7.60874
GOTERM_CC_DIRECT	GO:0031262~Ndc80 complex	3	0.485437	0.00575497	SPC25, NUF2, NDC80	578	4	18224	23.6471	0.879749	0.111016	7.64158
GOTERM_CC_DIRECT	GO:0000942~condensed nuclear chromosome outer kinetochore	3	0.485437	0.00575497	CCNB1, BUB1, NDC80	578	4	18224	23.6471	0.879749	0.111016	7.64158
UP_KEYWORDS	Cyclin	6	0.970874	0.00578475	CCNB1, CCNE2, CCNE1, CCNB2, HMOX1, CCNA2	599	40	20581	5.15384	0.894094	0.0466472	7.73739
GOTERM_BP_FAT	GO:0032402~melanosome transport	5	0.809061	0.0058617	MYO5A, RAB27B, MREG, CDH3, RAB27A	565	22	16650	6.69751	1	0.07463	10.7299
GOTERM_MF_DIRECT	GO:0048020~CCR chemokine receptor binding	5	0.809061	0.0058762	CCL22, CCL20, CCL8, CCL19, CCL18	547	23	16881	6.70893	0.990932	0.229935	8.64674
KEGG_PATHWAY	hsa04115:p53 signaling pathway	9	1.45631	0.00588165	BID, CCNB1, CCNE2, CCNE1, CDK1, CCNB2, RRM2, CHEK1, SFN	284	67	6879	3.25368	0.762921	0.0694394	7.34998
UP_SEQ_FEATURE	region of interest:CH1	4	0.647249	0.00594369	IGHG1, IGHG2, IGHV4-31, IGHM	596	13	20063	10.3578	0.999908	0.386853	9.47221
GOTERM_MF_DIRECT	GO:0000975~regulatory region DNA binding	4	0.647249	0.00595185	IRF9, IRF7, IRF8, IRF1	547	12	16881	10.287	0.991467	0.221763	8.75336
GOTERM_MF_DIRECT	GO:0042834~peptidoglycan binding	4	0.647249	0.00595185	NOD2, PGLYRP4, RNASE7, IGHM	547	12	16881	10.287	0.991467	0.221763	8.75336
GOTERM_BP_FAT	GO:0031663~lipopolysaccharide-mediated signaling pathway	7	1.13269	0.00597379	IRAK2, CCL2, LYN, LTF, IL1B, PRDM1, PTAFR	565	49	16650	4.20986	1	0.075838	10.924
GOTERM_CC_FAT	GO:0009986~cell surface	43	6.95793	0.00598202	IGHG1, WNT5A, IGHG2, MPZL1, LDLR, CXCL9, CXCR2, CEP55, IGHM, IL7R, HMMR, CXCL10, CD48, NOD2, LY6D, CXCR4, CD2, TGFA, LTF, SLC39A6, CD24, FCGR3A, PCSK6, FGFBP1, PLAT, SELL, HYAL4, FZD5, TPBG, ECT2, SLC7A11, EPHA2, ABCG1, CD83, CCR7, CD36, THBD, CD274, ULBP2, SLC26A9, LIPG, HBEGF, AREG	535	765	14527	1.52626	0.960363	0.130944	8.35903
GOTERM_BP_FAT	GO:0042035~regulation of cytokine biosynthetic process	10	1.61812	0.00598419	WNT5A, PRKCQ, NMI, EREG, CCL20, HMOX1, IRF1, IL1B, LTB, PTAFR	565	98	16650	3.00704	1	0.0757981	10.942
GOTERM_BP_FAT	GO:0030148~sphingolipid biosynthetic process	10	1.61812	0.00598419	SPTLC2, UGCG, ALOX12B, SPTSSA, ALDH3B2, ELOVL7, CERS3, SMPD3, ST6GALNAC1, GBA	565	98	16650	3.00704	1	0.0757981	10.942
GOTERM_MF_DIRECT	GO:0047844~deoxycytidine deaminase activity	3	0.485437	0.0059997	APOBEC3B, APOBEC3A, APOBEC3A_B	547	4	16881	23.1458	0.991788	0.213458	8.82073
GOTERM_MF_DIRECT	GO:0031731~CCR6 chemokine receptor binding	3	0.485437	0.0059997	CCL20, DEFB4B, DEFB4A	547	4	16881	23.1458	0.991788	0.213458	8.82073
GOTERM_MF_FAT	GO:0016814~hydrolase activity, acting on carbon-nitrogen (but not peptide) bonds, in cyclic amidines	6	0.970874	0.00606785	APOBEC3B, APOBEC3A, GDA, APOBEC3A_B, AMPD3, GCH1	524	35	15478	5.06369	0.999104	0.150578	9.32664
GOTERM_MF_DIRECT	GO:0005509~calcium ion binding	37	5.98706	0.00613238	MYO5A, CDK5R1, S100A8, LDLR, S100A7, S100A9, CDH3, PSPH, DNASE1L3, MMP1, GCH1, JMJD7-PLA2G4B, PRRG4, CALML3, RASGRP1, COMP, PRSS2, PRSS3, TGM3, CDH26, S100A2, F12, S100P, PCDH7, TC2N, MMP12, S100A12, PLSCR1, THBD, DSG3, VSNL1, S100A7A, DSC2, LRP8, PLA2G4B, MELK, PLA2G2F	547	717	16881	1.59255	0.992618	0.208439	9.0073
GOTERM_BP_FAT	GO:0010817~regulation of hormone levels	28	4.53074	0.0061813	MYO5A, PPARD, HSD17B1, SLC16A10, CRABP2, ENSA, GPR68, UGT1A7, UGT1A9, SLC16A1, UGT1A8, UGT1A3, ALDH1A3, IL1B, PCSK6, KLK6, LYN, DUOXA1, IL1RN, DHRS9, BIRC5, UGT1A1, RDH12, MAP4K4, GLUL, VSNL1, FOXE1, SMPD3	565	475	16650	1.73712	1	0.0780307	11.2823
GOTERM_BP_FAT	GO:1901991~negative regulation of mitotic cell cycle phase transition	13	2.10356	0.0062218	CDK1, EZH2, CENPF, TTK, AURKA, NDC80, SFN, CCNB1, MAD2L1, FANCI, BUB1, BUB1B, CCNA2	565	154	16650	2.48765	1	0.0783511	11.3521
KEGG_PATHWAY	hsa05134:Legionellosis	8	1.2945	0.00624377	CXCL1, CASP7, CXCL2, PYCARD, CXCL8, IL1B, SAR1B, SAR1A	284	54	6879	3.58842	0.783086	0.0701891	7.78577
GOTERM_MF_FAT	GO:0002020~protease binding	11	1.77994	0.00628424	LCN2, SERPINB9, PANX1, LDLR, SELL, COMP, PYCARD, SERPINB4, SERPINA1, SERPINB13, SERPINB3	524	117	15478	2.77709	0.999303	0.152272	9.64366
GOTERM_BP_DIRECT	GO:0046602~regulation of mitotic centrosome separation	3	0.485437	0.0064593	KIF11, NEK2, CHEK1	565	4	16792	22.2903	1	0.202856	10.8274
GOTERM_MF_FAT	GO:0032555~purine ribonucleotide binding	84	13.5922	0.00647152	GNA15, CKMT1B, ATP10B, EIF5, TTK, AURKA, IFI44L, AURKB, KIF2C, NOD2, MFHAS1, MAP3K9, DDX60, TUBB6, MX1, RAB27B, SAR1B, TOP2A, MX2, SAR1A, KIF2A, RAB27A, DDX39A, IRAK2, CDK1, GBP6, TWF1, KIF11, LYN, TPX2, UBE2F, PBK, UBE2C, MAP4K4, PRKCQ, GLUL, LCK, BUB1B, RAB10, UBE2T, MELK, GBP1, MYO5A, IFIH1, KIF4A, NEK2, MAPKAPK3, OAS3, HK2, CTPS1, NLRX1, OAS1, CHEK1, OAS2, ATP12A, GCH1, CMPK2, TK1, TAP2, TAP1…	524	1884	15478	1.31699	0.999439	0.153253	9.91722
GOTERM_MF_FAT	GO:0031731~CCR6 chemokine receptor binding	3	0.485437	0.00653482	CCL20, DEFB4B, DEFB4A	524	4	15478	22.1536	0.999479	0.151542	10.0095
GOTERM_MF_FAT	GO:0047844~deoxycytidine deaminase activity	3	0.485437	0.00653482	APOBEC3B, APOBEC3A, APOBEC3A_B	524	4	15478	22.1536	0.999479	0.151542	10.0095
GOTERM_BP_FAT	GO:0006665~sphingolipid metabolic process	13	2.10356	0.00654332	STS, ARSF, SPTLC2, GM2A, UGCG, ALOX12B, SPTSSA, ALDH3B2, ELOVL7, CERS3, SMPD3, ST6GALNAC1, GBA	565	155	16650	2.4716	1	0.0820627	11.9042
GOTERM_BP_FAT	GO:0044248~cellular catabolic process	74	11.9741	0.0065459	PPARD, GDA, KYNU, GM2A, ZC3HAV1, NT5C3A, IL4I1, AURKA, PTTG1, AURKB, PNP, DNASE1L3, ISG20, APOBEC3A, ISG15, HPSE, HMOX1, IL1B, YOD1, GPT2, CDK1, CHAC2, SPTLC2, GZMA, CHAC1, HERC6, HAL, LYZ, PBK, HYAL4, UBE2C, UGT1A1, RBBP6, PGM2, GLUL, UHRF1, MAD2L1, PSME2, AKR1B10, UBD, BUB1B, CTSC, SLC27A4, XDH, PSMB10, UPP1, AASS, OAS2, ARG1, TYMP, JMJD7-PLA2G4B, N4BP1, UGT1A4, FBXO6, ZC3H12A, BDH1, FBXO45, GB…	565	1616	16650	1.34945	1	0.0819154	11.9086
GOTERM_BP_FAT	GO:0010675~regulation of cellular carbohydrate metabolic process	12	1.94175	0.00656832	UGT1A7, UGT1A10, UGT1A6, UGT1A9, UGT1A8, UGT1A3, UGT1A4, UGT1A1, PTAFR, STAT3, PHLDA2, TIGAR	565	136	16650	2.60021	1	0.082007	11.947
GOTERM_BP_FAT	GO:0090303~positive regulation of wound healing	7	1.13269	0.00659873	F12, PPARD, THBD, CD36, HPSE, S100A9, HBEGF	565	50	16650	4.12566	1	0.0821936	11.999
GOTERM_BP_FAT	GO:0033059~cellular pigmentation	7	1.13269	0.00659873	MYO5A, PMEL, RAB38, RAB27B, MREG, CDH3, RAB27A	565	50	16650	4.12566	1	0.0821936	11.999
GOTERM_BP_DIRECT	GO:0043616~keratinocyte proliferation	4	0.647249	0.00660987	KLK8, PPARD, EREG, FERMT1	565	12	16792	9.90678	1	0.204582	11.0661
GOTERM_BP_DIRECT	GO:0032727~positive regulation of interferon-alpha production	4	0.647249	0.00660987	DDX58, IFIH1, ZC3HAV1, IRF7	565	12	16792	9.90678	1	0.204582	11.0661
GOTERM_BP_DIRECT	GO:0043097~pyrimidine nucleoside salvage	4	0.647249	0.00660987	TYMP, UPP1, UCK2, TK1	565	12	16792	9.90678	1	0.204582	11.0661
GOTERM_BP_DIRECT	GO:0051310~metaphase plate congression	4	0.647249	0.00660987	FAM83D, KIF2C, CENPF, NDC80	565	12	16792	9.90678	1	0.204582	11.0661
INTERPRO	IPR027417:P-loop containing nucleoside triphosphate hydrolase	42	6.79612	0.00663786	MYO5A, GNA15, KIF4A, IFIH1, CTPS1, IFI44L, TK1, CMPK2, KIF2C, NOD2, MFHAS1, TAP2, DDX60, TAP1, DDX60L, UCK2, RAB27B, MX1, SAR1B, SAR1A, MX2, ASPM, RAB27A, TRIP13, KIF2A, ABCA12, DDX39A, GBP6, KIF11, KIF18B, IFI44, ABCG1, DDX58, CARD14, GSPT1, SAMD9, ABCC1, RIT1, RAB38, RAB10, GBP1, KIF20A	579	879	18559	1.53157	0.999005	0.280496	10.0329
GOTERM_BP_DIRECT	GO:0090307~mitotic spindle assembly	6	0.970874	0.00669206	KIF11, NEK2, TPX2, BIRC5, BIRC3, KIF2A	565	36	16792	4.95339	1	0.204395	11.1961
GOTERM_BP_DIRECT	GO:0001836~release of cytochrome c from mitochondria	5	0.809061	0.00670712	BID, BCL2A1, SFN, IFI6, SOD2	565	23	16792	6.46095	1	0.202404	11.2199
GOTERM_MF_FAT	GO:0042834~peptidoglycan binding	4	0.647249	0.00671877	NOD2, PGLYRP4, RNASE7, IGHM	524	12	15478	9.84606	0.999579	0.152429	10.2772
GOTERM_MF_DIRECT	GO:0005198~structural molecule activity	17	2.75081	0.00672312	KRT6C, CLDN17, KRT6A, MPZL1, LAD1, LCE3D, SPRR2G, JUP, CRCT1, KRT17, SPRR1A, KRT16, SPRR1B, SPRR2B, KRT78, SPRR3, IVL	547	247	16881	2.12404	0.995407	0.217052	9.83372
GOTERM_MF_FAT	GO:0046983~protein dimerization activity	56	9.06149	0.00672541	NAMPT, PPARD, KYNU, E2F8, TTK, SDCBP2, PSPH, SLC16A1, HPSE, HMOX1, MAP3K9, H2AFX, TOP2A, IRAK2, GZMA, BCL2A1, MXD1, UGT1A1, ECT2, JUP, UGT1A10, C1QB, ATP6V1C2, MAD2L1, XDH, PANX1, MCL1, PDSS1, GCH1, UGT1A7, TYMS, UGT1A6, UGT1A9, UGT1A8, UGT1A3, CENPA, RASGRP1, ALDH1A3, UGT1A4, TAP1, CD2, PYCARD, ARNTL2, PIK3R2, CEBPD, TREX2, CENPF, BIRC5, WWTR1, STAT1, ABCG1, STAT3, LCN2, CXCL13, ID1, CENPW	524	1160	15478	1.42598	0.999582	0.14964	10.2868
GOTERM_BP_FAT	GO:0008655~pyrimidine-containing compound salvage	4	0.647249	0.00676726	TYMP, UPP1, UCK2, TK1	565	12	16650	9.82301	1	0.0840273	12.2868
GOTERM_BP_FAT	GO:0034501~protein localization to kinetochore	4	0.647249	0.00676726	CDK1, TTK, BUB1B, AURKB	565	12	16650	9.82301	1	0.0840273	12.2868
GOTERM_BP_FAT	GO:0043097~pyrimidine nucleoside salvage	4	0.647249	0.00676726	TYMP, UPP1, UCK2, TK1	565	12	16650	9.82301	1	0.0840273	12.2868
GOTERM_BP_DIRECT	GO:0006629~lipid metabolic process	13	2.10356	0.00677532	PPARD, LDLR, IL1RN, ALDH3B2, GDPD3, SLC16A1, CD36, CH25H, LIPG, LRP8, FABP5, SLC27A4, PLCXD1	565	157	16792	2.46092	1	0.201878	11.3276
GOTERM_MF_FAT	GO:0004857~enzyme inhibitor activity	24	3.8835	0.00684917	SOCS3, BIRC5, ENSA, PTTG1, SFN, BIRC3, UGT1A1, A2ML1, UGT1A7, SERPINB9, WFDC12, UGT1A9, UGT1A8, SERPINB8, PI3, SERPINA3, SERPINB1, SLPI, SERPINA1, SERPINB4, SERPINB13, SERPINB3, PI15, ANGPTL4	524	389	15478	1.82241	0.999638	0.14932	10.4665
GOTERM_BP_FAT	GO:0072507~divalent inorganic cation homeostasis	26	4.20712	0.00685717	MYO5A, GNA15, CCL2, S100A8, S100A9, CXCL9, FPR1, CCL8, CXCR2, CXCL11, CXCL10, ERO1A, CHRNA9, SAA1, CXCR4, SLC39A6, CD24, PTGER3, LYN, CCL19, CCR7, CD36, CXCL13, TMEM165, LCK, CEMIP	565	433	16650	1.7695	1	0.0849156	12.44
GOTERM_BP_FAT	GO:0032401~establishment of melanosome localization	5	0.809061	0.00690878	MYO5A, RAB27B, MREG, CDH3, RAB27A	565	23	16650	6.40631	1	0.0853453	12.5278
GOTERM_BP_FAT	GO:0051904~pigment granule transport	5	0.809061	0.00690878	MYO5A, RAB27B, MREG, CDH3, RAB27A	565	23	16650	6.40631	1	0.0853453	12.5278
GOTERM_BP_FAT	GO:0042493~response to drug	25	4.04531	0.00697126	CCL2, CTPS1, CDH3, PNP, TOP1, ARG1, TYMS, TGFA, IL1B, FOSL1, CDK1, LYN, GGH, CENPF, CYP2E1, STAT1, UGT1A1, STAT3, AIM2, SOD2, CCNB1, LCN2, LCK, LRP8, ABCC1	565	411	16650	1.79252	1	0.0859015	12.634
GOTERM_BP_FAT	GO:0045833~negative regulation of lipid metabolic process	9	1.45631	0.00701584	UGT1A7, UGT1A10, UGT1A6, UGT1A9, UGT1A8, UGT1A3, UGT1A4, IL1B, UGT1A1	565	83	16650	3.19544	1	0.0862439	12.7096
GOTERM_BP_DIRECT	GO:0006952~defense response	8	1.2945	0.00707935	CD48, CD83, NOD2, DEFB103A, TAP1, CXCL9, MX1, MX2	565	67	16792	3.5487	1	0.207552	11.8064
GOTERM_BP_FAT	GO:0009991~response to extracellular stimulus	26	4.20712	0.00726544	KYNU, PPARD, CCL2, UPP1, ENSA, PSPH, CXCL10, ARG1, TYMS, NOD2, SLC16A1, EIF4EBP1, HMOX1, ZC3H12A, FOSL1, GBA, LYN, IFI16, STAT1, UGT1A1, SOD2, LCN2, GLUL, LIPG, DSC2, SLC27A4	565	435	16650	1.76137	1	0.0889924	13.1323
GOTERM_BP_FAT	GO:0032655~regulation of interleukin-12 production	7	1.13269	0.00726976	CCR7, CD36, IRF8, IRF1, CCL19, IDO1, LTB	565	51	16650	4.04477	1	0.0888542	13.1396
GOTERM_MF_FAT	GO:0019901~protein kinase binding	30	4.85437	0.00751015	GLRX3, CDK5R1, PRC1, FOXM1, AURKA, SFN, CCNE2, FAM83D, UGT1A7, CCNE1, NOD2, FAM83A, CD24, TOP2A, CCNA2, PIK3R2, BLNK, KIF11, TPX2, FZD5, TRIM22, STAT3, CCNB1, JUP, UGT1A10, RGS20, LCK, CKS2, PTAFR, KIF20A	524	531	15478	1.66882	0.999832	0.159567	11.4202
GOTERM_BP_FAT	GO:1900046~regulation of hemostasis	9	1.45631	0.00753118	PLAT, F12, PRKCQ, THBD, CD36, LYN, HPSE, S100A9, TC2N	565	84	16650	3.1574	1	0.0917153	13.5801
GOTERM_BP_FAT	GO:0030193~regulation of blood coagulation	9	1.45631	0.00753118	PLAT, F12, PRKCQ, THBD, CD36, LYN, HPSE, S100A9, TC2N	565	84	16650	3.1574	1	0.0917153	13.5801
GOTERM_BP_FAT	GO:0000910~cytokinesis	11	1.77994	0.00762375	KIF4A, PRC1, CENPA, E2F8, NUSAP1, BIRC5, ANLN, CEP55, AURKB, ECT2, KIF20A	565	120	16650	2.70133	1	0.0925973	13.7356
GOTERM_BP_DIRECT	GO:0034097~response to cytokine	7	1.13269	0.00767706	TYMS, IFI27, MCL1, CD274, MAPKAPK3, STAT1, FOSL1	565	52	16792	4.00082	1	0.220537	12.7405
GOTERM_MF_FAT	GO:0017076~purine nucleotide binding	84	13.5922	0.00768275	GNA15, CKMT1B, ATP10B, EIF5, TTK, AURKA, IFI44L, AURKB, KIF2C, NOD2, MFHAS1, MAP3K9, DDX60, TUBB6, MX1, RAB27B, SAR1B, TOP2A, MX2, SAR1A, KIF2A, RAB27A, DDX39A, IRAK2, CDK1, GBP6, TWF1, KIF11, LYN, TPX2, UBE2F, PBK, UBE2C, MAP4K4, PRKCQ, GLUL, LCK, BUB1B, RAB10, UBE2T, MELK, GBP1, MYO5A, IFIH1, KIF4A, NEK2, MAPKAPK3, OAS3, HK2, CTPS1, NLRX1, OAS1, CHEK1, OAS2, ATP12A, GCH1, CMPK2, TK1, TAP2, TAP1…	524	1897	15478	1.30796	0.999863	0.160006	11.6677
GOTERM_CC_FAT	GO:0000942~condensed nuclear chromosome outer kinetochore	3	0.485437	0.00770298	CCNB1, BUB1, NDC80	535	4	14527	20.365	0.984396	0.159151	10.6405
GOTERM_CC_FAT	GO:0031262~Ndc80 complex	3	0.485437	0.00770298	SPC25, NUF2, NDC80	535	4	14527	20.365	0.984396	0.159151	10.6405
GOTERM_CC_DIRECT	GO:0000922~spindle pole	10	1.61812	0.00776172	CCNB1, KIF11, MAD2L1, PRC1, NEK2, FAM110C, TPX2, CENPF, CDC20, KIF2A	578	109	18224	2.89261	0.942712	0.13973	10.1762
GOTERM_CC_DIRECT	GO:0005737~cytoplasm	193	31.2298	0.00780192	S100A7, FAM110C, PRR11, PTTG1, ISG20, SMOX, CCNA2, SDR9C7, CDCA5, IFI44, JUP, GLUL, CRCT1, KRT17, ZWINT, HAS3, PRDM1, CDK5R1, KIF4A, RALGPS2, RTP4, NEK2, GSDMC, OAS3, IFI30, OAS1, AFAP1L2, OAS2, ARG1, FAM65C, NUP50, FBXO6, ARNTL2, TIGAR, BLNK, PLAT, NRBF2, MKI67, IL1RN, CDC20, S100A12, GART, OASL, ADAP2, PARP9, CLEC7A, APOL6, PLCXD1, EZH2, GPX2, NOD2, FANCI, SLC23A2, TUBB6, APOBEC3A_B, TOP2A, LYN…	578	5222	18224	1.1653	0.943557	0.133875	10.2264
GOTERM_BP_DIRECT	GO:0036152~phosphatidylethanolamine acyl-chain remodeling	5	0.809061	0.00783848	JMJD7-PLA2G4B, PLBD1, PLA2G3, PLA2G4B, PLA2G2F	565	24	16792	6.19174	1	0.222156	12.9912
GOTERM_BP_FAT	GO:0010948~negative regulation of cell cycle process	17	2.75081	0.00787538	CDK1, E2F8, EZH2, TTK, C10ORF99, CENPF, AURKA, NDC80, CHEK1, SFN, AURKB, CCNB1, MAD2L1, FANCI, BUB1, BUB1B, CCNA2	565	240	16650	2.08739	1	0.0953138	14.157
GOTERM_BP_FAT	GO:0032615~interleukin-12 production	7	1.13269	0.00798872	CCR7, CD36, IRF8, IRF1, CCL19, IDO1, LTB	565	52	16650	3.96698	1	0.09642	14.3461
GOTERM_BP_FAT	GO:0051345~positive regulation of hydrolase activity	46	7.44337	0.00802114	XDH, WNT5A, BID, RALGPS2, GNA15, CCL2, S100A8, GM2A, EZH2, S100A9, EIF5, CCL8, SOX7, CCL22, CCL20, CASP7, RASGRP1, PYCARD, DEPDC1B, PIK3R2, RABIF, CCL19, GRHL3, IFI16, ECT2, CCL18, STAT3, EPHA2, AIM2, USP6NL, PLSCR1, UHRF1, IFI27, CCR7, TNFSF10, RGS20, RGS1, ADAP2, EREG, PSME2, CXCL13, LCK, HBEGF, SERPINB3, SELE, PTAFR	565	917	16650	1.47827	1	0.0965911	14.4001
GOTERM_BP_FAT	GO:0032269~negative regulation of cellular protein metabolic process	49	7.9288	0.00802316	MMP9, SYNCRIP, PTTG1, EIF4EBP1, ISG15, SERPINA3, IL1B, SERPINA1, PI15, CDK1, LYN, CHAC1, SOCS3, PBK, IFI16, UBE2C, WFDC12, SERPINB9, MAD2L1, PSME2, SERPINB8, SERPINB1, SLPI, BUB1B, SERPINB4, SERPINB3, GBP1, PSMB10, XDH, FOXM1, ENSA, SFN, N4BP1, PYCARD, ZC3H12A, SERPINB13, GBA, PLAT, BIRC5, CDC20, SAMSN1, WWTR1, BIRC3, STAT3, A2ML1, CCNB1, LAMP3, PI3, IFI6	565	992	16650	1.45563	1	0.096413	14.4035
GOTERM_MF_FAT	GO:0032553~ribonucleotide binding	84	13.5922	0.00806252	GNA15, CKMT1B, ATP10B, EIF5, TTK, AURKA, IFI44L, AURKB, KIF2C, NOD2, MFHAS1, MAP3K9, DDX60, TUBB6, MX1, RAB27B, SAR1B, TOP2A, MX2, SAR1A, KIF2A, RAB27A, DDX39A, IRAK2, CDK1, GBP6, TWF1, KIF11, LYN, TPX2, UBE2F, PBK, UBE2C, MAP4K4, PRKCQ, GLUL, LCK, BUB1B, RAB10, UBE2T, MELK, GBP1, MYO5A, IFIH1, KIF4A, NEK2, MAPKAPK3, OAS3, HK2, CTPS1, NLRX1, OAS1, CHEK1, OAS2, ATP12A, GCH1, CMPK2, TK1, TAP2, TAP1…	524	1900	15478	1.3059	0.999912	0.164308	12.2099
GOTERM_BP_FAT	GO:0051905~establishment of pigment granule localization	5	0.809061	0.00807235	MYO5A, RAB27B, MREG, CDH3, RAB27A	565	24	16650	6.13938	1	0.0967753	14.4854
GOTERM_BP_FAT	GO:0036152~phosphatidylethanolamine acyl-chain remodeling	5	0.809061	0.00807235	JMJD7-PLA2G4B, PLBD1, PLA2G3, PLA2G4B, PLA2G2F	565	24	16650	6.13938	1	0.0967753	14.4854
GOTERM_BP_FAT	GO:0035456~response to interferon-beta	5	0.809061	0.00807235	PLSCR1, IRF1, XAF1, STAT1, AIM2	565	24	16650	6.13938	1	0.0967753	14.4854
GOTERM_BP_FAT	GO:0006672~ceramide metabolic process	9	1.45631	0.00807451	SPTLC2, GM2A, UGCG, ALOX12B, SPTSSA, CERS3, SMPD3, ST6GALNAC1, GBA	565	85	16650	3.12025	1	0.0965991	14.489
GOTERM_BP_FAT	GO:0070304~positive regulation of stress-activated protein kinase signaling cascade	12	1.94175	0.00811205	WNT5A, XDH, NOD2, CCR7, LYN, MAP3K9, RASGRP1, PYCARD, CCL19, ZC3H12A, IL1B, FZD5	565	140	16650	2.52592	1	0.0968267	14.5515
GOTERM_BP_FAT	GO:1903532~positive regulation of secretion by cell	21	3.39806	0.00811787	WNT5A, PPARD, PANX1, CCL19, TRIM16, GPR68, AIM2, GLUL, NOD2, SAA1, RASGRP1, IL4R, CD274, VSNL1, PYCARD, CD2, IL1B, RAB27B, PTAFR, SMPD3, RAB27A	565	327	16650	1.89251	1	0.0966928	14.5611
KEGG_PATHWAY	hsa05168:Herpes simplex infection	16	2.589	0.0082034	CDK1, IFIH1, CCL2, SOCS3, OAS3, OAS1, OAS2, STAT1, DDX58, IRF9, IFIT1, IRF7, MED8, TAP2, TAP1, IL1B	284	183	6879	2.11776	0.865996	0.0873095	10.1115
GOTERM_BP_DIRECT	GO:0043123~positive regulation of I-kappaB kinase/NF-kappaB signaling	13	2.10356	0.00821978	ZC3HAV1, CCL19, BIRC3, ECT2, TRIM22, S100A12, NOD2, TNFSF10, CCR7, CD36, HMOX1, UBD, LTF	565	161	16792	2.39978	1	0.22914	13.5806
GOTERM_BP_FAT	GO:0032609~interferon-gamma production	10	1.61812	0.00823398	WNT5A, RASGRP1, CD274, IRF8, CD2, PYCARD, ZC3H12A, IL1B, FZD5, IL36RN	565	103	16650	2.86107	1	0.0978093	14.754
GOTERM_BP_FAT	GO:0032872~regulation of stress-activated MAPK cascade	15	2.42718	0.00831875	WNT5A, XDH, FOXM1, CCL19, PBK, FZD5, MAP4K4, NOD2, CCR7, MAP3K9, RASGRP1, PYCARD, ZC3H12A, IL1B, SERPINB3	565	200	16650	2.21018	1	0.0985659	14.8946
GOTERM_BP_DIRECT	GO:0051770~positive regulation of nitric-oxide synthase biosynthetic process	4	0.647249	0.00838079	NAMPT, NOD2, CCL2, CCL20	565	13	16792	9.14472	1	0.23059	13.8284
INTERPRO	IPR019821:Kinesin, motor region, conserved site	6	0.970874	0.00855297	KIF2C, KIF4A, KIF11, KIF18B, KIF20A, KIF2A	579	41	18559	4.69076	0.999866	0.33321	12.7472
UP_SEQ_FEATURE	nucleotide phosphate-binding region:ATP	44	7.11974	0.00855865	MYO5A, KIF4A, CKMT1B, NEK2, MAPKAPK3, NLRX1, TTK, AURKA, CHEK1, AURKB, TK1, CMPK2, KIF2C, NOD2, TAP2, MAP3K9, DDX60, TAP1, DDX60L, BUB1, UCK2, TOP2A, TRIP13, KIF2A, DDX39A, CDK1, KIF11, MKI67, LYN, KIF18B, PBK, EPHA2, ABCG1, GART, DDX58, MAP4K4, PRKCQ, CKMT1A, LCK, BUB1B, GK3P, GK, MELK, KIF20A	596	994	20063	1.4901	0.999998	0.488301	13.3665
GOTERM_BP_FAT	GO:0051090~regulation of sequence-specific DNA binding transcription factor activity	23	3.72168	0.00857606	WNT5A, IRAK2, S100A8, EZH2, S100A9, TRIM14, TRIM22, AIM2, S100A12, JMY, DDX58, JUP, PRKCQ, CARD14, NOD2, ID1, HMOX1, PYCARD, LTF, ZC3H12A, IL1B, LRP8, FOSL1	565	373	16650	1.81712	1	0.101259	15.3199
GOTERM_BP_FAT	GO:0039535~regulation of RIG-I signaling pathway	4	0.647249	0.00857853	ZC3HAV1, DDX60, NLRX1, BIRC3	565	13	16650	9.06739	1	0.10108	15.324
GOTERM_BP_FAT	GO:0002523~leukocyte migration involved in inflammatory response	4	0.647249	0.00857853	CCL2, S100A8, S100A9, SELE	565	13	16650	9.06739	1	0.10108	15.324
GOTERM_BP_FAT	GO:0051770~positive regulation of nitric-oxide synthase biosynthetic process	4	0.647249	0.00857853	NAMPT, NOD2, CCL2, CCL20	565	13	16650	9.06739	1	0.10108	15.324
GOTERM_BP_FAT	GO:0002449~lymphocyte mediated immunity	19	3.07443	0.00859779	IGHG1, IGHG2, RSAD2, GZMB, SLAMF7, FZD5, IL7R, IGHM, SERPINB9, C1QB, RAET1E, RASGRP1, IRF7, IL4R, ULBP2, IL1B, CTSC, SERPINB4, RAB27A	565	285	16650	1.9646	1	0.10109	15.3557
GOTERM_BP_FAT	GO:0006796~phosphate-containing compound metabolic process	128	20.712	0.00865431	GDA, NT5C3A, S100A7, MMP9, TTK, AURKA, AURKB, CXCL11, PNP, CXCL10, TOP1, MAP3K9, IL1B, CCNA2, TWF1, SPTLC2, SOCS3, IL20, CWH43, PGM2, MAP4K4, CCR7, CD36, GBP1, PLA2G2F, WNT5A, XDH, CDK5R1, CCL2, NEK2, MAPKAPK3, CCL8, CTPS1, OAS1, CHEK1, AFAP1L2, OAS2, ENSA, CMPK2, TK1, PPP2R2C, TIGAR, NRBF2, EPHA2, ACPP, S100A12, GART, PPIF, CKMT1A, GK, AREG, PLA2G4B, NAMPT, PPARD, KYNU, CKMT1B, EZH2, GABBR1, PSP…	565	3083	16650	1.2235	1	0.101515	15.4488
GOTERM_MF_DIRECT	GO:0005524~ATP binding	66	10.6796	0.00870059	CKMT1B, ATP10B, TTK, AURKA, AURKB, KIF2C, NOD2, MAP3K9, DDX60, TOP2A, KIF2A, IRAK2, DDX39A, CDK1, TWF1, KIF11, LYN, TPX2, UBE2F, PBK, UBE2C, MAP4K4, PRKCQ, GLUL, LCK, BUB1B, UBE2T, MELK, MYO5A, KIF4A, IFIH1, NEK2, MAPKAPK3, OAS3, HK2, CTPS1, NLRX1, CHEK1, OAS1, OAS2, ATP12A, CMPK2, TK1, TAP2, TAP1, DDX60L, BUB1, HSPA4, UCK2, TRIP13, ABCA12, MKI67, ATP11B, KIF18B, UBE2L6, ABCG1, EPHA2, GART, DDX58…	547	1495	16881	1.36243	0.999064	0.261544	12.5493
GOTERM_BP_FAT	GO:0043094~cellular metabolic compound salvage	6	0.970874	0.00873263	TYMP, UPP1, UCK2, PNP, AMPD3, TK1	565	38	16650	4.653	1	0.102181	15.5777
GOTERM_BP_FAT	GO:0009620~response to fungus	7	1.13269	0.00875742	S100A8, S100A9, LTF, C10ORF99, CLEC7A, IL36RN, S100A12	565	53	16650	3.89214	1	0.10225	15.6185
GOTERM_BP_FAT	GO:0050679~positive regulation of epithelial cell proliferation	13	2.10356	0.00875748	WNT5A, CYP7B1, ARG1, GLUL, NOD2, CCL2, ID1, LRG1, TGM1, TGFA, ESRP2, CDH3, MMP12	565	161	16650	2.37949	1	0.102044	15.6186
GOTERM_BP_FAT	GO:0042445~hormone metabolic process	14	2.26537	0.00878568	KLK6, RDH12, UGT1A7, UGT1A9, UGT1A8, UGT1A3, DUOXA1, HSD17B1, ALDH1A3, CRABP2, FOXE1, DHRS9, PCSK6, UGT1A1	565	181	16650	2.27937	1	0.102151	15.6649
GOTERM_BP_FAT	GO:0051248~negative regulation of protein metabolic process	51	8.25243	0.00897514	MMP9, SYNCRIP, PTTG1, EIF4EBP1, ISG15, SERPINA3, IL1B, SERPINA1, YOD1, PI15, CDK1, LYN, CHAC1, SOCS3, IFI16, PBK, UBE2C, SERPINB9, WFDC12, MAD2L1, PSME2, SERPINB8, SERPINB1, BUB1B, SLPI, SERPINB4, SERPINB3, GBP1, XDH, PSMB10, NMI, FOXM1, ENSA, SFN, N4BP1, PYCARD, ZC3H12A, SERPINB13, GBA, PLAT, BIRC5, CDC20, SAMSN1, WWTR1, BIRC3, A2ML1, STAT3, CCNB1, LAMP3, PI3, IFI6	565	1049	16650	1.43272	1	0.104034	15.9756
GOTERM_BP_DIRECT	GO:0051726~regulation of cell cycle	11	1.77994	0.00899912	CCNB1, CCNE2, CCNE1, CCNB2, FOXM1, PRR11, KIAA0101, IRF1, CENPF, MX2, STAT3	565	124	16792	2.63648	1	0.242829	14.7737
GOTERM_BP_DIRECT	GO:0032735~positive regulation of interleukin-12 production	5	0.809061	0.00908828	CCR7, CD36, IRF8, CCL19, IDO1	565	25	16792	5.94407	1	0.242393	14.9092
GOTERM_BP_DIRECT	GO:0046513~ceramide biosynthetic process	5	0.809061	0.00908828	SPTLC2, ALOX12B, SPTSSA, CERS3, GBA	565	25	16792	5.94407	1	0.242393	14.9092
INTERPRO	IPR003297:Interleukin-1 receptor antagonist / Interleukin-36	3	0.485437	0.00909591	IL36G, IL1RN, IL36RN	579	5	18559	19.2321	0.999924	0.337928	13.5027
GOTERM_CC_DIRECT	GO:0030669~clathrin-coated endocytic vesicle membrane	6	0.970874	0.00914609	WNT5A, LDLR, FCGR1A, FCGR1B, HBEGF, FZD5	578	41	18224	4.61406	0.965681	0.148345	11.887
GOTERM_BP_FAT	GO:0043123~positive regulation of I-kappaB kinase/NF-kappaB signaling	14	2.26537	0.00917924	ZC3HAV1, CCL19, BIRC3, ECT2, TRIM22, S100A12, NOD2, TNFSF10, CCR7, CD36, HMOX1, IL1B, UBD, LTF	565	182	16650	2.26685	1	0.106067	16.3091
GOTERM_BP_FAT	GO:0006919~activation of cysteine-type endopeptidase activity involved in apoptotic process	9	1.45631	0.00924872	BID, XDH, IFI27, TNFSF10, S100A8, CASP7, LCK, S100A9, PYCARD	565	87	16650	3.04852	1	0.106616	16.4223
GOTERM_BP_FAT	GO:0006793~phosphorus metabolic process	128	20.712	0.00928265	GDA, NT5C3A, S100A7, MMP9, TTK, AURKA, AURKB, CXCL11, PNP, CXCL10, TOP1, MAP3K9, IL1B, CCNA2, TWF1, SPTLC2, SOCS3, IL20, CWH43, PGM2, MAP4K4, CCR7, CD36, GBP1, PLA2G2F, WNT5A, XDH, CDK5R1, CCL2, NEK2, MAPKAPK3, CCL8, CTPS1, OAS1, CHEK1, AFAP1L2, OAS2, ENSA, CMPK2, TK1, PPP2R2C, TIGAR, NRBF2, EPHA2, ACPP, S100A12, GART, PPIF, CKMT1A, GK, AREG, PLA2G4B, NAMPT, PPARD, KYNU, CKMT1B, EZH2, GABBR1, PSP…	565	3089	16650	1.22112	1	0.106774	16.4775
GOTERM_BP_FAT	GO:0032680~regulation of tumor necrosis factor production	10	1.61812	0.00929471	NOD2, CD36, CCL2, RASGRP1, CD2, PYCARD, LTF, CCL19, ZC3H12A, PTAFR	565	105	16650	2.80657	1	0.106693	16.4972
GOTERM_BP_FAT	GO:0030194~positive regulation of blood coagulation	5	0.809061	0.00935737	F12, THBD, CD36, HPSE, S100A9	565	25	16650	5.89381	1	0.107162	16.5991
GOTERM_BP_FAT	GO:1900048~positive regulation of hemostasis	5	0.809061	0.00935737	F12, THBD, CD36, HPSE, S100A9	565	25	16650	5.89381	1	0.107162	16.5991
GOTERM_BP_FAT	GO:0032400~melanosome localization	5	0.809061	0.00935737	MYO5A, RAB27B, MREG, CDH3, RAB27A	565	25	16650	5.89381	1	0.107162	16.5991
GOTERM_CC_DIRECT	GO:0043657~host cell	3	0.485437	0.00939092	IFIT1, TAP2, TAP1	578	5	18224	18.9176	0.968657	0.145636	12.1864
GOTERM_CC_DIRECT	GO:0032133~chromosome passenger complex	3	0.485437	0.00939092	BIRC5, AURKA, AURKB	578	5	18224	18.9176	0.968657	0.145636	12.1864
UP_SEQ_FEATURE	domain:Kinesin-motor	6	0.970874	0.00943706	KIF2C, KIF4A, KIF11, KIF18B, KIF20A, KIF2A	596	44	20063	4.59038	1	0.505355	14.6389
GOTERM_BP_FAT	GO:0048534~hematopoietic or lymphoid organ development	40	6.47249	0.00956417	WNT5A, MMP9, RSAD2, ANLN, GPR68, IL7R, PNP, C12ORF29, LY6D, ISG15, RASGRP1, IL4R, CD2, LTF, VNN1, TOP2A, LTB, BLNK, LYN, CEBPD, HERC6, CCL19, IFI16, FZD5, EPHA2, IL20, SOD2, CD83, CCR7, CCNB2, CXCL13, IRF7, LCK, IRF8, IRF1, FOXE1, UBD, PRDM1, MELK, SMPD3	565	778	16650	1.51512	1	0.10919	16.9346
GOTERM_BP_DIRECT	GO:0051436~negative regulation of ubiquitin-protein ligase activity involved in mitotic cell cycle	8	1.2945	0.00965829	PSMB10, CCNB1, CDK1, MAD2L1, PSME2, BUB1B, CDC20, UBE2C	565	71	16792	3.34877	1	0.252943	15.7706
GOTERM_MF_FAT	GO:0008194~UDP-glycosyltransferase activity	12	1.94175	0.00972889	UGT1A7, UGT1A10, UGT1A6, UGT1A9, UGT1A8, UGT1A3, GALNT6, UGT1A5, UGT1A4, UGCG, HAS3, UGT1A1	524	144	15478	2.46151	0.999987	0.19159	14.5525
GOTERM_BP_FAT	GO:0050832~defense response to fungus	6	0.970874	0.00974441	S100A8, S100A9, LTF, C10ORF99, IL36RN, S100A12	565	39	16650	4.5337	1	0.11092	17.2259
GOTERM_MF_FAT	GO:0008233~peptidase activity	38	6.14887	0.00986594	IGHG1, PSMB10, IGHG2, MMP9, OTUB2, MMP1, CASP7, PRSS2, PRSS3, PYCARD, LTF, ZC3H12A, KLK10, YOD1, PCSK6, PRSS3P2, KLK13, PLAT, KLK6, F12, CLCA2, PRSS53, KLK8, KLK9, CFB, GZMA, GGH, GZMB, MMP12, TMPRSS4, C1QB, TMPRSS11D, ST14, SPCS3, PRSS27, SLPI, CTSC, ADAMDEC1	524	733	15478	1.53131	0.999989	0.190794	14.7425
GOTERM_BP_FAT	GO:0045786~negative regulation of cell cycle	27	4.36893	0.0098684	CDK5R1, E2F8, EZH2, CXCL8, TTK, CHEK1, AURKA, AURKB, SFN, FANCI, BUB1, ZWILCH, CCNA2, TOP2A, CDK1, C10ORF99, CENPF, NDC80, CDKN3, UBE2C, JMY, CCNB1, NABP1, MAD2L1, ZWINT, IRF1, BUB1B	565	470	16650	1.6929	1	0.112035	17.4258
GOTERM_BP_DIRECT	GO:0000187~activation of MAPK activity	10	1.61812	0.00992905	WNT5A, IRAK2, CDK1, NOD2, CXCR4, SAA1, MAPKAPK3, FPR1, TGFA, IL1B	565	107	16792	2.7776	1	0.256468	16.1769
GOTERM_BP_FAT	GO:0042542~response to hydrogen peroxide	11	1.77994	0.0100407	LCN2, PPIF, CDK1, ARG1, HMOX1, EZH2, AREG, STAT1, ECT2, FOSL1, SOD2	565	125	16650	2.59327	1	0.113661	17.7028
GOTERM_BP_DIRECT	GO:0050829~defense response to Gram-negative bacterium	7	1.13269	0.0100505	S100A7, RNASE7, PYCARD, LYZ, DEFB4B, DEFB4A, IGHM	565	55	16792	3.78259	1	0.256613	16.3586
GOTERM_BP_FAT	GO:0002702~positive regulation of production of molecular mediator of immune response	8	1.2945	0.0100894	WNT5A, NOD2, CD36, IL4R, DEFB103A, DEFB103B, RSAD2, FZD5	565	71	16650	3.32045	1	0.113959	17.7809
GOTERM_BP_FAT	GO:0051436~negative regulation of ubiquitin-protein ligase activity involved in mitotic cell cycle	8	1.2945	0.0100894	PSMB10, CCNB1, CDK1, MAD2L1, PSME2, BUB1B, CDC20, UBE2C	565	71	16650	3.32045	1	0.113959	17.7809
GOTERM_BP_DIRECT	GO:0030194~positive regulation of blood coagulation	4	0.647249	0.0104037	F12, CD36, HPSE, S100A9	565	14	16792	8.49153	1	0.261789	16.8848
GOTERM_BP_FAT	GO:0034754~cellular hormone metabolic process	10	1.61812	0.0104556	UGT1A7, RDH12, UGT1A9, UGT1A8, UGT1A3, HSD17B1, ALDH1A3, CRABP2, DHRS9, UGT1A1	565	107	16650	2.75411	1	0.117633	18.3662
GOTERM_BP_DIRECT	GO:0006259~DNA metabolic process	5	0.809061	0.0104611	MKI67, TREX2, KPNA2, DNASE1L3, TK1	565	26	16792	5.71545	1	0.260498	16.9699
GOTERM_BP_DIRECT	GO:0045840~positive regulation of mitotic nuclear division	5	0.809061	0.0104611	EREG, NUSAP1, TGFA, IL1B, AURKA	565	26	16792	5.71545	1	0.260498	16.9699
SMART	SM00129:KISc	6	0.970874	0.0105147	KIF2C, KIF4A, KIF11, KIF18B, KIF20A, KIF2A	301	45	10057	4.45493	0.877973	0.231211	12.3992
GOTERM_BP_DIRECT	GO:0051546~keratinocyte migration	3	0.485437	0.0105266	PPARD, KRT16, FERMT1	565	5	16792	17.8322	1	0.259408	17.0671
GOTERM_BP_DIRECT	GO:0019060~intracellular transport of viral protein in host cell	3	0.485437	0.0105266	IFIT1, TAP2, TAP1	565	5	16792	17.8322	1	0.259408	17.0671
GOTERM_BP_FAT	GO:0050818~regulation of coagulation	9	1.45631	0.0105457	PLAT, F12, PRKCQ, THBD, CD36, LYN, HPSE, S100A9, TC2N	565	89	16650	2.98001	1	0.118358	18.5096
GOTERM_BP_FAT	GO:0006959~humoral immune response	17	2.75081	0.0105908	PSMB10, IGHG1, TNFRSF21, IGHG2, CCL2, CFB, DEFB103A, DEFB103B, IGHM, IL36RN, C1QB, CD83, CCR7, RNASE7, LTF, SLPI, BLNK	565	248	16650	2.02005	1	0.118605	18.5812
GOTERM_BP_FAT	GO:0039529~RIG-I signaling pathway	4	0.647249	0.0106469	DDX58, ZC3HAV1, DDX60, NLRX1	565	14	16650	8.41972	1	0.118967	18.6704
GOTERM_BP_FAT	GO:0046602~regulation of mitotic centrosome separation	3	0.485437	0.0107007	KIF11, NEK2, CHEK1	565	5	16650	17.6814	1	0.119303	18.7557
GOTERM_BP_FAT	GO:0051708~intracellular protein transport in other organism involved in symbiotic interaction	3	0.485437	0.0107007	IFIT1, TAP2, TAP1	565	5	16650	17.6814	1	0.119303	18.7557
GOTERM_BP_FAT	GO:0010912~positive regulation of isomerase activity	3	0.485437	0.0107007	PLSCR1, NOD2, UHRF1	565	5	16650	17.6814	1	0.119303	18.7557
GOTERM_BP_FAT	GO:0019060~intracellular transport of viral protein in host cell	3	0.485437	0.0107007	IFIT1, TAP2, TAP1	565	5	16650	17.6814	1	0.119303	18.7557
GOTERM_BP_FAT	GO:0030581~symbiont intracellular protein transport in host	3	0.485437	0.0107007	IFIT1, TAP2, TAP1	565	5	16650	17.6814	1	0.119303	18.7557
GOTERM_BP_FAT	GO:0010911~regulation of isomerase activity	3	0.485437	0.0107007	PLSCR1, NOD2, UHRF1	565	5	16650	17.6814	1	0.119303	18.7557
GOTERM_BP_FAT	GO:0051875~pigment granule localization	5	0.809061	0.0107684	MYO5A, RAB27B, MREG, CDH3, RAB27A	565	26	16650	5.66712	1	0.119784	18.8629
GOTERM_BP_FAT	GO:0050820~positive regulation of coagulation	5	0.809061	0.0107684	F12, THBD, CD36, HPSE, S100A9	565	26	16650	5.66712	1	0.119784	18.8629
GOTERM_BP_FAT	GO:0060706~cell differentiation involved in embryonic placenta development	5	0.809061	0.0107684	SOCS3, E2F8, ST14, PRDM1, FZD5	565	26	16650	5.66712	1	0.119784	18.8629
GOTERM_MF_FAT	GO:0016758~transferase activity, transferring hexosyl groups	15	2.42718	0.0108068	GALNT6, UGCG, UGT1A1, UGT1A7, UGT1A6, UGT1A10, TYMP, UGT1A9, UGT1A8, UGT1A3, UGT1A5, UGT1A4, FUT3, FUT2, HAS3	524	207	15478	2.14045	0.999996	0.203703	16.0365
GOTERM_BP_FAT	GO:0051439~regulation of ubiquitin-protein ligase activity involved in mitotic cell cycle	8	1.2945	0.0108595	PSMB10, CCNB1, CDK1, MAD2L1, PSME2, BUB1B, CDC20, UBE2C	565	72	16650	3.27434	1	0.120507	19.0071
GOTERM_BP_FAT	GO:0031667~response to nutrient levels	24	3.8835	0.0108723	PPARD, KYNU, CCL2, UPP1, ENSA, IFI16, PSPH, STAT1, UGT1A1, SOD2, CXCL10, LCN2, TYMS, ARG1, GLUL, NOD2, EIF4EBP1, SLC16A1, HMOX1, LIPG, DSC2, ZC3H12A, GBA, SLC27A4	565	404	16650	1.75064	1	0.120409	19.0272
UP_SEQ_FEATURE	region of interest:Globular	4	0.647249	0.0108945	KIF2C, KIF4A, KIF20A, KIF2A	596	16	20063	8.41569	1	0.539875	16.7114
GOTERM_BP_FAT	GO:0000187~activation of MAPK activity	12	1.94175	0.010939	WNT5A, IRAK2, CDK1, NOD2, CXCR4, SAA1, MAP3K9, MAPKAPK3, FPR1, TGFA, CCL19, IL1B	565	146	16650	2.42211	1	0.120874	19.1327
GOTERM_BP_FAT	GO:0010631~epithelial cell migration	16	2.589	0.0110944	WNT5A, PPARD, S100P, KRT16, ID1, CXCL13, MMP9, PRSS3, FERMT1, HBEGF, ZC3H12A, ANLN, STAT1, PRSS3P2, EPHA2, S100A2	565	228	16650	2.068	1	0.122256	19.3776
GOTERM_BP_FAT	GO:0007565~female pregnancy	14	2.26537	0.0113586	NAMPT, PPARD, STS, CCL2, MMP9, IDO1, GJB2, ARG1, IFI27, THBD, IL1B, PRDM1, VMP1, FOSL1	565	187	16650	2.20624	1	0.124755	19.7924
GOTERM_BP_FAT	GO:1903036~positive regulation of response to wounding	7	1.13269	0.0113798	F12, PPARD, THBD, CD36, HPSE, S100A9, HBEGF	565	56	16650	3.68363	1	0.124737	19.8256
GOTERM_BP_FAT	GO:0045576~mast cell activation	7	1.13269	0.0113798	CD48, LYN, IL4R, RASGRP1, HMOX1, PLA2G3, S100A12	565	56	16650	3.68363	1	0.124737	19.8256
GOTERM_BP_FAT	GO:1903034~regulation of response to wounding	12	1.94175	0.0114756	PLAT, F12, PRKCQ, KLK8, PPARD, THBD, CD36, LYN, HPSE, S100A9, HBEGF, TC2N	565	147	16650	2.40563	1	0.125486	19.9754
INTERPRO	IPR013763:Cyclin-like	6	0.970874	0.0114887	CCNB1, CCNE2, CCNE1, CDK5R1, CCNB2, CCNA2	579	44	18559	4.37094	0.999994	0.393325	16.7595
GOTERM_BP_FAT	GO:0042180~cellular ketone metabolic process	16	2.589	0.0115016	PSMB10, KYNU, HSD17B1, DHRS9, IDO1, UGT1A1, PDSS1, UGT1A7, UGT1A6, UGT1A10, UGT1A9, UGT1A8, UGT1A3, PSME2, AKR1B10, UGT1A4	565	229	16650	2.05897	1	0.125516	20.0161
KEGG_PATHWAY	hsa05146:Amoebiasis	11	1.77994	0.0115557	ARG1, SERPINB9, GNA15, ARG2, CXCL8, SERPINB1, IL1B, SERPINB4, SERPINB13, SERPINB3, PIK3R2	284	106	6879	2.51359	0.941341	0.116006	13.9651
GOTERM_MF_FAT	GO:0005509~calcium ion binding	37	5.98706	0.0116406	MYO5A, CDK5R1, S100A8, LDLR, S100A7, S100A9, CDH3, PSPH, DNASE1L3, MMP1, GCH1, JMJD7-PLA2G4B, PRRG4, CALML3, RASGRP1, COMP, PRSS2, PRSS3, TGM3, CDH26, S100A2, F12, S100P, PCDH7, TC2N, MMP12, S100A12, PLSCR1, THBD, DSG3, VSNL1, S100A7A, DSC2, LRP8, PLA2G4B, MELK, PLA2G2F	524	717	15478	1.52428	0.999999	0.214219	17.1677
GOTERM_BP_FAT	GO:1904667~negative regulation of ubiquitin protein ligase activity	8	1.2945	0.0116714	PSMB10, CCNB1, CDK1, MAD2L1, PSME2, BUB1B, CDC20, UBE2C	565	73	16650	3.22948	1	0.127017	20.281
GOTERM_BP_FAT	GO:0061041~regulation of wound healing	11	1.77994	0.0117475	PLAT, F12, PRKCQ, PPARD, THBD, CD36, LYN, HPSE, S100A9, HBEGF, TC2N	565	128	16650	2.53249	1	0.127555	20.3995
INTERPRO	IPR001315:Caspase Recruitment	5	0.809061	0.0119184	NOD2, CARD14, PYCARD, CARD6, BIRC3	579	29	18559	5.52647	0.999996	0.392149	17.3322
INTERPRO	IPR026075:Small proline-rich protein/late cornified envelope protein	5	0.809061	0.0119184	SPRR1A, SPRR1B, SPRR2B, LCE3D, SPRR3	579	29	18559	5.52647	0.999996	0.392149	17.3322
GOTERM_CC_DIRECT	GO:0016020~membrane	89	14.4013	0.0119409	KCNJ15, CYB5R2, LDLR, PRR11, TTK, SYNCRIP, CXCR2, SLC7A5, CD48, KIF2C, SLC16A1, PGLYRP4, FANCI, SLC23A2, HPSE, HMOX1, NIPAL4, KIF2A, DDX39A, CDK1, STS, KIF11, DUOXA1, UGCG, GZMB, IFI16, TRBC1, SLC7A11, SERPINB9, CD36, PSME2, VSNL1, SERPINB1, CTSC, KPNA2, PTAFR, MELK, SLC27A4, BID, MYO5A, CDK5R1, KRT6A, KIF4A, MCL1, PANX1, HK2, CTPS1, OAS2, CEP55, CDH3, IL7R, HMMR, SFT2D2, LGALS3BP, LY6D, ERO1A, L…	578	2200	18224	1.27551	0.987829	0.17443	15.2491
GOTERM_BP_DIRECT	GO:0036151~phosphatidylcholine acyl-chain remodeling	5	0.809061	0.0119611	JMJD7-PLA2G4B, PLBD1, PLA2G3, PLA2G4B, PLA2G2F	565	27	16792	5.50377	1	0.286607	19.1678
GOTERM_BP_FAT	GO:0009164~nucleoside catabolic process	6	0.970874	0.0120037	APOBEC3A, TYMP, NT5C3A, UPP1, PNP, AMPD3	565	41	16650	4.31254	1	0.129918	20.7968
GOTERM_BP_FAT	GO:0036151~phosphatidylcholine acyl-chain remodeling	5	0.809061	0.0123098	JMJD7-PLA2G4B, PLBD1, PLA2G3, PLA2G4B, PLA2G2F	565	27	16650	5.45723	1	0.132772	21.2693
GOTERM_BP_FAT	GO:0090132~epithelium migration	16	2.589	0.012381	WNT5A, PPARD, S100P, KRT16, ID1, CXCL13, MMP9, PRSS3, FERMT1, HBEGF, ZC3H12A, ANLN, STAT1, PRSS3P2, EPHA2, S100A2	565	231	16650	2.04114	1	0.133243	21.3788
GOTERM_BP_FAT	GO:0051282~regulation of sequestering of calcium ion	10	1.61812	0.012397	MYO5A, CCR7, ERO1A, LYN, LCK, CEMIP, CXCL9, CCL19, CXCL11, CXCL10	565	110	16650	2.679	1	0.133156	21.4033
[truncated: 934 more rows]

## Sheet: PP.vs.NN.down.david
Suppl. Table S2 Functional enrichment analysis of down-regulated genes in PP compared with NN
[truncated: 1,258 more rows]
