# Supplementary material for: Immune Cell Infiltration Analysis Demonstrates Excessive Mast Cell Activation in Psoriasis
Source: Front Immunol. 2021 Nov 23;12:773280. doi: 10.3389/fimmu.2021.773280 (PMC8650163; doi:10.3389/fimmu.2021.773280)
Supplement: Supplementary file 6 [file Table_3.xlsx]

## Sheet: datasets
Supplementary Table S3. Predicted immune cell inflitration in PP, PN and NN
Mixture	B cells naive	B cells memory	Plasma cells	T cells CD8	T cells CD4 naive	T cells CD4 memory resting	T cells CD4 memory activated	T cells follicular helper	T cells regulatory (Tregs)	T cells gamma delta	NK cells resting	NK cells activated	Monocytes	Macrophages M0	Macrophages M1	Macrophages M2	Dendritic cells resting	Dendritic cells activated	Mast cells resting	Mast cells activated	Eosinophils	Neutrophils
GSM337197.CEL.gz	0.0116658	0.000548541	0.00168859	0.0130414	0	0.0621961	0	0.0270792	0.00755787	0	0	0.025006	0	0.019132	0.0391766	0.26926	0.0948066	0	0.420158	0	0	0.00868333
GSM337198.CEL.gz	0	0.0340413	0.0906603	0.024992	0	0.0716503	0	0.0107102	0	0.0241228	0.00820378	0	0	0	0.00435533	0.232649	0.12535	0.00325565	0.355983	0	0	0.0140259
GSM337199.CEL.gz	0	0.115103	0.00989506	0	0	0.154661	0	0	0.015271	0	0.0107432	0.00459344	0.00602146	0.00927401	0.0330052	0.147461	0.0865884	0	0.407383	0	0	0
GSM337200.CEL.gz	0.0142475	0.0228247	0	0.0315899	0	0.0714718	0.0215726	0.0214815	0.00406679	0	0	0	0	0.022499	0.0189358	0.115761	0.151759	0.0122027	0.486153	0	0	0.00543541
GSM337201.CEL.gz	0	0.0732402	0.0790874	0	0	0.107501	0	0.00457165	0.0035486	0	0.0193711	0	0	0	0.0165906	0.191772	0.154611	0.0150134	0.307468	0.00894811	0	0.0182768
GSM337202.CEL.gz	0	0.0323899	0.0370744	0	0.0781819	0.130995	0.00471584	0	0.00862302	0	0.0193379	0.00568407	0	0.0749406	0.0235238	0.132176	0.123503	0	0.328855	0	0	0
GSM337203.CEL.gz	0.0112479	0	0	0.0240954	0	0.0356161	0	0.0279873	0.0269507	0.0153785	0	0.0313946	0	0	0.0320334	0.257021	0.140574	0	0.380669	0	0	0.0170321
GSM337204.CEL.gz	0	0.0464374	0.070274	0.0875737	0.0434234	0.0963913	0	0	0	0	0	0.0399183	0.0119654	0.0181324	0.0184358	0.0399771	0.171963	0	0.347414	0	0	0.00809412
GSM337205.CEL.gz	0	0.0861321	0.194132	0.0802333	0.0286373	0.0765594	0	0	0.00508437	0	0	0.00771888	0	0.0104397	0.0180013	0.0968593	0.139179	0	0.248708	0	0	0.00831513
GSM337206.CEL.gz	0	0.0497017	0.0717789	0.00646491	0.0229803	0.0944197	0	0	0.00103497	0	0.00980868	0.000176455	0	0.00028874	0.0127287	0.212483	0.0875236	0	0.423454	0	0	0.00715568
GSM337207.CEL.gz	0	0.0612973	0.0286745	0	0	0.143051	0.00852913	0	0.0097606	0	0	0.0123896	0	0	0.0146386	0.179065	0.148852	0.00413413	0.352362	0	0	0.0372458
GSM337208.CEL.gz	0	0.0423329	0.0167928	0	0.0159845	0.17999	0.00280451	0	0	0	0.0134354	0	0	0.0491985	0.0279135	0.18844	0.081179	0	0.356424	0	0	0.0255044
GSM337209.CEL.gz	0	0.125119	0.111751	0.0317878	0	0.0795416	0	0	0.0130709	0	0.0360968	0	0	0	0.0199641	0.134805	0.203024	0	0.208725	0.0121977	0	0.0239159
GSM337210.CEL.gz	0	0.128484	0.106969	0.0796775	0	0.106939	0.0059035	0	0	0	0.00801116	0	0.0154215	0	0	0.125857	0.147726	0.0120219	0.251474	0.00138851	0	0.0101273
GSM337211.CEL.gz	0.0120415	0.000532575	0.00340616	0.0485541	0	0.0971285	0.0031924	0.00743567	0	0	0	0.00251298	0	0.0376873	0	0.161213	0.117644	0.042675	0.450212	0	0	0.0157653
GSM337212.CEL.gz	0	0.0363916	0.00752917	0.0581439	0	0.09733	0	0.0318936	0	0	0	0.031047	0	0.0069915	0.00611475	0.203404	0.0814883	0.00444041	0.417101	0	0	0.0181247
GSM337213.CEL.gz	0	0.0646423	0.0215861	0	0	0.137968	0	0	0.00955567	0	0	0.0300666	0	0.0466117	0.0397283	0.146382	0.0755111	0	0.424573	0	0	0.00337455
GSM337214.CEL.gz	0.0198362	0	0.00186003	0.0583005	0	0.129618	0	0	0.0128255	0	0.00936531	0	0	0	0.0341461	0.199411	0.173222	0.0102225	0.333081	0	0	0.018111
GSM337215.CEL.gz	0.0418298	0	0.00577386	0	0	0.169456	0	0.00140602	0.0191294	0.0253678	0	0.0106909	0	0	0.0550957	0.148436	0.133542	0	0.379048	0	0	0.0102243
GSM337216.CEL.gz	0	0.0253036	0.0117289	0	0.0413535	0.112965	0	0.00386716	0.0122333	0.0104137	0	0.0357984	0	0.0586889	0.0480842	0.110037	0.135023	0	0.385429	0	0	0.00907522
GSM337217.CEL.gz	0	0.0336944	0.00286238	0.0127699	0	0.191319	0	0	0	0	0	0.020246	0.00292795	0	0.0187026	0.195902	0.205823	0	0.315752	0	0	0
GSM337218.CEL.gz	0	0.0547509	0.0167402	0.00121376	0	0.157848	0.00753663	0	0	0	0	0.0190908	0	0	0.0123261	0.197377	0.181253	0	0.329598	0	0	0.0222648
GSM337219.CEL.gz	0	0.0475036	0	0	0.0611727	0.206796	0.000610538	0	0	0	0	0.00343893	0	0.0351283	0.0377664	0.0308218	0.254731	0	0.31569	0	0	0.00634009
GSM337220.CEL.gz	0	0.055514	0.0108503	0	0.0376435	0.0758583	0	0.00200287	0	0	0	0	0	0	0.0129578	0.226572	0.119833	0	0.458742	0	0	2.72617e-05
GSM337221.CEL.gz	0	0.035387	0.0145456	0.0461872	0.00787309	0.0824653	0	0.00661946	0	0	0.0020517	0.0105006	0	0	0.0140774	0.161736	0.159014	0	0.449588	0	0	0.00995519
GSM337222.CEL.gz	0.00824782	0.00415296	0.00657276	0.0505799	0	0.0698095	0	0.00503482	0.00270094	0	0	0.0287413	0	0	0.0152186	0.170243	0.201111	0	0.422487	0	0	0.0151003
GSM337223.CEL.gz	0.00204667	0.0397101	0	0	0	0.0278748	0	0.0520514	0	0.0327193	0	0.0429072	0	0	0.025984	0.313713	0.124297	0	0.324658	0	0	0.0140378
GSM337224.CEL.gz	0	0.0322626	0.00240342	0	0	0.1703	0.00747273	0	0	0.0195099	0	0.00952594	0	0	0.0249218	0.217191	0.127794	0	0.379324	0	0	0.0092947
GSM337225.CEL.gz	0	0.0549267	0.00402301	0.0284379	0	0.130815	0	0.0184828	0.0192281	0	0	0.00565443	0.00246352	0	0.0338561	0.153986	0.246883	0	0.282123	0	0	0.0191213
GSM337226.CEL.gz	0	0.0678086	0.00992794	0.054186	0	0.0482683	0	0.0074502	0	0	0	0.0317008	0.00264832	0	0.0198484	0.204383	0.182498	0	0.348726	0	0	0.0225551
GSM337227.CEL.gz	0	0.0605188	0.0402219	0.0434905	0	0.136925	0.00334864	0	0	0	0.0040654	0	0.0209503	0.00935887	0.0276877	0.0879457	0.28458	0	0.278512	0	0	0.00239508
GSM337228.CEL.gz	0.042917	0	0.0178521	0.0605459	0	0.122275	0.00896814	0.00403147	0.00969177	0	0	0.0159307	0	0.0223904	0.042717	0.0778368	0.254825	0	0.286856	0	0	0.0331627
GSM337229.CEL.gz	0	0.00910682	0.00787447	0.0340667	0	0.160326	0	0.00335447	0	0	0	0.0352511	0.00487297	0.0084885	0.0979944	0.183636	0.0805832	0	0.358999	0	0	0.0154468
GSM337230.CEL.gz	0	0.0226972	0.0102726	0	0.0590781	0.100179	0.0172447	0	0	0.0334521	0.0124932	0	0	0	0.0433151	0.233679	0.213972	0	0.239597	0	0	0.0140191
GSM337231.CEL.gz	0	0.0865171	0.0281667	0.0689969	0.0180705	0.0586144	0.00056929	0	0	0	0	0.0228653	0.021139	0.0124736	0.0198824	0.0902815	0.178313	0	0.386249	0	0	0.00786083
GSM337232.CEL.gz	0	0.0463336	0.0150811	0.115255	0	0.0831111	0	0.0104554	0.00610111	0	0	0.00671952	0	0	0.0328773	0.155165	0.134169	0	0.38647	0	0	0.00826238
GSM337233.CEL.gz	0	0.0517367	0.00870805	0	0.0346652	0.117333	0	0	0	0.0178243	0.000261442	0.00508748	0	0	0.0209949	0.17652	0.215149	0.00083666	0.338768	0	0	0.012116
GSM337234.CEL.gz	0	0.0936653	0.0531729	0.0482894	0.0286035	0.0664153	0.00347251	0	0	0	0	0	0.00104432	0	0.0123771	0.134791	0.169659	0	0.388509	0	0	0
GSM337235.CEL.gz	0	0.0454973	0.0297043	0.016224	0	0.11453	0	0.0163947	0	0.0167635	0	0.000781683	0	0	0.0137147	0.201762	0.171709	0	0.362907	0	0	0.0100114
GSM337236.CEL.gz	0	0.0385194	0	0	0	0.132749	0	0.00150249	0.0386109	0	0	0.0218596	0	0	0.0338886	0.180712	0.153926	0	0.391233	0	0	0.00699881
GSM337237.CEL.gz	0	0.0201126	0	0	0.00359271	0.134689	0	0	0.00334674	0	0	0.0177053	0.00789689	0	0.0452696	0.186692	0.09042	0	0.490276	0	0	0
GSM337238.CEL.gz	0	0.011669	0	0	0	0.0962822	0	0.00682077	0.0214671	0	0	0.0204102	0	0	0.0121036	0.305912	0.135366	0.00677204	0.373519	0	0	0.00967771
GSM337239.CEL.gz	0	0.0548016	0.0015324	0	0.0203957	0.102374	0	0.0155381	0.014088	0.0241186	0	0.0457277	0	0	0.0844308	0.156763	0.203433	0	0.269241	0	0	0.00755633
GSM337240.CEL.gz	0	0.0419083	0	0	0	0.114823	0.010118	0.00122327	0.0032097	0	0	0	0	0	0.0170139	0.219032	0.109468	0	0.465847	0	0	0.0173565
GSM337241.CEL.gz	0	0.0323804	0.0265657	0.0235326	0.00800024	0.00561397	0	0.0335025	0.00243857	0.0322875	0	0.0192172	0	0	0.0229237	0.305233	0.0800708	0	0.403939	0	0	0.00429498
GSM337242.CEL.gz	0	0.0527458	0	0.00726344	0.0193096	0.0523732	0	0.00352778	0.0149748	0	0	0.0277408	0	0	0.041837	0.286804	0.121678	0	0.368296	0	0	0.00344972
GSM337243.CEL.gz	0	0.102102	0.00751252	0	0.0215225	0.112876	0.00455764	0	0	0	0.00768851	0.00541993	0	0.00777839	0.00967347	0.167826	0.129945	0.000732317	0.415733	0	0	0.00663276
GSM337244.CEL.gz	0	0.0641088	0.0122779	0.0230054	0	0.0851683	0.00787282	0	0.0011691	0	0	0	0	0	0.0277769	0.296432	0.0810259	0	0.382499	0	0	0.0186636
GSM337245.CEL.gz	0	0.0255692	0	0	0	0.0989463	0	0	0.0279133	0.0152969	0	0.0201098	0	0	0.0309271	0.207674	0.115023	0	0.449073	0	0	0.00946718
GSM337246.CEL.gz	0.0163306	0.00659077	0	0	0	0.085157	0	0.00597117	0.0198739	0.0210813	0	0	0	0.00161414	0.00293713	0.251499	0.05845	0.0272146	0.482427	0	0	0.020853
GSM337247.CEL.gz	0	0.0950906	0.00166898	0	0.0368321	0.0709376	0.00605066	0	0.00978786	0	0.0247757	0.00131723	0	0.0598594	0.038078	0.111256	0.177798	0	0.363658	0	0	0.00288992
GSM337248.CEL.gz	0	0.0397841	0.00489022	0.0291787	0	0.085033	0.0031552	0.00573475	0	0	0	0.0199002	0	0.0160742	0.0430734	0.240117	0.146014	0	0.350765	0	0	0.0162801
GSM337249.CEL.gz	0	0.0231572	0.00344616	0	0	0.131684	0	0.00588778	0.0209053	0.00554936	0	0.0104016	0	0	0.0166141	0.181909	0.217606	0	0.382161	0	0	0.000678144
GSM337250.CEL.gz	0	0.020768	0	0	0.00159227	0.0958042	0	0.00102395	0	0.0178315	0	0.0202237	0	0	0.0195491	0.217989	0.134012	0	0.4634	0	0	0.00780634
GSM337251.CEL.gz	0	0.011855	0.00267699	0.00777556	0	0.097845	0	0.00100729	0.011877	0	0	0.0260712	0	0	0.0144845	0.259263	0.0938568	0	0.472707	0	0	0.000580961
GSM337252.CEL.gz	0	0.0931277	0.0155958	0	0.0124711	0.127293	0	0	0.00562364	0.016437	0	0.00941454	0	0	0.0310832	0.23409	0.0711141	0	0.373367	0	0	0.0103829
GSM337253.CEL.gz	0	0.0803499	0.0012728	0	0	0.126517	0	0.00409139	0.00645086	0	0	0.0186	0.00702942	0.0335963	0.136697	0.117428	0.145517	0	0.317196	0	0	0.00525428
GSM337254.CEL.gz	0	0.0641733	0	0	0.0145637	0.130665	0.00309163	0.00238132	0.0203443	0.00539364	0.0117652	0	0	0.0151042	0.0252282	0.162209	0.184646	0	0.352012	0	0	0.00842302
GSM337255.CEL.gz	0	0.0812002	0.0243035	0	0.0270013	0.0756657	0	0	0.00388912	0.0048367	0	0	0	0.0119558	0.0258572	0.148921	0.0747718	0	0.458498	0	0	0.0630999
GSM337256.CEL.gz	0	0.0256407	0.00176508	0	0	0.19892	0.00833476	0.0357357	0.0295137	0	0	0	0.00593613	0.0577693	0.0320327	0.116137	0.0974392	0	0.38779	0	0	0.00298569
GSM337257.CEL.gz	0	0.0135394	0.00881622	0.00458245	0	0.093289	0	0	0.00133557	0.0339282	0	0.0192419	0	0	0.0156358	0.281971	0.0742336	0	0.43981	0	0	0.0136173
GSM337258.CEL.gz	0	0.0262883	0	0	0	0.063775	0	0.0157216	0.0181049	0	0	0.0178175	0	0	0.0138778	0.235175	0.117057	0.000884839	0.480131	0	0	0.0111673
GSM337259.CEL.gz	0	0.0467582	0	0	0.00134899	0.0585863	0	0.0421671	0	0.0122296	0	0.0297945	0	0	0.0559561	0.210272	0.135417	0	0.406588	0	0	0.000882203
GSM337260.CEL.gz	0	0.0428191	0	0	0.00917687	0.165077	0	0.00658747	0.00227967	0.0272146	0	0.0120703	0	0.00095614	0.035281	0.23919	0.095428	0	0.339517	0	0	0.0244037
GSM337261.CEL.gz	0	0.0465355	0.0120767	0.163711	0	0.0386037	0.00489769	0.00686196	0.0142578	0	0	0.0221923	0	0.0246862	0.0204364	0.208494	0.172682	0	0.249127	0	0	0.0154377
GSM337262.CEL.gz	0	0.0336086	0	0	0.0199758	0.217408	0	0	0.00622178	0	0.0230935	0	0.00784163	0	0.0189063	0.17799	0.16273	0	0.328113	0	0	0.00411097
GSM337263.CEL.gz	0	0.0957203	0.0208841	0.0828681	0.0149857	0.108336	0.0188434	0	0.00843326	0	0	0	0.00951266	0.00721029	0.0191155	0.143305	0.167434	0	0.292527	0	0	0.0108259
GSM337264.CEL.gz	0.0108782	0.0270037	0	0	0	0.135267	0	0.0334216	0	0.0203672	0.00169785	0	0	0.0259696	0.030196	0.117614	0.213462	0	0.384082	0	0	4.08011e-05
GSM337265.CEL.gz	0	0.0312473	0.00857573	0	0	0.128563	0	0.006467	0.0119414	0	0	0.0601543	0	0.0534414	0.035676	0.162704	0.0997364	0	0.380837	0	0	0.0206566
GSM337266.CEL.gz	0	0.0787704	0.0324771	0	0.0530397	0.097277	0.00415569	0.0051992	0.0113533	0.0331533	0	0	0.0150248	0.0213907	0.0190273	0.0840154	0.127274	0	0.417842	0	0	0
GSM337267.CEL.gz	0	0.0728866	0.0560014	0	0	0.106505	0	0.0187847	0.00325966	0	0	0.015079	0	0	0.0782497	0.21442	0.0821866	0	0.334781	0	0	0.0178465
GSM337268.CEL.gz	0	0.0416265	0.00288373	0.0117987	0	0.0721651	0.000675748	0.0244765	0	0	0	0.000361338	0	0	0.0246088	0.157316	0.184008	0	0.48008	0	0	0
GSM337269.CEL.gz	0	0.0693294	0.018552	0.0382838	0	0.101497	0.003776	0	0.000563954	0	0	0	0	0	0.00698995	0.289296	0.134743	0.0056459	0.304609	0	0	0.0267147
GSM337270.CEL.gz	0	0.0716657	0.00496511	0.0167645	0	0.0703131	0	0.0223971	0.00010306	0	0	0.013394	0	0	0.0196401	0.180576	0.286981	0	0.302947	0.00283174	0	0.0074213
GSM337271.CEL.gz	0	0.0456197	0.0102916	0.0299265	0	0.104596	0	0.0184356	0.0215333	0	0	0.0307294	0	0.128451	0.0460721	0.138543	0.0635682	0	0.355094	0	0	0.00713816
GSM337272.CEL.gz	0	0.0217208	0	0.059947	0	0.119216	0	0.00223733	0.00819163	0	0	0.00116579	0.0164307	0	0.0366822	0.149406	0.144579	0	0.409231	0	0	0.031193
GSM337273.CEL.gz	0	0.0339213	0.032718	0	0	0.102309	0	0	0.00285971	0	0.0139182	0	0	0.0269033	0.0293902	0.20483	0.118335	0	0.420594	0	0	0.0142217
GSM337274.CEL.gz	0	0.0335704	0.00593764	0.0308633	0	0.0915003	0	0.00166662	0.00825498	0	0.012915	0.0109658	0	0.00315398	0.0581743	0.148026	0.119872	0	0.464691	0	0	0.0104085
GSM337275.CEL.gz	0	0.0397106	0.00146572	0	0	0.057085	0	0.0107949	0.039979	0.0127246	0	0.0239432	0	0.0133409	0.016602	0.178482	0.0941206	0.00927038	0.436838	0	0	0.0656438
GSM337276.CEL.gz	0	0.130844	0.107124	0	0.0673581	0.00725379	0	0.00628907	0.0297592	0.0121053	0.0131945	0	0	0.0021746	0.0245968	0.172952	0.118281	0	0.301172	0	0	0.00689465
GSM337277.CEL.gz	0.00508258	0.0227855	0	0.0309211	0	0.136523	0	0.0182445	0.016831	0	0	0.0261412	0	0.0415466	0.0892265	0.129012	0.225711	0	0.214297	0.00349472	0	0.040182
GSM337278.CEL.gz	0	0.0853615	0.0640463	0.0484788	0	0.131099	0	0	0.0229401	0	0.0149234	0.0102568	0	0	0.0192452	0.197221	0.0558069	0	0.346795	0	0	0.00382615
GSM337279.CEL.gz	0	0.0799671	5.44775e-05	0.0139735	0	0.149294	0	0	0.00328232	0	0	0	0	0.036006	0.0258308	0.204308	0.108885	0	0.376135	0	0	0.00226378
GSM337280.CEL.gz	0	0.0736792	0.0265734	0	0	0.185505	0	0.00265541	0.0084134	0	0	0	0	0.00419493	0.0283387	0.095701	0.232729	0	0.277851	0	0	0.0643594
GSM337281.CEL.gz	0	0.0165903	0.00457164	0	0	0.12944	0	0.0176239	0	0	0	0.0424565	0.00641969	0	0.0340818	0.178843	0.0860155	0	0.479653	0	0	0.00430465
GSM337282.CEL.gz	0	0.0901974	0.000117975	0.0123746	0	0.0594275	0.0105076	0	0.00353715	0.0194737	0	0.0039424	0	0.0282138	0.0326796	0.122599	0.226211	0	0.360923	0	0	0.0297953
GSM337283.CEL.gz	0	0.012299	0.000150248	0.00341182	0	0.118792	0.0366877	0.0453935	0	0.0447662	0	0	0	0.0718823	0.0563027	0.191738	0.191886	0.0058437	0.200937	0	0	0.0199097
GSM337284.CEL.gz	0.00957846	0.0135323	0	0	0.0213041	0.081946	0	0.0138528	0	0.0183972	0	0.0296793	0	0	0.0308264	0.189568	0.16209	0	0.396805	0	0	0.0324202
GSM337285.CEL.gz	0	0.0831847	0.0574303	0.0324415	0	0.0606938	0.00368043	0.00329051	0.025475	0	0	0.0103662	0.0141258	0	0.0505452	0.199411	0.0767226	0	0.380853	0	0	0.00178019
GSM337286.CEL.gz	0	0.124554	1.79011e-05	0.0368724	0.0299265	0.0877278	0.0169294	0.0011485	0	0	0	0	0	0	0.0495923	0.185391	0.157216	0	0.308791	0	0	0.00183287
GSM337287.CEL.gz	0	0.065228	0.0034664	0.086664	0	0.0195134	0	0.0334678	0.0140786	0.0248363	0	0.0623574	0	0	0.0264814	0.156446	0.111804	0	0.351033	0	0	0.044624
GSM337288.CEL.gz	0.00444678	0.00233273	0.0102578	0.00300035	0	0.0944934	0	0	0.00047272	0.0208031	0	0.00588641	0	0	0.0206198	0.243929	0.269088	0	0.271166	0	0	0.0535035
GSM337289.CEL.gz	0	0.0521942	0.0082325	0.0381775	0	0.095786	0.031051	0.00812837	0	0	0	0.00555472	0	0.0583815	0.0186123	0.192971	0.00980091	0	0.395812	0	0	0.0852983
GSM337290.CEL.gz	0	0.0437685	0.00827312	0.0195248	0	0.0788061	0	0.00385566	0.00518203	0	0	0.0338118	0	0	0.0185462	0.194492	0.141816	0	0.437557	0	0	0.0143669
GSM337291.CEL.gz	0	0.0606839	0.00661879	0.0746275	0	0.157849	0.0164516	0	0	0	0	0	0	0	0.0109867	0.172138	0.204193	0.00180591	0.279665	0	0	0.0149805
GSM337292.CEL.gz	0.00737975	0.0226542	0	0	0.0366948	0.102825	0	0.0284134	0	0.0573957	0	0.0126247	0	0	0.0530014	0.122228	0.339707	0	0.204465	0	0	0.0126113
GSM337293.CEL.gz	0	0.0563146	0	0	0	0.120143	0.0121529	0.00954971	0.00602886	0.0176846	0	0	0	0	0.0410334	0.194231	0.169578	0.0215417	0.312576	0	0	0.0391663
GSM337294.CEL.gz	0	0.0554671	0.00590189	0	0.0128468	0.168329	0.0260477	0	0	0.0238595	0	0.00709064	0	0	0.0234337	0.108748	0.277673	0	0.254539	0	0	0.0360627
GSM337295.CEL.gz	0	0.0197772	0.0165818	0	0	0.124635	0	0.0138305	0	0.0167036	0	0.0160669	0	0	0.0347798	0.212601	0.14334	0	0.400057	0	0	0.00162746
GSM337296.CEL.gz	0	0.0445512	0	0	0.0124939	0.151136	0	0	0	0	0	0.0502038	0	0.025765	0.0304641	0.196998	0.0449361	0	0.443451	0	0	0
GSM337297.CEL.gz	0	0.109624	0.0463378	0.0124993	0	0.15027	0.002009	0.00741213	0.00668633	0	0	0	0.00474216	0.0466516	0.03698	0.178428	0.142707	0	0.247755	0	0	0.00789786
GSM337298.CEL.gz	0.0172518	0	0.0158866	0	0.0520476	0.196565	0.0248427	0	0	0	0.0371008	0	0	0	0.0240999	0.145265	0.275605	0	0.194957	0	0	0.0163783
GSM337299.CEL.gz	0	0.0637447	0.0333721	0.0752859	0	0.0744105	0.0118928	0.00986951	0.0133586	0	0	0.0184245	0.012314	0.0252962	0.0377428	0.065559	0.163024	0	0.392584	0	0	0.00312191
GSM337300.CEL.gz	0	0.109931	0	0.00586264	0.0642956	0.0296139	0.0299123	0	0.00298174	0	0.0397733	0	0	0.0257271	0.0340731	0.177805	0.164895	0	0.282856	0	0	0.0322738
GSM337301.CEL.gz	0	0.134329	0.129752	0	0.058791	0.138518	0.00516751	0	0	0	0	0	0.00438194	0	0.0213464	0.091902	0.146439	0	0.245761	0	0	0.023611
GSM337302.CEL.gz	0	0.111964	0.0410798	0.000837551	0.010264	0.081542	0.00565961	0	0	0.0117913	0	0.00486924	0	0	0.035031	0.243406	0.130212	0	0.298337	0	0	0.0250063
GSM337303.CEL.gz	0	0.103009	0.012375	0	0.0158282	0.160409	0.000611735	0	0.0164684	0	0	0.000998244	0	0	0.0324514	0.199108	0.0939564	0	0.362107	0	0	0.00267651
GSM337304.CEL.gz	0	0.0656808	0.011879	0	0.0336617	0.157378	0	0.00106284	0	0	0	0	0.0128632	0	0.0348013	0.249158	0.0548059	0	0.37037	0	0	0.00833969
GSM337305.CEL.gz	0	0.03042	0	0	0.00982219	0.186572	0	0.0125247	0.0154719	0.00264306	0	0	0	0.0112538	0.0456933	0.190338	0.0868377	0	0.370662	0	0	0.0377619
GSM337306.CEL.gz	0	0.0176186	0.00560601	0	0	0.0970705	0	0.0172991	0	0	0	0.0218585	0	0.0279539	0.0948995	0.184683	0.117643	0	0.409737	0	0	0.00563108
GSM337307.CEL.gz	0.006327	0.0099667	0	0	0.0126424	0.112096	0	0.0222183	0.0143033	0.0245806	0	0.0246768	0	0	0.0143905	0.228069	0.166441	0.00373738	0.312721	0	0	0.0478285
GSM337308.CEL.gz	0	0.0378795	0.00287599	0	0.0162233	0.126506	0	0	0.0147153	0	0	0.0107762	0	0	0.0235785	0.256489	0.0716315	0	0.439269	0	0	5.56238e-05
GSM337309.CEL.gz	0	0.120811	0.0370841	0	0.0174215	0.141059	0	0.000945218	0.0221223	0	0.0116251	0.000814535	0	0.0324811	0.0403571	0.130699	0.0566577	0	0.382614	0	0	0.00530805
GSM337310.CEL.gz	0	0.0302682	0.000606414	0	0	0.0974442	0.00764011	0.0184745	0.0116131	0.00450142	0	0.00172535	0	0	0.0790519	0.159751	0.221564	0	0.339577	0	0	0.0277815
GSM337311.CEL.gz	0.00712617	0	0.00647675	0.00225153	0	0.0824586	0	0	0.0258505	0	0	0.0265656	0	0	0.0147826	0.256089	0.130986	0.00388034	0.427253	0	0	0.016279
GSM337312.CEL.gz	0	0.0456669	0	0	0	0.0923948	0	0.0338548	0.02488	0.000261691	0	0.045207	0	0	0.0194132	0.129977	0.236082	0	0.363697	0	0	0.00856579
GSM337313.CEL.gz	0	0.0829888	0.00204605	0	0.0193893	0.118749	0.00643523	0	0.0118306	0.0337227	0	0.00544698	0	0.0250762	0.0339048	0.169842	0.124586	0	0.357431	0	0	0.00855219
GSM337314.CEL.gz	0	0.0406049	0.00713049	0	0.0144344	0.181047	0	0	0	0	0	0.031624	0	0.0149663	0.0961501	0.157533	0.0764545	0	0.344227	0	0	0.0358293
GSM337315.CEL.gz	0	0.0691734	0.0918606	0.0898744	0.0232603	0.145607	0.0155669	0	0.000768535	0	0.0353471	0	0	0	0.0170628	0.158793	0.172882	0.0085062	0.163535	0	0	0.00776232
GSM337316.CEL.gz	0.00454473	0.0277565	0	0.0495926	0	0.0222197	0	0.030271	0.0328662	0.0245132	0	0.00901545	0	0	0.0167427	0.227671	0.130834	0	0.419767	0	0	0.00420603
GSM337317.CEL.gz	0	0.0646816	0	0.0341719	0	0.0569445	0	0.0210083	0.0102633	0	0	0.0409053	0	0.00348581	0.0352621	0.163784	0.248017	0	0.320573	0	0	0.000902967
GSM337318.CEL.gz	0	0.0324493	0.00447228	0	0	0.138434	0.0249788	0.000560613	0.0028925	0	0	0	0	0	0.0249783	0.256297	0.144812	0	0.368379	0	0	0.00174647
GSM337319.CEL.gz	0.0257069	0	0	0.019002	0	0.0525329	0.0655818	0.0226585	0.0349249	0	0	0.0110404	0	0.171085	0.10635	0.181109	0.0766433	0	0.185949	0	0	0.0474158
GSM337320.CEL.gz	0	0.0164529	0.0110027	0	0	0.107828	0.0200672	0.0585345	0.00405629	0.024492	0	0	0	0.0934139	0.0689626	0.243111	0.0943409	0.0182254	0.17227	0.0154182	0	0.0518241
GSM337321.CEL.gz	0.0465529	0	0.00035626	0.0667084	0.00172602	0.071038	0.0810953	0.047892	0.0192951	0	0.0185425	0	0	0.0369354	0.042337	0.155272	0.173061	0.0611142	0.147394	0.0113349	0	0.0193441
GSM337322.CEL.gz	0	0.0174771	0.00563783	0.0103431	0	0.110239	0.0453148	0.0813268	0.00311557	0.0138488	0.015682	0	0	0.109858	0.177828	0.192202	0.0555214	0	0.140152	0.00429413	0	0.01716
GSM337323.CEL.gz	0	0.136622	0.208238	0	0.00254823	0.0858245	0	0.0193628	0.00407562	0.000430992	0.00202096	0.00478753	0	0.0405537	0.0963357	0.120791	0.0907208	0	0.145418	0	0	0.0422703
GSM337324.CEL.gz	0	0.0850722	0.0240261	0.0621619	0.0571244	0.0633268	0.105679	0.0622824	0	0	0.0153159	0	0	0.0283584	0.0327988	0.122555	0.100077	0	0.158739	0.0304958	0	0.0519872
GSM337325.CEL.gz	0	0.0189645	0.00368396	0.0790095	0.00843334	0.0351324	0.020624	0.0708351	0.054694	0.0199685	0	0	0	0.119399	0.0525656	0.152223	0.15744	0.00576019	0.181368	0	0	0.0198988
GSM337326.CEL.gz	0.0177399	0	0.00148208	0.0220317	0	0.0482159	0.0229656	0.0834479	0.0229939	0	0	0	0	0.220739	0.0947347	0.227807	0.0853576	0	0.152485	0	0	0
GSM337327.CEL.gz	0	0.00168929	0.00372809	0	0	0.137801	0.0107683	0.0427387	0	0.00749479	0	0.00852016	0	0.0316787	0.0654374	0.25024	0.115481	0.0248955	0.276874	0	0	0.0226528
GSM337328.CEL.gz	0.00493194	0.00372992	0.0028314	0.0259509	0.0083669	0.0683253	0.03567	0.0462817	0.00115408	0	0.0159388	0.00467446	0.00639263	0.0735186	0.164805	0.165183	0.121962	0.00837387	0.233068	0	0	0.00884202
GSM337329.CEL.gz	0.0271341	0	0.0111715	0.0147024	0.052688	0.0540862	0.0385393	0.00781823	0.0123623	0	0	0	0	0.119796	0.151547	0.175188	0.105013	0	0.215868	0	0	0.0140852
GSM337330.CEL.gz	0	0.0191213	0	0	0	0.171029	0.0349231	0.0380667	0	0.00575128	0.0426411	0	0	0.0186239	0.0696954	0.241744	0.153004	0.00610937	0.0902002	0.0355717	0	0.0735195
GSM337331.CEL.gz	0	0.029413	0.0166659	0.0514386	0	0.0853662	0.077482	0.0647903	0	0.00233029	0	0.0042509	0	0.0543872	0.0534294	0.215899	0.072392	0	0.228134	0	0	0.0440203
GSM337332.CEL.gz	0	0.058708	0.0179369	0	0.00440922	0.0807235	0.0502293	0.0246694	0.00206157	0.0118205	0.00402157	0	0	0.0925559	0.065015	0.179831	0.0744051	0.0166072	0.263066	0.0106798	0	0.0432602
GSM337333.CEL.gz	0.00487844	0	0.0056192	0.00690359	0	0.114546	0.0620261	0.069969	0	0	0.0293075	0	0	0.0553816	0.0197651	0.147605	0.101603	0.0652999	0.228918	0.0448568	0	0.0433213
GSM337334.CEL.gz	0	0.0232147	0.0169709	0	0	0.093743	0	0.0418516	0.0527856	0.011292	0	0.00782778	0	0.065503	0.0796315	0.19085	0.100627	0	0.274547	0	0	0.041157
GSM337335.CEL.gz	0.00138337	0.0132095	0.00396214	0.0466477	0	0.0585681	0.0346887	0.0497936	0	0	0	0	0	0.071466	0.053851	0.209488	0.132801	0.0256839	0.149247	0.0608983	0	0.0883112
GSM337336.CEL.gz	0	0.0665184	0.0135621	0.119885	0.0163665	0.0370169	0.0300194	0.036135	0.0330516	0	0.00719839	0	0	0	0.0831691	0.172974	0.222176	0	0.156936	0.00193711	0	0.00305338
GSM337337.CEL.gz	0	0.0469977	0	0	0.0454959	0.0339283	0.0231851	0.0512074	0.0407052	0.045061	0	0	0	0.0621514	0.146658	0.126929	0.163694	0	0.208522	0	0	0.00546465
GSM337338.CEL.gz	0	0.0641442	0.0239175	0.0389602	0.00595155	0.117121	0.0482314	0.0381984	0	0	0	0.0117068	0.0117954	0.0331074	0.0354003	0.182116	0.110494	0.025784	0.10712	0.0609873	0	0.0849643
GSM337339.CEL.gz	0	0.119754	0.0315221	0	0	0.24242	0.0462127	0.000924366	0	0.0113928	0.013235	0	0	0.0200979	0.027674	0.217749	0.106803	0.0174513	0.114986	0.0107607	0	0.0190178
GSM337340.CEL.gz	0.00448609	0	0.00643521	0.0282179	0	0.1053	0.0586358	0.0482989	0	0.0213905	0	0	0	0.0427409	0.0401557	0.210218	0.174218	0.016809	0.22191	0	0	0.0211852
GSM337341.CEL.gz	0	0.0135076	0.00167952	0.00787175	0	0.111516	0.0764994	0.0668582	0	0	0	0.0173706	0	0.0468322	0.114147	0.24355	0.107521	0.021765	0.138408	0	0	0.032473
GSM337342.CEL.gz	0	0.113718	0.0394919	0	0.0025774	0.178806	0.099472	0.0319242	0	0.042166	0	0.00505268	0	0.0205056	0.0920457	0.177845	0.0799278	0.0136697	0.0404556	0.0342448	0	0.0280974
GSM337343.CEL.gz	0	0.0677427	0.0173966	0.0176755	0.0374044	0.0935602	0.0968021	0.0353263	0	0	0	0	0	0.00245318	0.0715849	0.241227	0.057496	0	0.249484	0	0	0.0118472
GSM337344.CEL.gz	0	0.0523794	0.0131463	0.0490781	0.0237861	0	0.151235	0.083627	0	0.0513705	0	0	0	0	0.132785	0.162951	0.0859591	0.0186788	0.157361	0	0	0.0176427
GSM337345.CEL.gz	0	0.109006	0.057156	0	0.0248056	0.0767376	0.0628777	0.028772	0	0.0748864	0	0	0	0.0221101	0.0523654	0.144827	0.0769945	0.000388107	0.208253	0.0125849	0	0.0482357
GSM337346.CEL.gz	0.00150897	0	0.00584266	0	0.00723342	0.184365	0.0918121	0.00466121	0	0.0147128	0.0298506	0	0	0.0671383	0.0649076	0.199148	0.105273	0.055489	0.0996706	0.00961985	0	0.0587672
GSM337347.CEL.gz	0.000895597	0.00712067	0.00246804	0.0237043	0.0503598	0.103587	0.143687	0.0525281	0	0.0217632	0.0132102	0	0	0.0271914	0.0154782	0.122716	0.165301	0.0881916	0.0781995	0.0255862	0	0.058013
GSM337348.CEL.gz	0.00872547	0.00280612	0	0.0192343	0	0.197955	0.0387077	0.025741	0	0	0.0139091	0	0	0.0141224	0.128131	0.244534	0.108583	0.00140509	0.14467	0.0153223	0	0.0361533
GSM337349.CEL.gz	0	0.0275029	0.00310651	0.0522566	0	0.100024	0.0887621	0.0144419	0	0.0083721	0	0	0	0.0853267	0.0907024	0.165131	0.172066	0.0497139	0.118748	0	0	0.0238466
GSM337350.CEL.gz	0	0.0194638	0.00371868	0.0640132	0	0.147415	0.0689013	0	0	0.0390887	0.0168773	0	0	0.00801544	0.128472	0.23609	0.143351	0.0218098	0.096744	0	0	0.00603939
GSM337351.CEL.gz	0	0.0277017	0.0124881	0	0	0.189763	0.0727005	0.0245539	0	0.0410928	0	0.022792	0	0.0348499	0.0553171	0.169855	0.0883851	0.0799226	0.090238	0.0175748	0	0.0727654
GSM337352.CEL.gz	0	0.0246144	0.00375497	0.0167933	0	0.162149	0.029262	0.046332	0	0.0147413	0	0.0223547	0	0.058034	0.0630297	0.214727	0.0996364	0.0428332	0.137957	0.00948384	0	0.0542969
GSM337353.CEL.gz	0	0.0831172	5.26035e-05	0	0	0.146832	0.0401837	0.00707939	0.00820437	0.0469022	0	0	0	0.0239697	0.0473325	0.208645	0.218946	0	0.140717	0.0190189	0	0.00899881
GSM337354.CEL.gz	0	0.0266751	0.000102301	0.0388279	0.0113803	0.110768	0.0484494	0.0246125	0.00331797	0.0331824	0	0	0	0.0273461	0.048452	0.204366	0.207873	0.0439051	0.145687	0	0	0.0250554
GSM337355.CEL.gz	0	0.026043	0.00663353	0	0	0.167448	0.0637255	0.0321032	0	0	0	0.0163493	0.00657833	0.0189327	0.0930447	0.256517	0.0926024	0.0149727	0.169449	0	0	0.0356009
GSM337356.CEL.gz	0	0	0.0114448	0.0681544	0.0794878	0.143573	0.0827661	0.0486442	0	0	0	0	0	0.0180026	0.0335993	0.190886	0.150193	0.0610166	0.0953106	0	0	0.0169221
GSM337357.CEL.gz	0.00908387	0	0	0.0838342	0.0386196	0.118091	0.0915586	0.00111852	0	0	0	0.00998558	0	0.036908	0.00120771	0.182038	0.199958	0.0446851	0.161276	0	0	0.0216357
GSM337358.CEL.gz	0	0.0170522	0.00880234	0.000871412	0.0204974	0.0940684	0.0612765	0.0399464	0	0.0444974	0	0	0	0.100674	0.0913899	0.184949	0.0414317	0.0218992	0.233011	0	0	0.0396328
GSM337359.CEL.gz	0	0.0509947	0.0173614	0	0.0134609	0.171028	0.0180636	0	0	0.00232145	0	0.0014207	0	0.0284942	0.107026	0.187634	0.0612305	0	0.302744	0	0	0.0382217
GSM337360.CEL.gz	0	0.016338	0	0.0284762	0	0.0396916	0.0316555	0.0480099	0.00547002	0.0209306	0	0.00448192	0	0.0911682	0.143426	0.183234	0.149514	0.0199641	0.206817	0	0	0.0108225
GSM337361.CEL.gz	0.00555514	0.017421	0.011488	0.0313816	0.0275972	0.0678745	0	0.0370869	0.0123297	0.0302733	0	0	0	0.0459997	0.122122	0.305837	0.00508883	0.00762948	0.247614	0	0	0.0247009
GSM337362.CEL.gz	0	0.110637	0.075249	0	0.00613911	0.121115	0.00254366	0.00371636	0.0208921	0	0.0150639	0	0	0.0311532	0.0488532	0.205815	0.0887993	0	0.225567	0.0103891	0	0.0340666
GSM337363.CEL.gz	0.00247585	0.0110222	0	0	0	0.140352	0	0.0544243	0.00255504	0.00756493	0	0.00380155	0	0.0797227	0.0678581	0.165011	0.215258	0.01344	0.224272	0	0	0.0122423
GSM337364.CEL.gz	0	0.0407982	0.0111443	0.017372	0.0636062	0.0844027	0.0367976	0.00306687	0.0111058	0	0.00330742	0	0.0109708	0.0329779	0.0234999	0.294376	0.0610747	0	0.299943	0	0	0.00555712
GSM337365.CEL.gz	0.00246868	0.010787	0.00440592	0	0.0181851	0.119375	0.00966325	0.0408469	0.0283276	0	0.00524658	0	0	0.0704965	0.124224	0.217727	0.0909968	0	0.211689	0	0	0.0455602
GSM337366.CEL.gz	0	0.0369899	0.00272193	0.0128935	0.0124427	0.115045	0.0138885	0.0215133	0	0	0.0315921	0	0	0.00769555	0.0593684	0.279646	0.120945	0	0.220612	0.0255029	0	0.0391431
GSM337367.CEL.gz	0	0.0908458	0.0361777	0	0	0.10699	0.0557551	0.0359267	0.0104588	0	0.0601235	0	0	0.0279046	0.0760208	0.232225	0.0748708	0	0.0826427	0.0550953	0	0.0549633
GSM337368.CEL.gz	0.0179494	0	0	0	0	0.106043	0.0204442	0.0194484	0.0258018	0.0122911	0	0.00250831	0	0.064246	0.0934432	0.260095	0.0856371	0	0.258524	0	0	0.0335677
GSM337369.CEL.gz	0	0.016457	0.00414948	0	0	0.0689317	0.00175891	0.0856001	0.0305497	0.0223164	0	0.0175552	0	0.0225284	0.0570185	0.182526	0.133545	0.0384506	0.286741	0	0	0.0318719
GSM337370.CEL.gz	0	0.0857138	0.0398215	0	0	0.18365	0.0599282	0.0387054	0	0	0.0493851	0	0	0.0438279	0.0287558	0.162956	0.13429	0.0470931	0.0469293	0.0562278	0	0.0227155
GSM337371.CEL.gz	0.00940505	0	5.63935e-05	0.0450823	0	0.129511	0.0493976	0.0100194	0	0.0391035	0	0	0	0.0677299	0.103561	0.176492	0.137461	0.0170319	0.138272	0.0320645	0	0.0448118
GSM337372.CEL.gz	0.0179617	0.000648193	0	0	0	0.0890149	0.0364327	0.0375515	0.0121284	0.0186467	0.000486535	0	0	0.0692294	0.103809	0.247581	0.0877408	0	0.192092	0.021714	0	0.0649632
GSM337373.CEL.gz	0	0.102823	0.0648391	0.0234656	0	0.142479	0.06877	0.0100651	0	0	0.0180443	0	0	0.0418144	0.0597342	0.216903	0.090248	0.00423475	0.0793967	0.0289901	0	0.0481931
GSM337374.CEL.gz	0	0.0144354	0.0141671	0.0221834	0.000107881	0.156435	0.043019	0.00681222	0	0.0170119	0	0.010568	0	0.0409347	0.0925907	0.230556	0.114184	0.00269821	0.210993	0	0	0.0233039
GSM337375.CEL.gz	0	0.0227948	0	0.012335	0	0.106617	0.0117044	0.0403589	0.0100328	0.0026629	0	0.0282878	0	0.0194464	0.070819	0.257239	0.0874071	0.0513204	0.264398	0	0	0.0145772
GSM337376.CEL.gz	0	0.0211536	0.00327	0	0.0506498	0.138129	0.0900993	0	0.00485567	0	0.0369389	0	0	0	0.0523616	0.22005	0.147997	0.0401861	0.141898	0.00449197	0	0.0479187
