# Supplementary material for: Immune Cell Infiltration Analysis Demonstrates Excessive Mast Cell Activation in Psoriasis
Source: Front Immunol. 2021 Nov 23;12:773280. doi: 10.3389/fimmu.2021.773280 (PMC8650163; doi:10.3389/fimmu.2021.773280)
Supplement: Supplementary file 7 [file Table_4.xlsx]

## Sheet: datasets
Supplementary Table S4. Expression level of immune cell marker genes in PP, PN and NN
GeneSymbol	GSM337197.CEL.gz	GSM337198.CEL.gz	GSM337199.CEL.gz	GSM337200.CEL.gz	GSM337201.CEL.gz	GSM337202.CEL.gz	GSM337203.CEL.gz	GSM337204.CEL.gz	GSM337205.CEL.gz	GSM337206.CEL.gz	GSM337207.CEL.gz	GSM337208.CEL.gz	GSM337209.CEL.gz	GSM337210.CEL.gz	GSM337211.CEL.gz	GSM337212.CEL.gz	GSM337213.CEL.gz	GSM337214.CEL.gz	GSM337215.CEL.gz	GSM337216.CEL.gz	GSM337217.CEL.gz	GSM337218.CEL.gz	GSM337219.CEL.gz	GSM337220.CEL.gz	GSM337221.CEL.gz	GSM337222.CEL.gz	GSM337223.CEL.gz	GSM337224.CEL.gz	GSM337225.CEL.gz	GSM337226.CEL.gz	GSM337227.CEL.gz	GSM337228.CEL.gz	GSM337229.CEL.gz	GSM337230.CEL.gz	GSM337231.CEL.gz	GSM337232.CEL.gz	GSM337233.CEL.gz	GSM337234.CEL.gz	GSM337235.CEL.gz	GSM337236.CEL.gz	GSM337237.CEL.gz	GSM337238.CEL.gz	GSM337239.CEL.gz	GSM337240.CEL.gz	GSM337241.CEL.gz	GSM337242.CEL.gz	GSM337243.CEL.gz	GSM337244.CEL.gz	GSM337245.CEL.gz
ABCB4	169.65	82.7338	73.4327	176.895	112.279	101.533	161.55	183.967	222.212	181.817	110.403	82.9225	115.04	127.336	55.2666	11.0392	86.9444	109.914	143.591	60.0814	57.7892	111.541	131.865	194.046	133.44	178.957	175.826	175.313	217.08	158.354	103.248	114.38	244.43	123.215	266.116	196.013	156.228	223.008	174.957	175.403	182.114	111.767	146.882	171.615	65.3838	129.189	210.865	139.176	127.475
ABCB9	48.3028	103.658	15.1149	102.663	38.3653	104.545	30.3261	61.2572	112.113	23.4881	18.1892	25.7169	13.3362	119.051	48.5725	84.896	68.9094	120.436	80.3999	21.2369	29.6132	19.8872	87.7735	22.2562	14.1912	39.6627	17.2142	46.0075	64.2822	58.3532	52.0709	14.3549	17.0603	19.964	39.5825	30.1909	51.0984	14.1999	21.2343	46.2133	38.9649	66.4287	57.5229	79.3932	52.4665	65.5233	33.0887	51.7182	74.1069
ACAP1	73.0366	118.349	11.1571	41.9607	60.7372	9.53841	41.2254	55.1766	85.0869	82.2743	70.2798	53.1344	81.8735	68.1533	42.9825	148.609	47.0535	54.2971	28.8899	26.4933	38.7926	22.1071	53.6722	28.3623	27.3441	53.3852	11.7054	17.9735	36.2681	71.1771	25.1026	28.4985	32.4761	7.99897	45.6704	53.1151	9.86892	39.4534	12.7127	23.6626	58.8132	39.2981	36.2425	81.8944	51.068	49.9825	39.3728	45.139	50.466
ACHE	15.5021	54.1303	6.93978	10.7568	8.86243	16.9856	18.0619	7.86897	8.8771	12.6523	31.056	10.0486	19.9623	39.6136	16.2901	16.8961	16.5439	44.2924	13.8421	20.8398	7.0337	13.1275	6.74784	6.3994	30.5389	10.7463	22.6009	5.20703	3.48478	14.2543	11.5144	6.53297	12.2925	7.63885	7.07743	9.39076	8.55257	11.1394	9.00131	9.83541	6.63279	5.94522	11.7763	18.8994	9.12179	5.30579	4.75389	9.61779	5.12979
ACP5	833.725	876.503	736.455	509.972	490.935	440.231	692.253	352.295	431.472	694.637	745.563	829.464	652.528	938.252	540.057	540.177	700.849	453.019	461.179	533.063	85.5433	110.978	85.738	179.539	41.8514	162.213	92.0267	157.353	76.7008	103.972	132.457	29.3888	116.171	82.8044	58.3225	104.748	93.54	64.3076	91.7576	593.078	770.607	894.477	745.321	694.404	711.195	794.496	774.839	539.83	643.819
ADAM28	30.8041	58.6592	48.5907	23.6995	52.778	53.2214	23.6538	17.1686	142.442	121.082	46.5583	32.0236	17.6817	19.5416	13.086	28.16	82.3927	74.7551	96.9012	103.825	17.0817	32.3223	63.4546	54.7723	19.0654	137.638	58.7827	57.6936	66.6981	38.8578	57.7148	23.2689	27.4771	57.9363	82.7009	15.2984	36.0428	48.328	52.0721	62.8669	169.129	82.8867	26.0172	96.7461	74.7093	126.185	87.7867	103.363	54.1796
ADAMDEC1	74.3779	69.1988	91.4888	47.2175	69.9279	131.722	67.148	129.334	68.2201	40.317	99.3871	95.1099	65.5628	65.076	68.6963	67.2462	90.4304	64.3742	48.1113	46.8635	146.254	71.7363	59.207	45.5169	37.8129	157.478	71.22	80.5929	115.806	255.994	30.8889	55.9705	109.819	79.294	145.528	58.5644	35.9042	83.2699	34.7919	67.0134	60.991	50.6307	35.0364	48.1116	67.2471	91.9791	113.404	98.4658	44.265
ADAMTS3	115.946	62.5808	85.0678	53.579	59.7253	97.1174	52.7449	90.7838	57.5035	69.4032	80.9641	44.2059	41.5578	119.167	50.1258	94.0016	115.327	96.99	107.301	46.7796	105.699	98.4888	69.8998	62.1197	63.433	99.6917	77.2936	75.2587	70.4233	72.1903	102.328	84.0535	139	76.164	84.3982	80.3715	96.2255	68.5692	57.5338	111.644	163.137	104.811	110.591	94.402	97.3977	124.743	84.8133	196.69	88.1954
ADRB2	728.292	874.396	1460.95	1013.8	827.833	742.548	957.828	975.048	973.707	1078.53	729.126	628.962	822.228	930.494	883.82	994.95	714.54	964.167	830.384	829.652	880.052	1191.59	892.507	658.355	967.283	825.054	1322.92	839.459	632.818	945.857	913.75	688.529	649.127	789.281	639.349	869.536	727.628	650.017	654.984	636.665	503.25	514.055	743.159	1000.98	526.804	581.681	676.084	665.367	541.919
AIF1	913.153	657.695	555.333	232.238	596.42	484.453	666.564	349.601	601.284	652.848	818.688	451.786	555.798	838.427	452.327	525.974	701.837	535.073	705.441	525.593	711.022	954.731	519.143	699.875	951.855	1222.66	804.388	593.837	835.356	820.748	763.084	868.199	1571.64	902.319	903.961	707.778	1008.45	1016.18	665.546	827.736	1071.76	1211.49	792.873	1141.47	1160.36	1168.05	1545.56	1235.48	888.392
AIM2	122.67	87.7575	79.3373	15.2724	131.988	165.291	48.6894	71.7049	142.626	70.5221	95.2023	108.991	104.708	73.253	148.387	80.2944	74.5408	45.4699	96.6386	106.77	200.003	288.545	175.281	92.9694	22.8402	188.136	93.5555	257.967	90.1454	125.331	142.335	162.472	127.986	167.128	140.523	242.68	162.496	112.68	109.311	83.5032	50.9251	97.9248	84.0416	61.3503	201.26	64.4168	107.118	90.917	69.261
ALOX15	16.0187	59.8721	8.55204	27.0073	143.018	35.0726	87.3319	30.0563	58.1385	34.9247	110.429	83.9493	20.7977	215.972	94.9879	4.38403	13.5709	110.075	136.002	13.422	4.52825	96.6007	14.4391	4.97625	57.1617	40.4128	54.1149	40.5172	6.60695	114.703	22.7498	10.261	48.6634	44.8348	65.6545	54.1385	66.8156	81.4604	11.1301	56.9378	36.3035	67.0903	86.0829	84.2069	30.6407	27.3342	25.8857	59.525	4.22607
ALOX5	209.039	154.37	194.393	211.256	251.268	185.489	237.035	223.703	319.699	320.601	252.062	289.325	233.834	239.931	197.132	245.126	172.248	244.698	279.198	238.539	181.727	342.486	197.166	145.444	202.952	222.531	165.951	226.787	215.013	256.137	190.915	216.414	196.236	211.87	182.531	146.414	240.304	186.855	171.946	303.859	370.279	312.477	254.694	380.964	321.566	321.061	220.58	344.811	259.152
AMPD1	31.2182	28.6033	9.22967	9.18327	30.6845	58.1944	3.96186	97.0739	109.28	45.8872	11.08	25.8093	45.645	55.8075	53.3218	8.8454	60.1034	84.2711	21.0482	31.5837	51.182	9.50482	24.7206	42.1969	10.0059	9.59708	15.1286	27.1263	14.3434	87.9592	55.5885	7.42015	74.3382	6.51682	36.7845	8.94721	27.0688	45.873	48.0309	25.0744	33.6689	23.9608	7.02848	23.723	9.73771	5.57321	27.2535	42.6534	19.8987
ANGPT4	81.0529	22.5615	54.2659	14.1241	84.6553	32.3121	12.6596	81.7322	20.5381	116.791	72.0025	47.9261	80.0985	3.92493	55.2552	46.8185	21.9406	56.3721	56.695	9.59151	72.4054	92.3237	86.6534	62.1541	105.424	72.4658	57.3427	42.1596	61.8646	36.3023	11.5787	36.6109	11.8645	20.0676	13.504	108.998	50.01	78.8021	65.438	89.4885	100.339	46.4779	82.769	74.9109	117.434	70.1349	18.2468	26.2421	67.64
ANKRD55	10.9627	45.766	134.144	49.8222	66.2498	43.8805	83.3188	138.629	110.063	68.0032	76.397	18.6019	69.4071	87.5605	129.597	90.8215	72.9885	106.862	62.1922	61.4411	56.4674	73.1653	67.8438	73.7745	71.9752	84.2685	64.3664	55.552	20.2855	82.2218	102.842	91.0467	62.8037	84.9508	37.9758	38.7832	58.4456	99.7671	37.195	59.7457	34.2469	58.6014	64.1083	39.7763	53.4897	43.2654	63.1304	32.3637	28.0194
APOBEC3A	66.4094	41.7796	117.274	107.201	53.1767	173.738	166.194	83.187	119.461	106.515	28.1061	53.5232	7.36114	77.977	6.50099	106.929	60.0579	47.9688	104.421	76.3816	154.712	118.232	148.266	87.4428	78.9118	81.9237	69.9357	90.4199	94.3692	81.8685	187.012	189.725	358.249	93.1859	149.231	81.6858	64.5911	6.45825	41.9907	62.7459	90.6557	86.8618	92.001	32.9805	95.8799	107.637	35.3514	44.5052	32.6535
APOBEC3G	300.027	103.818	114.534	111.635	193.266	149.277	204.066	134.481	226.43	186.748	206.458	108.162	159.798	181.281	110.247	127.584	112.443	219.791	127.595	160.762	225.299	203.494	271.163	159.002	98.4572	184.119	151.813	173.187	72.1289	110.12	113.456	111.965	117.057	148.789	97.2373	146.546	67.6696	134.421	137.864	193.159	87.301	151.106	145.107	163.028	100.843	94.4111	133.362	135.748	131.019
APOL3	552.928	406.835	441.439	505.209	657.406	683.865	584.124	655.637	498.7	587.784	465.37	432.081	592.144	549.851	663.125	386.096	566.114	665.526	758.081	596.291	566.808	462.265	360.097	274.799	276.749	374.975	242.277	257.914	288.083	176.907	266.916	518.976	466.234	218.862	216.284	229.728	466.432	415.17	295.562	527.557	583.541	477.182	477.775	463.401	365.149	463.069	497.221	526.749	357.239
APOL6	109.125	67.8223	69.1272	123.69	122.028	98.9567	70.3638	151.434	82.6303	98.3721	86.1152	70.9623	124.414	53.1661	39.1246	105.762	111.635	87.8501	124.691	133.011	99.244	158.922	142.406	118.656	92.3187	114.928	86.5516	83.9675	87.8498	97.1881	109.336	84.9716	132.317	81.0997	101.718	130.347	128.035	102.831	121.019	144.651	191.041	104.382	147.269	144.091	97.5599	138.989	110.589	152.149	105.901
AQP9	393.926	755.288	521.381	253.277	700.102	745.982	740.091	138.36	917.447	926.799	759.041	808.995	636.742	655.886	378.187	284.382	614.745	601.477	443.257	1270.5	878.123	487.905	787.253	416.453	502.319	400.022	517.422	477.243	614.126	556.727	464.429	771.06	404.981	590.64	448.281	410.229	520.549	332.114	563.109	568.422	421.622	780.847	1695.24	1111.28	429.377	671.092	713.821	911.046	420.429
ARHGAP22	56.1891	88.3631	108.77	61.6607	92.085	167.359	78.2817	121.033	133.342	84.043	120.45	80.565	59.1933	63.7221	12.0903	70.7306	80.7484	110.372	145.273	52.9996	15.7786	57.0495	46.9765	75.2432	16.8267	63.2705	40.9502	21.0012	101.69	68.9977	66.2207	67.538	44.8177	59.0706	53.1462	58.8768	44.3483	70.2312	24.3585	58.5503	89.815	51.5886	72.9492	73.4206	81.7488	38.024	31.3621	107.156	79.8588
ARRB1	448.901	364.967	368.908	400.723	465.527	463.098	403.756	347.068	411.632	338.3	395.054	418.26	415.276	369.612	339.536	425.437	364.429	433.531	415.021	324.48	343.52	444.661	377.521	385.243	358.956	413.031	371.276	446.076	424.496	361.649	299.914	374.579	385.213	374.758	367.821	324.482	415.939	346.174	365.361	398.036	360.429	453.163	463.768	386.18	350.582	310.833	320.169	401.237	381.758
ASGR1	91.7893	156.369	180.873	68.8618	86.3477	210.249	99.5472	105.637	34.9971	94.2092	165.788	191.706	95.1771	112.932	102.319	145.854	81.479	112.311	106.003	214.797	121.969	114.792	140.643	80.9487	54.0469	207.349	125.691	109.911	152.754	190.382	116.864	190.776	168.035	83.4248	140.362	132.324	132.478	46.1783	120.671	117.99	157.72	188.215	198.359	100.642	334.012	174.947	120.833	159.113	185.335
ASGR2	132.108	31.2393	77.0309	12.5259	265.608	12.3669	19.5651	27.9593	57.1923	35.2454	32.5526	43.582	17.5256	26.0223	15.9941	79.3096	22.1351	71.5789	21.1258	46.5824	26.289	12.8605	22.9993	19.9902	109.541	89.5093	27.3963	11.3818	133.456	94.2249	19.8563	59.2892	15.4948	59.107	54.7978	8.28908	75.3308	18.722	34.3069	42.5994	134.682	115.495	137.756	126.893	139.542	96.6008	14.0599	38.9122	33.4508
ATP8B4	287.534	111.502	171.631	225.194	191.882	180.068	175.288	27.9497	119.169	143.597	152.227	127.587	139.355	139.126	140.779	116.317	174.149	131.953	203.799	130.188	191.407	271.555	246.361	240.314	248.21	245.868	133.625	209.778	274.526	205.638	209.048	155.098	324.273	237.882	235.195	230.642	342.452	265.645	176.459	303.36	224.797	247.653	166.207	164.802	228.657	236.194	262.26	220.76	170.097
ATXN8OS	9.37082	16.754	3.76836	12.4509	6.59843	8.87832	7.26907	13.6089	13.3414	6.59894	5.27729	118.719	15.9988	11.1056	14.0133	12.4168	5.67428	6.79177	6.36523	10.1867	4.22939	14.0464	33.3556	9.3812	7.32666	3.47779	10.448	8.72297	7.04711	5.32906	5.83434	6.20527	5.81167	66.0753	4.63971	5.37925	8.29617	12.2486	9.60159	9.45764	6.83022	4.19644	6.15606	4.34757	7.2278	8.74543	0.993255	4.72841	5.18852
AZU1	89.559	4.47043	2.37809	21.672	11.9205	2.97591	95.3921	5.75597	76.5949	5.57822	8.03643	54.9256	8.59075	57.9263	4.32596	7.36609	76.7491	30.173	56.0601	5.44862	5.43717	31.3768	33.6912	1.79317	50.6153	51.2014	14.1199	2.16606	65.0323	39.8649	2.41671	17.0201	22.1139	42.5837	2.96668	12.5294	8.29653	32.6001	17.6434	51.8893	50.5817	28.8231	35.3921	37.1171	54.0096	24.264	19.5129	10.3731	27.3229
BACH2	242.388	201.473	309.971	210.271	299.493	283.941	261.585	384.147	350.627	256.7	233.107	258.444	272.099	245.82	332.662	130.601	230.894	252.457	256.225	219.838	201.859	330.399	229.032	258.026	227.352	153.21	178.007	235.831	257.816	289.518	207.836	248.522	234.039	192.787	198.685	240.688	252.291	197.243	278.891	226.827	279.71	261.919	204.849	239.859	272.396	174.563	223.437	296.67	283.418
BANK1	175.295	130.559	137.148	142.036	136.468	130.51	130.413	166.724	143.898	131.312	162.343	163.836	112.36	179.229	107.249	132.716	171.362	164.703	125.779	190.172	143.428	174.596	147.502	134.225	179.923	121.635	165.81	139.828	192.205	194.198	158.091	197.271	168.643	197.968	160.88	209.996	193.431	122.47	147.733	173.534	168.837	140.851	119.863	136.553	183.152	180.337	193.969	190.247	166.591
BARX2	15.9637	92.433	117.944	139.289	191.933	8.0269	24.9602	21.59	28.8023	82.9386	77.4886	165.864	213.938	113.849	125.682	129.725	41.4396	127.968	19.3977	13.1096	49.7461	9.27922	28.7071	4.70361	17.4808	23.1039	9.30131	59.9054	8.57093	6.64181	8.99899	7.17753	9.61508	89.9822	95.5963	42.1966	8.13837	19.4879	83.7812	7.8623	17.1302	27.9747	15.9134	14.5193	16.6101	12.8802	68.3513	14.9681	30.753
BCL11B	781.321	985.389	1222.37	1069.58	1140	1371.38	874.645	1309.71	1078.83	1192.13	810.282	1035.29	1272.39	972.468	1485.25	1255.95	903.086	1494.83	1121.49	1283.32	1031.36	912.788	1255.78	760.171	1335.54	1002.83	1274.6	1152.83	1208.58	1287.16	1049.66	1170.33	820.396	1087.12	872.741	1029.17	1332.93	1188.55	1552.83	897.543	567.802	687.135	1250.12	1261.99	979.456	784.243	778.461	835.922	701.379
BCL2A1	140.345	57.4108	79.1513	7.88425	69.4986	112.694	132.236	63.3929	61.3904	82.7339	24.9633	156.886	108.5	77.8779	82.3296	135.4	64.6181	26.9367	92.7471	72.3869	37.5806	77.6765	100.557	21.5297	84.0191	56.4503	136.556	60.4758	92.1791	64.5907	68.9548	80.4345	96.147	80.2057	104.431	90.5295	51.714	52.0817	8.21984	73.544	64.3541	45.7134	110.753	64.9325	77.5666	60.8412	56.1436	27.8934	62.339
BCL7A	277.217	387.09	317.457	470.273	356.558	245.444	136.051	397.473	256.515	347.751	354.486	291.461	460.768	333.537	298.351	253.366	329.283	310.862	265.042	230.587	276.814	207.469	245.998	220.596	246.034	107.085	174.955	224.455	238.248	191.732	270.593	292.708	196.404	278.734	254.863	217.861	78.4483	171.475	271.413	222.051	247.447	224.794	311.576	283.099	321.896	213.719	194.815	171.25	241.565
BEND5	237.599	158.404	238.307	263.13	245.126	228.316	202.229	293.822	131.608	62.9585	248.398	244.538	226.182	217.628	226.176	272.873	199.013	273.101	234.374	200.453	237.998	200.79	115.163	195.665	136.823	277.326	209.315	301.911	138.631	274.966	83.5118	179.772	101.529	156.585	206.251	145.715	216.439	150.682	175.277	174.234	240.82	200.473	181.015	177.377	81.4428	157.233	144.898	127.663	213.119
BFSP1	9.82332	54.6857	75.4309	15.8751	47.6513	183.15	59.6763	84.9384	53.0718	87.797	38.2462	92.1669	206.047	67.645	100.129	54.7936	58.5743	64.2935	84.0178	86.495	110.032	106.983	124.253	37.7235	44.6055	80.5419	47.5282	121.555	98.7323	61.5036	76.6129	82.3513	11.6926	79.2959	60.372	83.964	19.0105	6.99981	76.5861	40.6051	32.8597	31.5405	29.4987	46.1507	16.665	19.7133	11.2425	45.1048	9.81163
BHLHE41	228.17	244.349	174.536	275.031	190.777	302.527	208.356	225.105	232.123	191.704	263.84	217.333	58.0835	188.472	216.696	226.412	180.664	261.978	243.936	83.4828	221.66	188.926	175.606	263.72	215.855	195.05	197.107	226.218	216.546	206.554	244.653	176.527	231.192	210.905	242.579	177.152	259.242	190.417	225.668	251.4	338.285	254.226	153.555	256.089	365.591	234.077	148.972	272.65	346.798
BIRC3	148.885	132.836	207.412	212.349	230.972	186.244	195.873	235.053	278.835	238.906	211.752	177.446	208.938	307.087	244.935	207.835	165.827	218.086	198.225	137.944	269.37	303.17	190.36	126.016	203.13	216.383	109.11	218.504	187.297	246.889	286.64	242.954	298.889	280.727	179.511	210.752	233.5	198.734	219.556	216.375	233.984	248.15	128.616	210.676	198.558	181.818	261.147	283.287	140.901
BLK	9.35465	18.8331	56.5434	5.75314	7.06555	59.3358	27.0504	24.2199	45.8802	11.5256	9.70184	20.838	6.46213	8.2945	36.2845	71.2845	8.24312	25.1045	6.78884	67.5183	7.41482	5.48473	5.29722	13.6996	11.5553	15.7652	7.23407	19.4587	40.7345	93.6524	6.0241	21.2441	13.8264	16.0512	12.2566	26.2758	17.6627	76.8833	69.7711	5.00961	9.65222	13.8563	9.38009	9.71469	11.0974	9.77342	22.6688	21.0218	16.0123
BMP2K	311.822	323.222	382.977	256.203	350.281	283.541	307.339	207.412	358.901	330.507	307.4	291.99	249.742	353.459	298.52	363.592	373.541	340.597	405.557	409.495	493.18	409.929	506.793	313.206	428.433	447.689	327.861	367.679	372.837	469.565	351.482	322.972	418.484	327.134	316.751	429.906	376.168	276.473	346.602	371.029	470.671	415.223	361.63	476.497	417.433	417.206	493.958	518.689	412.511
BPI	70.7139	12.0596	6.32647	97.206	14.3174	17.5307	111.823	125.346	19.9666	18.4824	2.39371	70.0061	6.37791	112.972	15.8159	16.1405	30.7237	75.3964	37.6415	76.6171	8.16329	27.1159	48.3589	7.88747	35.3623	11.1069	14.1647	49.5205	20.5678	27.529	5.98046	8.71397	9.80409	22.5601	13.5674	22.8338	7.25179	13.3731	39.5006	16.9152	11.6768	18.9545	9.16036	35.0338	31.6934	17.5282	16.4529	44.2212	17.9127
BRAF	323.411	250.08	257.525	312.716	315.399	356.31	316.306	384.257	306.875	360.477	338.236	367.908	337.28	298.163	333.522	332.067	279.755	246.395	343.299	310.355	361.987	353.616	363.919	372.677	378.58	252.759	361.127	343.761	365.777	399.5	505.051	428.672	331.324	326.96	322.689	352.335	331.54	347.67	401.225	267.461	276.345	314.011	273.043	224.638	312.481	278.847	279.425	277.191	295.18
BRSK2	43.6351	54.2239	17.8037	18.4556	15.5556	45.8163	75.0657	15.334	67.5409	80.0037	68.2585	58.5408	48.4559	30.7283	47.8307	48.9425	12.9146	51.0937	48.2673	15.8322	43.8724	19.0074	32.2465	10.9866	59.367	18.3038	18.4566	11.9102	13.0179	6.77225	18.2209	6.91443	6.39443	16.8883	31.4539	16.4129	44.2214	16.9273	40.8435	23.445	19.1086	50.3335	12.8553	12.1247	18.8752	13.2192	15.0218	20.1432	13.3395
BST1	103.496	194.526	192.811	173.509	223.357	157.696	268.876	98.2956	183.864	242.471	118.138	192.302	154.566	214.966	140.113	142.052	160.288	94.363	125.136	97.8123	228.215	235.19	120.933	134.002	170.46	141.31	234.824	209.191	130.863	208.759	123.519	113.743	289.777	188.869	149.506	114.129	160.241	75.3666	118.888	213.284	277.91	200.826	134.804	163.855	185.526	307.406	227.418	223.267	186.37
BTNL8	5.63375	43.3919	8.96621	104.176	7.27419	88.1119	24.021	24.7349	42.1439	6.09964	24.9688	67.8255	70.7301	17.8596	7.68665	20.0131	67.5908	19.0544	90.1152	13.8059	62.3069	16.3847	44.8063	5.00617	39.4455	8.88553	92.2202	31.0539	76.4842	53.2946	40.9927	7.7956	37.5041	54.5032	59.4048	61.6283	9.32159	21.5588	19.9257	35.3085	14.5929	12.8075	19.7975	11.0003	24.8819	18.3748	3.50326	31.4922	37.1854
C11orf80	397.114	510.146	467.663	431.153	404.62	500.009	566.168	614.686	561.313	584.853	487.273	474.233	542.179	488.677	504.009	419.022	375.801	300.395	525.576	651.816	376.936	289.426	375.687	307.836	402.154	163.102	288.082	299.335	361.328	263.162	217.224	398.329	226.304	230.972	380.403	420.629	368.744	404.344	326.643	475.593	307.468	282.94	363.862	337.49	389.095	303.28	278.323	391.646	299.645
C1orf54	1035.41	663.673	729.633	851.162	1181.5	927.04	736.137	854.097	873.63	834.082	958.147	498.332	645.032	1037.11	479.04	372.243	693.773	772.428	884.469	824.135	1179.55	1080.69	854.134	1607.58	1334.01	1592.15	1132.92	1353.78	1286.78	1172.67	1014.78	1097.86	1463.74	1763.99	1635.74	1461.65	811.267	1260.48	911.906	719.802	836.64	999.693	606.169	1049.98	812.705	1092.04	1288.54	677.814	935.775
C3AR1	362.211	187.663	205.693	119.266	247.839	215.424	145.463	158.755	208.345	325.196	463.799	165.422	380.911	198.33	225.106	196.175	138.462	282.331	226.688	240.476	314.713	302.997	246.724	235.316	288.72	440.46	285.965	280.522	358.359	406.752	346.473	247.097	319.682	224.85	213.104	262.002	273.853	300.158	164.501	412.139	316.738	462.308	284.333	423.507	350.705	310.471	417.344	363.712	217.064
C5AR1	109.798	64.6814	117.585	62.2418	115.771	76.3061	17.7808	180.265	64.4149	215.426	102.484	128.489	102.451	107.785	69.4168	176.645	50.2792	193.923	158.078	73.6445	68.2584	78.366	119.097	113.29	71.5369	154.528	92.9306	75.1778	92.2247	91.3817	106.112	26.1553	76.6018	131.976	32.0967	76.796	83.5498	72.8828	101.052	128.411	165.502	137.75	97.3859	136.839	131.641	88.8691	108.667	167.726	145.164
C5AR2	11.4754	11.1863	2.14691	28.4912	1.88873	89.6944	8.12266	3.33285	13.9628	6.6859	1.96646	11.9277	24.1994	44.1092	2.43823	9.72122	26.6369	9.52365	6.90998	6.28984	38.3492	8.67054	5.82028	55.9838	65.2773	36.8732	4.52142	5.03978	1.96138	45.3527	20.7077	25.1232	10.2736	4.70424	9.06812	69.174	7.10718	4.05193	52.8572	14.8729	27.6784	43.8063	37.7614	24.9099	60.615	54.6916	5.09567	31.5302	7.26296
CA8	95.1041	8.31284	7.58281	16.972	17.0541	13.1301	50.8185	10.1154	28.7817	72.6272	46.4469	61.9442	46.346	28.6194	25.6826	81.3275	33.7533	25.2135	54.4061	11.447	41.6149	23.3485	18.2654	26.5694	39.4717	15.1662	90.1163	41.0459	31.818	48.9189	24.1092	7.88558	22.2177	72.5339	58.5009	54.1543	51.0613	41.9217	49.884	43.0054	29.6212	50.194	4.01832	36.5447	32.9378	34.4318	42.5793	9.03878	28.3845
CAMP	43.4854	34.4939	13.0577	24.2717	15.5095	9.85562	16.0453	104.344	23.8777	20.0654	13.1916	21.9855	13.9016	7.20643	10.5038	16.1436	104.612	4.55485	10.3454	72.1306	17.4129	87.5941	20.3039	5.18365	216.106	14.7977	111.986	128.893	106.782	110.361	14.4571	168.161	42.5521	90.417	34.1887	12.7005	83.7283	49.0709	142.958	41.9498	6.90155	62.752	76.8702	56.73	118.984	41.9303	54.9272	32.6295	41.9226
CASP5	39.5678	2.06354	4.33931	77.4427	9.59092	68.1796	116.649	4.85025	5.16187	50.4658	82.4644	13.9815	14.8125	46.9835	4.52792	7.34472	67.1224	2.70869	19.67	168.685	51.3279	18.9799	13.3418	3.13824	88.5623	36.5191	7.97491	33.709	68.0515	84.8905	64.2009	100.947	62.9905	39.9954	57.6031	27.3603	65.9452	84.3062	87.5084	25.5706	49.9108	65.9086	6.45276	1.89978	73.1236	23.6738	28.4567	60.1571	38.7707
CCDC102B	25.5883	59.6836	57.5876	38.699	89.9507	68.1026	19.5779	47.4079	69.7404	7.77653	30.7014	50.6299	47.2235	35.8714	7.42832	86.1557	38.7982	13.823	49.7029	73.8303	63.2009	66.2289	72.6599	75.9439	8.23594	73.5507	61.3685	70.0794	62.1702	91.1903	58.6245	9.6492	52.5077	73.3084	45.7843	64.8781	71.4459	67.9429	71.7672	44.1407	38.155	8.51155	40.7317	4.08385	13.5121	25.174	36.6429	10.1473	47.9513
CCL1	6.83797	10.1302	10.9513	9.76675	8.00229	12.6167	6.33757	10.115	13.1286	6.91633	12.3355	6.0476	12.9225	17.1756	11.4399	5.44693	17.7011	10.9903	11.786	9.36018	16.4702	16.4832	12.2228	12.0236	8.81566	12.0851	8.29039	15.997	6.59356	19.0155	13.744	22.493	6.97157	38.6308	17.2656	35.9747	10.9452	5.1825	12.3242	6.85045	6.26554	8.14139	20.9423	5.62383	14.7473	9.74467	6.03203	8.44716	7.57102
CCL13	831.144	809.314	359.417	172.922	761.775	502.151	1187.16	177.652	471.684	568.261	1023.79	484.904	620.67	456.547	506.885	651.953	431.343	647.293	546.92	497.094	418.145	893.125	225.072	647.024	641.202	892.157	492.388	729.723	608.377	1069.03	436.339	520.023	946.663	737.173	376.814	458.329	816.452	646.959	587.423	711.978	545.868	1044.01	1750.14	873.186	909.428	931.124	972.559	420.459	632
CCL17	24.3941	82.3768	107.41	31.307	90.7592	77.0666	22.4025	60.1827	15.2583	20.209	174.944	82.9154	5.43906	158.233	76.8483	16.0254	44.8067	48.0279	47.6489	30.4072	44.6705	23.1845	54.6515	104.297	13.2364	17.3016	14.8627	9.03535	48.9759	183.603	133.324	149.005	70.1094	45.2525	94.6368	46.6792	68.9854	156.399	84.2609	17.3426	45.6767	57.3293	167.972	60.0221	30.8998	40.3124	57.5322	61.3131	37.0304
CCL18	419.423	1392.14	185.002	155.155	298.434	371.521	772.107	58.806	151.827	300.775	542.606	601.475	746.89	1267.46	846.464	334.232	220.933	578.33	341.385	853.222	174.141	717.728	113.171	661.977	684.899	153.404	258.819	738.241	274.14	828.026	177.956	148.821	370.454	844.79	205.244	297.644	373.228	436.539	156.33	203.86	194.189	564.69	675.678	567.576	411.731	929.368	342.905	386.122	215.711
CCL19	1951.3	1197.2	799.752	811.333	1568.51	860.074	1533.84	1442.08	1700.48	1243.82	2171.39	1128.38	794.08	1515.19	814.604	1666.71	1403.62	707.079	1770.27	1062.6	1410.31	740.625	1487.36	867.98	1178.02	2024.67	1430.45	355.662	900.959	2556.59	1593.4	1739.58	3390.28	2224.45	1560.32	1211.69	2885.7	1544.77	1157.81	1678.81	1315.28	1257.93	2165.05	2177.47	1531.39	1592.44	1392.11	1052.68	914.824
CCL20	4.42821	2.95528	13.712	7.64628	14.7299	19.1892	39.9489	16.1801	11.1773	106.26	8.10437	8.53538	13.4625	56.4161	22.7248	59.3244	12.2259	39.9662	8.12918	8.23018	48.2633	12.2955	10.5214	15.3629	3.4579	15.921	6.40083	7.12161	11.6135	4.32418	38.1677	21.9619	12.4924	95.726	3.87236	5.99243	16.314	6.74584	3.65737	14.6919	12.7294	81.0391	4.27288	6.17993	11.0615	7.47371	9.57952	4.20576	9.53244
CCL22	47.2141	173.8	94.7363	136.08	403.018	82.1113	113.107	118.476	139.435	42.363	198.938	312.965	327.084	289.905	283.396	140.249	39.5232	257.531	159.568	208.106	132.873	153.048	15.2174	66.5886	16.0249	10.8283	120.519	24.7338	216.745	300.149	149.103	275.043	224.219	181.558	138.405	60.363	255.983	209.171	148.558	286.683	74.8359	261.195	96.3392	149.41	141.799	156.213	144.502	298.156	112.907
CCL23	114.723	6.54188	80.1214	41.3734	66.8764	123.459	19.1874	96.4578	114.525	69.5848	64.8603	122.584	30.9414	57.4679	51.1717	20.6933	91.7648	16.4686	92.9999	104.689	45.7825	11.1236	80.8106	149.145	133.163	44.6872	68.7869	156.914	15.3423	74.9499	114.287	8.04094	102.381	43.1351	88.2135	14.4022	112.913	35.7968	20.5951	103.441	75.1909	66.3941	58.8634	82.4453	12.2128	178.715	113.914	220.339	46.5133
CCL4	117.284	131.812	125.99	128.554	327.455	124.699	286.445	295.399	241.36	21.2405	282.209	203.557	244.665	215.798	54.6001	254.138	262.446	131.841	258.837	243.027	267.442	172.01	300.643	28.3938	65.5559	175.29	118.268	265.66	175.266	256.362	246.323	326.898	103.132	144.125	117.352	168.12	184.009	183.023	275.751	214.896	276.865	162.963	176.537	100.276	334.786	224.248	138.439	139.935	202.24
CCL5	130.219	344.709	269.111	141.826	352.272	251.479	240.017	402.902	408.216	122.183	327.144	102.864	137.599	341.327	79.1352	184.025	205.19	234.001	372.075	232.01	138.409	135.34	174.215	113.17	166.218	139.039	136.948	124.685	157.893	192.844	194.05	177.874	266.035	287.448	154.114	212.051	213.239	141.007	214.67	183.143	176.977	133.961	133.663	94.2687	290.353	182.484	147.616	178.382	200.471
CCL7	111.552	117.52	38.5091	62.8371	29.0535	23.3514	22.8005	82.2132	73.895	7.59688	15.4711	27.689	116.015	57.5717	81.2375	94.2313	65.1534	31.4836	6.11442	14.876	8.91137	4.35011	43.3422	8.02538	3.28262	38.0302	8.17567	11.2567	16.1227	2.62949	37.7603	7.06822	8.69702	40.5152	44.5713	25.0847	30.3395	3.92233	12.7649	7.12706	15.199	9.31214	24.024	14.5408	16.4612	22.6237	18.5281	9.57583	4.02437
CCL8	269.75	186.656	137.189	86.9774	338.464	136.756	252.064	43.093	242.356	296.9	158.502	221.956	164.845	264.093	6.56701	245.926	95.7379	268.04	259.129	96.9688	269.457	312.106	229.917	242.04	133.637	244.946	190.065	382.078	372.331	312.695	242.308	311.239	291.773	226.736	195.557	206.637	243.067	231.44	240.291	195.997	285.946	421.02	560.242	321.55	223.31	279.941	248.658	202.007	157.318
CCND2	627.504	512.507	407.303	554.166	781.268	513.76	414.315	549.092	589.551	408.28	757.284	391.623	435.95	496.094	455.824	565.973	400.028	595.055	429.029	767.084	869.922	1303.86	790.88	1045.05	950.752	922.894	543.466	647.626	980.347	558.478	890.496	740.528	825.17	825.517	766.305	833.408	1010.17	621.925	717.897	385.294	359.031	361.069	408.017	315.68	370.683	291.844	187.84	331.822	375.49
CCR10	65.0729	80.7524	73.6917	8.18378	101.376	14.8913	79.336	11.261	107.125	140.386	38.1994	91.9593	48.2228	111.118	120.237	39.4653	110.757	96.7355	97.7726	121.021	54.2933	35.6522	7.19258	115.729	88.6326	103.608	112.321	79.8828	43.5055	97.2732	99.8983	71.5887	23.5055	61.7895	87.0546	71.4409	107.397	142.497	98.3744	108.515	42.7427	89.0545	55.7462	78.4607	55.1139	106.684	38.5285	41.4985	97.4975
CCR2	116.945	115.95	154.094	104.659	240.643	176.849	88.9217	217.403	172.879	168.563	165.967	135.304	113.573	189.103	125.586	170.411	110.311	261.034	192.6	157.827	164.405	169.803	138.818	123.183	252.862	198.921	125.853	139.51	195.748	219.991	269.842	232.327	289.893	228.252	197.917	179.451	259.025	198.469	199.737	144.722	191.689	203.46	134.255	150.369	154.498	105.111	178.36	174.225	156.697
CCR3	55.2947	47.1775	33.1559	7.50385	14.5339	58.8203	4.30642	4.78867	100.479	73.6708	5.53797	84.9496	18.2751	34.3062	71.7089	9.63608	57.3186	70.9251	39.4706	85.9904	17.8611	20.248	5.72225	73.1774	5.61862	45.6407	67.3946	16.2707	16.251	57.5156	57.311	63.7107	20.1781	66.2498	29.991	60.6539	12.4657	10.6576	14.9775	10.1414	20.7318	27.7078	6.74035	30.462	50.8474	46.1974	3.25115	16.1188	34.7448
CCR5	108.37	260.998	273.12	188.239	347.057	271.72	240.41	351.88	108.729	238.304	366.467	271.365	391.451	616.433	244.387	313.972	265.037	444.215	300.868	347.483	236.669	302.852	244.284	213.451	347.729	426.26	271.193	367.426	367.656	592.562	348.656	341.225	423.561	380.22	425.869	472.403	435.203	255.06	214.287	245.971	325.94	233.076	197.85	296.116	252.247	162.162	300.09	217.941	218.67
CCR6	44.1515	126.211	45.238	100.531	102.558	47.9207	153.215	10.6266	141.947	59.3902	35.2689	162.547	97.5675	80.0384	98.5036	114.326	81.7298	137.863	77.2298	104.483	82.1691	156.174	45.8871	30.5533	151.465	53.2714	41.0996	135.146	68.4042	141.726	161.549	84.1282	29.4163	120.701	79.1537	84.0276	79.1286	65	116.17	68.6032	123.129	104.14	69.6423	127.293	141.662	70.2006	121.961	120.646	79.9099
CCR7	86.2946	80.28	69.6666	85.7603	29.9406	34.5022	86.8117	34.8692	82.0561	69.7087	125.048	78.5071	26.3681	100.146	99.0846	24.8784	42.8305	150.246	62.5195	129.778	68.0475	72.0851	92.0353	86.8466	81.8891	61.0136	96.5277	103.3	73.5392	100.622	115.032	94.092	73.7123	107.374	68.1728	110.087	83.422	106.119	105.391	82.0041	96.803	93.7434	68.8441	88.0981	119.183	119.19	53.0494	39.0345	56.1638
CD160	8.56453	46.3314	103.917	36.1528	73.2438	10.6435	100.608	53.5542	79.6222	120.588	79.5626	42.3875	152.389	61.9827	9.48788	71.7691	8.78392	76.5995	79.437	106.865	9.55014	52.7049	56.2776	71.5121	36.1856	100.392	62.7617	67.4168	39.8243	102.582	106.927	148.027	60.2158	84.0464	31.9684	13.7051	57.3416	71.3549	75.8003	56.0283	30.4351	71.357	90.5348	39.2052	74.6002	99.5077	60.1228	9.50354	35.2725
CD180	46.4508	13.0881	96.2681	19.4266	113.675	26.6225	19.2418	17.5892	103.896	73.2027	23.2831	12.8503	12.0396	44.127	114.723	36.1436	16.7163	21.7592	16.3367	8.66662	25.207	19.6895	26.2118	7.22965	25.6269	13.4381	6.37097	76.8458	33.3746	28.3342	69.7411	10.3695	104.01	8.08208	12.2498	14.228	20.4436	60.6926	11.5268	19.5614	19.4008	40.5124	20.4181	39.5969	63.7825	6.24892	62.5202	13.4687	49.2759
CD19	85.791	175.252	86.1304	118.688	71.0861	56.4941	108.583	98.7559	166.191	64.3395	128.262	118.305	5.26165	152.897	86.0085	65.2763	109.194	49.446	105.122	144.965	61.7009	101.563	16.9979	38.9067	87.5183	29.2621	7.63084	49.1271	69.0002	23.0941	36.7741	65.6921	8.88402	94.9717	18.9989	81.8874	124.016	2.85794	51.7305	76.6331	39.4608	7.97159	26.1279	22.4152	36.3048	27.5876	58.5461	18.9688	21.6739
CD1A	1248.1	1194.7	1545.6	1457.22	1827.94	1587.79	1637.68	2051.83	1721.69	1809.88	1500.81	1712.49	2379.48	2080.37	1557.56	1788.85	1170.22	1298.68	1423.38	1897.06	1600.46	1918.8	1588.66	813.649	2000.19	1838.83	910.313	1150	1244.68	2996.7	1705.79	1678.26	1999.2	1743.06	1762.35	1458.75	2542.35	1437.01	1541.06	1786.12	1044.33	2691.28	1488.63	1670.66	1530.75	1349.64	1734.4	1643.99	1455.78
CD1B	139.146	209.539	7.90984	124.652	379.499	254.145	108.938	549.143	519.329	85.0723	509.911	169.329	648.587	371.743	29.7481	22.6888	98.2014	287.702	260.747	380.027	87.4439	177.379	98.5946	257.75	464.35	336.712	265.834	48.4607	553.353	502.754	402.723	526.738	213.832	439.776	381.756	241.854	553.963	283.508	160.704	295.724	203.961	360.143	190.34	165.778	327.827	201.206	210.374	248.981	223.602
CD1C	413.637	648.964	621.552	288.309	1141.97	833.76	642.205	612.102	973.595	438.073	1322.66	400.603	1082.46	1167.18	333.942	386.837	341.756	811.243	893.939	771.917	413.567	747.228	977.606	1021.86	1520.44	2457.9	962.15	518.354	1723.89	1834.87	1606.46	1580.91	1034.34	1120.82	1422.5	1275.82	1525.79	1133.2	987.646	854.335	954.006	1667.02	845.02	1195.6	1136.38	1170.26	1315.01	1088.39	797.853
CD1D	6.51682	51.4043	16.0525	44.9834	77.4499	54.9969	68.586	129.591	35.3576	15.8962	7.33656	20.4087	61.3437	59.0999	45.7226	53.8535	32.5268	4.59804	36.8059	15.3907	29.7517	93.7438	4.98908	19.4754	3.04545	45.7681	8.63239	30.8442	1.61607	67.3663	57.3441	34.9185	31.3134	28.2043	9.93936	48.2891	45.5943	5.15748	40.0532	51.2997	56.2265	45.3654	23.2986	3.13035	42.3182	22.4673	9.33722	16.1635	19.162
CD1E	203.262	282.798	237.684	273.304	450.362	506.72	257.052	408.445	635.605	292.773	536.866	224.135	661.973	672.635	219.412	235.208	241.67	477.059	434.641	485.977	333.606	419.553	443.888	163.775	410.257	604.625	186.161	274.774	445.064	740.251	625.85	464.551	424.951	528.812	520.376	281.376	596.456	325.357	418.111	362.734	279.017	450.171	288.936	458.317	262.175	222.838	360.484	287.673	231.085
CD2	307.505	283.239	259.277	161.732	346.518	327.716	203.761	266.266	483.877	325.147	387.3	171.88	212.18	494.925	253.507	360.319	265.507	334.053	225.895	402.813	239.421	339.148	378.391	246.26	307.371	419.419	85.2739	283.688	234.384	465.701	286.221	334.194	428.546	413.826	213.439	390.985	302.836	416.802	335.178	351.191	304.204	291.606	213.513	244.099	231.137	295.02	364.939	248.911	161.212
CD209	240.493	118.082	200.649	104.066	195.245	200.586	234.229	34.4556	153.018	237.792	257.004	174.971	210.985	222.816	163.737	164.583	152.192	216.183	153.346	226.51	125.564	141.149	167.931	135.501	225.753	307.522	127.243	177.074	162.811	205.478	138.52	125.876	302.857	145.914	118.879	141.641	173.797	179.648	179.091	245.368	271.806	274.078	187.162	168.563	321.14	216.926	119.624	263.165	179.839
CD22	31.8621	70.605	16.0401	19.9975	64.3299	78.133	24.5548	26.0076	54.4477	99.2426	67.1552	76.656	13.6652	18.6338	47.0738	26.7637	48.8614	31.4798	13.7348	41.8386	22.4131	110.94	91.342	18.4515	53.1834	16.0056	35.4349	37.6305	21.8701	12.6877	31.9135	20.7442	47.1604	13.9405	78.4728	24.2469	61.074	18.6085	20.2333	44.0215	56.1968	21.8999	26.4177	34.6776	85.5363	16.8736	37.0603	25.7932	31.851
CD244	14.6074	6.46287	61.3644	63.3719	82.4369	96.8829	79.6089	104.712	67.1472	61.7283	38.0245	69.0584	90.9345	80.6041	16.8736	65.1133	10.3809	48.9051	30.7319	17.2216	41.5615	53.09	50.5779	10.8856	52.5241	35.9995	70.6237	9.87823	49.2963	41.0032	45.4626	50.7939	50.9866	9.66569	67.4173	5.73628	42.6198	10.4879	86.4655	10.7455	16.3969	28.2707	38.6896	20.6219	23.161	15.6497	25.0059	14.5818	17.7926
CD247	38.2455	144.284	105.411	2.92753	173.163	96.5509	82.9035	132.889	195.555	149.069	151.427	17.3631	90.3104	176.481	48.5732	161.412	116.528	183.437	64.4458	149.546	72.1934	66.8531	16.9247	53.8493	90.3928	130.843	51.8837	111.511	16.7535	147.289	29.8671	147.282	58.9737	117.282	17.6005	89.4105	82.1043	63.8395	21.1122	107.516	127.945	111.048	88.0477	71.9077	94.3115	106.108	142.356	70.2088	22.393
CD27	171.209	133.061	133.943	67.5717	164.03	75.8725	17.8168	35.4206	399.651	115.276	42.155	224.407	248.475	122.619	84.8842	115.929	125.079	111.04	134.584	195.221	117.981	100.663	140.718	61.0254	163.792	163.438	165.179	124.154	122.436	131.214	219.29	34.8037	152.7	148.961	160.021	161.226	211.275	230.642	114.483	130.529	94.168	116.103	146.499	96.3446	127.971	166.831	144.975	134.466	113.449
CD28	94.3503	31.6992	68.7809	52.3893	48.7839	14.3223	89.1854	68.3529	104.122	70.3731	76.2758	39.0514	97.6933	56.5563	61.4557	21.3794	20.7223	69.7035	47.3547	49.3233	38.1994	76.201	69.0894	63.3893	20.4514	51.8101	19.1679	61.61	23.8741	89.8702	76.5323	82.1507	87.5796	59.6614	87.1435	80.8582	47.4032	55.2428	17.64	83.8075	51.9071	80.8974	54.3299	67.6155	96.9615	54.438	63.6834	113.458	44.5924
CD300A	58.8073	101.333	131.613	110.432	143.08	97.241	191.484	139.171	104.927	182.305	155.147	82.6874	157.771	130.917	20.7011	110.437	121.828	128.819	110.699	195.308	67.8657	166.076	89.7561	87.7477	96.2838	122.783	134.352	45.0999	61.9249	146.666	138.372	97.7793	110.552	67.0541	76.5407	96.2028	164.479	157.876	84.5898	79.5725	155.842	200.414	95.1969	106.148	39.332	84.241	125.43	109.899	63.4731
CD33	20.0452	7.13845	17.3013	6.85125	73.812	131.861	15.1089	97.5563	12.096	113.559	81.8357	14.2966	12.6869	54.7634	13.5325	9.09385	9.51056	22.2992	10.903	88.5233	14.3864	38.9147	13.3186	12.1418	28.477	233.422	31.067	20.9515	14.2243	38.7203	75.6711	22.9791	57.3554	57.6693	16.5845	30.7447	26.0881	21.6399	14.9675	81.1554	70.2893	124.635	11.2589	106.949	22.6724	26.2704	103.615	61.8048	44.0858
CD37	153.292	255.096	215.472	143.465	260.204	249.425	126.838	180.58	265.641	243.023	179.937	184.084	110.08	285.96	186.492	163.189	128.336	297.5	168.93	150.856	64.225	124.884	95.3507	175.833	138.933	219.264	106.157	72.7676	111.676	155.197	95.5411	125.579	126.13	150.72	88.4253	163.291	127.694	140.139	109.114	126.223	220.521	234.326	98.0964	148.153	203.124	184.55	223.446	207.239	213.117
CD38	95.7713	4.98291	74.792	8.44252	31.4657	78.0136	78.716	175.289	80.9112	21.2651	16.6818	18.7128	58.3684	61.5317	33.3282	19.1318	38.7073	70.0367	46.6398	116.702	9.61436	47.8222	29.0113	7.64188	17.768	46.6435	87.1336	17.8341	48.2312	63.4833	101.292	103.85	8.28032	44.27	7.34531	26.9899	21.9015	52.7543	42.1287	54.3748	15.3892	49.0476	17.9219	6.4086	94.8308	12.1854	17.106	43.5621	27.9075
CD3D	310.786	328.681	313.761	293.57	366.041	373.964	341.724	534.707	674.629	383.471	362.754	428.734	371.655	506.089	364.321	258.089	331.382	471.655	397.935	553.362	500.915	541.778	377.883	269.781	466.278	590.006	311.088	380.709	322.809	624.098	364.24	419.151	573.345	608.364	465.589	390.462	564.03	459.775	404.929	391.924	301.385	342.595	349.711	368.892	440.112	431.886	404.504	259.735	240.906
CD3E	145.903	141.669	297.191	122.278	97.0046	218.729	99.0908	284.171	245.375	160.269	181.873	158.323	129.133	262.371	239.277	182.56	172.59	290.729	156.899	94.9365	76.1761	175.892	62.4505	74.9158	100.151	158.694	101.364	114.289	133.172	132.009	169.096	176.394	115.251	76.3922	162.014	82.866	94.4379	182.525	142.458	149.622	108.813	174.005	153.516	123.376	135.524	109.976	82.8932	145.93	134.399
CD3G	98.8586	104.942	81.742	14.9739	114.906	97.4672	6.87297	114.396	149.767	124.092	24.9845	91.7471	84.2715	145.178	24.1735	19.7307	94.1194	9.26866	45.8962	124.309	124.611	187.533	19.6732	112.451	197.489	171.758	88.4062	121.524	78.5789	93.8399	156.622	108.277	148.276	132.679	99.3729	202.708	130.481	93.9995	62.2286	175.535	48.1744	122.097	119.484	103.901	152.279	63.082	82.7193	123.438	93.5852
CD4	828.078	1191.65	1051.59	800.974	1453.14	1033.16	729.975	1221.47	744.035	1301.36	1166.94	867.732	1093.35	1061.91	795.71	950.078	1058.63	1388.71	1547.6	697.739	383.735	564.488	350.977	684.298	486.432	649.704	659.193	571.9	604.767	708.552	641.213	491.777	622.143	478.292	591.157	687.775	650.091	555.77	564.157	753.626	1055.8	1331.83	769.419	944.426	991.938	813.34	466.532	1043.18	949.996
CD40	306.161	215.87	260.121	271.685	329.577	264.76	315.922	246.593	353.291	306.319	269.985	255.875	251.922	273.867	227.705	169.173	192.852	263.257	265.307	244.125	242.887	271.59	285.2	252.265	245.844	250.549	294.819	248.145	243.882	306.845	263.392	254.182	258.093	259.886	205.533	253.828	270.027	203.926	299.504	290.851	254.486	263.256	285.443	228.362	267.604	293.202	247.625	254.713	230.379
CD40LG	39.7499	98.4057	55.4255	53.0577	154.058	80.6725	15.4103	138.875	79.2563	8.19703	39.4041	57.322	84.4302	121.818	99.585	135.161	24.6025	113.362	24.725	87.3273	91.1282	55.6175	31.8824	58.351	13.39	49.0155	17.0486	124.262	32.6043	10.3189	46.0372	85.0319	67.4309	80.3131	130.057	140.67	75.7155	64.5179	89.1345	87.3828	93.9772	61.9078	51.7818	35.8774	48.0129	74.1716	42.194	45.1931	50.5968
CD5	103.688	80.6929	89.4848	134.949	84.2993	128.473	64.9179	67.552	72.6592	143.911	44.6928	142.033	143.281	130.033	116.331	49.6122	51.6385	86.7769	139.868	64.4948	117.789	79.0745	71.6574	122.848	39.4564	120.607	90.1201	21.0755	76.9328	159.323	91.1539	69.9857	127.331	93.8768	95.7582	95.6452	43.487	150.637	75.2265	88.438	116.829	70.2981	79.7228	65.4449	60.466	78.854	76.2945	89.2655	50.9952
CD6	39.9008	30.9424	55.0367	61.9643	39.0008	44.5672	33.0045	49.2963	57.4386	109.019	87.2685	83.1599	79.7117	114.698	37.0468	46.9003	35.6893	71.3947	44.909	51.2177	35.4975	46.4257	35.3825	31.3033	31.6966	42.7439	29.9833	45.6352	44.7472	59.3787	32.5364	48.131	31.4577	44.1401	28.122	38.2792	68.5901	52.7124	59.4193	34.5446	22.0207	25.6353	17.4543	22.0092	28.5142	26.0263	20.7909	35.3434	28.5675
CD68	230.9	222.974	159.794	170.81	221.417	46.7573	212.403	224.015	97.4202	174.44	76.8321	126.691	333.77	183.282	22.3791	178.749	146.929	35.3498	122.921	91.8994	73.2414	67.6377	63.0327	126.201	95.3026	193.727	44.6855	137.214	91.1676	117.136	152.517	47.0952	167.036	71.1398	105.659	138.008	167.04	155.02	172.54	145.564	186.155	304.196	167.052	252.084	188.064	194.008	224.176	296.902	207.818
CD69	61.6824	42.576	126.256	69.4672	116.705	77.3625	120.142	170.74	179.054	135.342	117.104	115.197	13.6714	255.478	150.497	167.857	118.697	165.424	109.344	61.8773	133.863	347.234	96.5019	94.3432	58.0751	189.728	174.462	129.815	113.778	303.455	200.602	110.836	271.059	179.819	98.1012	92.7817	124.463	68.8241	151.638	205.127	138.12	127.106	207.378	282.296	219.962	188.861	155.326	170.447	112.266
CD7	20.1262	18.7855	10.7042	9.97922	10.9745	22.5529	22.5963	92.7141	68.3829	81.1249	44.7577	21.5843	63.0603	24.7351	26.3921	23.0589	12.0525	14.8307	11.242	19.8497	6.62087	14.5275	10.3308	50.6423	23.1672	45.5093	23.0066	24.0925	15.802	21.6958	18.3504	12.4291	7.69936	14.5261	11.832	44.507	19.1131	13.8729	17.235	14.593	20.2049	51.3471	14.2429	12.8447	29.7563	26.3201	7.55192	21.8977	6.90512
CD70	326.578	114.135	117.028	64.8119	236.277	216.405	218.533	292.418	226.13	314.118	271.193	211.847	227.631	176.25	218.952	304.281	221.042	164.11	159.727	231.236	120.416	201.867	149.024	121.27	288.668	365.565	131.704	215.794	153.048	76.0427	165.538	98.3154	168.012	78.108	88.4771	161.53	120.61	183.948	89.4318	196.104	194.405	229.372	233.94	159.152	340.898	175.756	377.955	218.158	282.834
CD72	6.86314	5.46133	6.46221	14.863	34.3734	9.38986	93.9229	7.90152	31.176	23.5697	6.35948	11.3898	8.93356	4.90373	86.4602	5.50382	4.40483	5.06445	57.0969	20.4018	14.7704	6.65374	5.03107	42.1685	10.1838	69.5554	6.76951	72.8044	14.4692	5.08095	4.82509	29.3354	21.8399	68.3846	6.16172	32.76	5.43123	3.80854	5.71107	7.92929	13.5019	6.52434	11.7527	54.9014	64.6718	17.6783	15.0732	27.9052	5.1227
CD79A	68.7308	84.7584	35.3119	139.901	122.003	53.5796	44.551	152.494	307.076	152.816	125.458	62.1749	296.467	128.957	83.4164	122.007	88.9491	63.1543	60.2751	139.868	48.3564	106.621	109.259	130.713	115.992	59.8013	93.0123	65.9694	91.6743	56.7156	36.5565	105.489	67.1314	72.4467	62.0863	69.4537	116.166	102.339	42.0481	46.4684	36.9364	65.0972	81.0554	57.7164	163.734	67.85	65.2327	76.6239	81.1239
CD79B	153.457	98.0471	19.2133	10.3252	179.548	116.463	42.0638	217.367	207.11	8.08598	195.086	77.8407	157.833	176.877	93.2185	61.8435	54.128	60.5364	71.7185	105.211	24.9221	122.279	138.138	63.5469	126.45	182.103	122.692	28.8374	119.056	117.566	196.111	107.165	112.353	139.955	116.344	39.9458	170.573	86.9442	113.805	191.011	82.7783	181.982	129.741	124.729	176.994	153.944	109.399	121.3	92.8799
CD80	103.217	4.72085	48.7916	48.2508	8.94901	91.8285	39.7702	64.1757	56.8725	36.6934	55.2256	8.62649	114.768	49.8056	68.4029	66.9803	39.5317	43.6315	4.09773	15.5123	23.2765	35.1291	78.0857	73.2089	71.4336	64.3697	31.6052	61.1017	67.8562	85.7791	81.4457	49.4652	69.031	7.5457	28.7794	55.7342	96.3319	5.4616	66.331	23.0062	24.9035	31.3672	28.4498	42.7326	21.0506	9.77203	29.0447	31.0258	16.7877
CD86	187.811	98.7512	142.765	112.915	160.738	165.881	201.538	132.607	208.273	132.183	160.315	143.636	154.897	187.113	71.6215	152.553	131.133	116.927	119.774	116.569	145.484	215.279	180.9	154.797	159.498	155.041	127.543	215.074	186.966	166.473	161.646	139.758	240.909	98.9643	183.003	157.771	140.638	180.499	151.624	153.958	130.211	191.224	199.847	143.856	183.87	165.326	169.291	215.142	144.324
CD8A	237.702	138.86	130.149	231.648	184.802	267.2	179.942	448.331	373.891	307.999	287.895	182.271	327.431	327.684	225.32	286.677	109.754	307.164	123.479	132.846	109.944	342.541	249.377	139.965	132.172	266.19	93.5425	140.983	180.901	229.313	159.799	190.808	288.323	175.695	123.664	213.729	207.187	162.561	277.286	263.825	197.571	128.118	68.9127	139.72	201.107	91.1649	75.12	131.83	101.71
CD8B	28.5208	29.1952	75.4351	55.1372	91.3031	72.976	25.7754	153.858	113.76	92.4605	53.2982	71.9573	15.0515	64.3895	67.636	101.889	88.9769	141.75	88.1108	20.5649	56.378	118.196	10.7183	12.5083	49.3241	116.155	10.0271	60.6579	68.613	71.0048	32.2278	50.7711	14.1397	9.50388	43.8686	99.0842	22.2048	24.0307	131.907	228.364	93.3477	36.0574	11.6615	71.9286	165.321	95.0304	83.3443	82.304	55.424
CD96	22.8707	5.79731	53.4875	6.99887	35.9217	93.7423	37.5599	52.2349	38.9209	80.3336	66.5398	38.484	12.7556	43.0528	19.7222	53.2075	12.1765	31.9272	55.603	42.9894	44.422	48.7304	56.1419	32.3547	36.0342	76.1815	55.4029	26.6483	31.0121	50.049	21.103	27.5895	9.25468	39.7734	51.6361	54.3001	37.289	44.2133	65.2936	9.50634	10.9674	29.0525	9.0524	22.8516	23.4422	5.60076	34.7419	56.4768	8.54244
CDA	207.158	396.352	551.672	462.52	265.092	305.414	311.993	276.638	365.956	352.329	386.22	470.331	370.708	188.684	353.441	357.875	307.725	319.463	456.739	376	216.854	323.145	149.535	209.729	219.905	223.648	214.947	236.353	109.069	109.939	351.812	345.51	383.436	446.65	489.914	265.315	138.384	345.244	335.374	244.929	209.942	228.084	294.734	198.399	191.122	146.501	258.985	165.884	260.609
CDC25A	9.97638	32.9802	8.53256	8.76976	10.5617	59.7051	47.5946	20.0164	47.8989	10.4288	51.7803	16.4607	12.6651	45.2275	66.1807	46.96	46.5931	14.9901	54.2867	16.4083	49.6155	31.817	44.3083	15.2236	42.463	20.954	42.1117	22.7669	69.7557	67.1352	49.3158	55.1354	12.7242	62.0016	78.9381	56.2983	48.9878	22.1854	42.2522	23.971	8.17329	28.2398	28.5481	11.5681	13.9888	11.4695	9.59526	17.6192	16.9128
CDH12	13.7406	10.0372	83.1989	137.398	79.1963	106.368	106.777	52.9704	80.9079	3.55261	36.6883	131.651	71.0862	108.928	46.3952	49.8422	75.9195	109.154	152.023	72.7152	73.2029	79.8654	89.106	136.885	60.2501	54.1734	233.815	99.1836	171.494	142.875	122.023	94.2494	107.424	203.415	50.6944	166.561	79.8245	120.66	221.942	133.579	69.9125	53.9272	166.223	149.085	134.402	118.566	123.234	86.9864	105.086
CDHR1	462.934	798.179	628.544	975.23	1024.15	463.534	861.431	844.751	543.707	567.938	653.279	756.84	671.744	769.775	720.914	974.572	637.136	578.525	327.552	771.52	413.58	492.594	625.054	218.933	602.059	128.255	293.398	537.498	399.045	342.444	221.069	246.852	256.879	322.053	149.443	371.808	370.724	170.7	446.368	610.22	375.034	630.936	710.725	470.535	365.576	642.24	365.464	298.829	414.374
CDK6	320.073	374.627	354.52	391.618	338.825	328.611	504.3	452.371	466.039	402.588	369.03	343.129	372.831	322.544	479.004	413.803	367.088	343.467	355.514	469.053	383.111	577.3	586.539	341.387	371.782	379.627	412.238	384.237	411.107	335.422	459.09	452.735	349.777	529.728	419.546	431.416	557.545	432.204	475.054	260.729	284.444	268.985	297.29	346.816	341.141	310.162	298.142	271.359	271.733
CEACAM3	160.134	89.8767	50.5425	82.0096	111.383	144.378	41.3815	245.095	35.8674	58.0563	126.624	82.0762	153.7	84.9559	39.4414	35.7456	35.4729	135.549	98.2405	40.3202	31.8468	40.5757	89.5412	141.98	194.817	23.0774	84.7302	106.102	107.323	46.7144	38.6276	139.335	79.7822	26.5806	33.2657	122.562	123.83	13.8344	174.678	27.5507	28.1981	80.3261	44.3685	89.6685	98.5968	97.5864	64.108	73.6161	105.62
CEACAM8	54.2425	9.94064	40.486	3.18936	3.45614	21.4513	1.29408	24.9072	6.36404	10.4657	2.84789	34.4081	39.5132	18.829	45.7258	5.13329	36.6671	37.2916	3.69554	2.1805	6.0938	5.12388	3.36253	2.57295	33.3393	2.44594	28.7367	3.43455	9.48346	2.10367	8.60198	20.4426	17.0206	19.009	26.8896	17.3376	5.1522	3.37084	1.48665	3.49155	3.17128	5.33391	20.2524	11.9856	5.38404	22.9155	0.519131	3.89284	4.46593
CEMP1	29.2721	71.6563	24.5356	93.0125	17.3757	24.8565	203.934	42.2107	74.6719	5.85612	68.9553	24.6549	92.6064	134.537	40.9456	41.4808	4.93231	43.4523	104.217	131.79	7.66138	57.2967	37.9946	4.3619	49.6191	52.7983	7.68242	88.9487	6.677	3.65583	16.3234	49.2685	44.6673	6.53426	66.5539	21.9189	64.4055	5.51053	72.8375	25.7366	18.0331	75.4114	55.0704	25.2191	81.6441	109.025	6.83026	67.3558	86.4047
CFP	102.597	144.064	92.1625	86.8249	104.639	22.1868	52.4556	46.2525	30.9718	150.864	187.462	28.4636	40.9645	236.423	16.8391	27.634	93.9777	118.735	169.786	33.1409	39.3896	101.872	35.3009	162.953	87.4643	164.894	110.469	116.445	75.3358	117.718	125.127	17.9729	131.632	123.673	29.3842	86.8805	108.18	125.085	23.8501	52.8413	249.667	213.05	153.437	149.969	180.467	198.561	195.707	76.792	132.235
CHI3L1	4308.58	6947.35	2605.21	1819.13	1024.76	1905.01	4608.06	3139.53	1598.99	2228.21	6285.58	9193.17	2045.83	10817.1	5922.24	2463.41	2400.59	1058.72	1253.77	5231.05	2519.63	814.679	975.5	3107.54	858.444	809.918	916.151	1012.52	4301.09	510.988	9413.25	5474.75	1516.77	2949.36	3045.84	2566.23	1051.78	4825.99	1454.21	6613.58	8230.57	1537.2	3382.96	704.151	1862.06	1706.51	1754.83	1314.28	8114.47
CHI3L2	434.736	507.696	225.876	128.135	218.297	78.41	178.207	149.751	304.793	74.1025	276.366	398.483	241.888	484.722	505.909	176.133	266.733	186.767	254.976	174.268	373.685	181.339	242.012	443.702	92.7997	155.15	209.143	294.851	427.022	263.39	805.028	481.019	238.732	570.853	482.871	326.762	171.93	508.327	278.607	216.588	362.613	243.18	319.949	105.727	170.056	130.854	209.228	44.7681	296.165
CHST15	206.386	116.501	180.439	221.393	212.843	252.146	237.367	263.133	177.662	250.526	194.47	218.182	218.693	163.315	290.083	234.905	146.008	237.665	183.445	233.785	181.11	192.547	212.659	219.036	273.097	139.382	256.513	124.828	241.505	254.59	197.86	244.992	163.043	155.27	198.376	153.871	203.859	156.444	250.157	231.779	170.384	201.164	183.997	162.463	220.151	139.419	118.265	154.031	222.1
CHST7	229.421	227.533	208.393	226.85	239.207	202.676	229.607	172.73	110.428	391.504	216.748	228.536	223.482	161.366	222.477	96.7445	133.04	237.544	160.356	97.7447	152.714	254.353	180.626	148.256	218.029	215.663	235.443	173.338	150.294	173.072	200.268	146.738	145.583	169.173	127.162	167.28	215.426	169.797	178.022	209.87	207.182	292.839	161.52	173.807	151.463	193.337	221.157	285.603	222.048
CLC	68.1729	114.023	9.20636	14.7613	30.8117	11.2476	17.631	9.24128	92.6226	9.29049	10.3507	48.1834	64.2012	44.9398	38.4349	30.4032	2.68235	9.75379	49.9645	24.2443	10.6585	32.0767	10.3213	6.84886	14.1483	42.6066	4.71213	52.2242	39.1029	58.514	14.7398	22.2601	32.6224	5.28845	58.9975	15.6372	62.6792	26.2043	7.29656	46.955	13.8481	88.3581	21.014	32.2181	37.7445	27.0841	39.607	72.658	39.2
CLCA3P	1.62765	5.80871	3.73204	53.7286	35.1702	68.8191	41.4655	10.5552	2.21864	30.8743	1.71523	8.45432	73.2169	12.5632	6.50251	4.2569	48.2027	2.02929	31.4924	94.4071	5.97504	19.1702	13.6999	2.75898	12.8351	2.09709	0.59629	22.9409	2.54192	9.23967	5.55488	4.96057	0.94901	14.088	2.55263	15.0663	13.7783	14.9014	2.84153	0.900323	1.91613	20.2866	3.24749	23.2204	19.6229	7.36246	5.32569	0.797677	20.6018
CLEC10A	527.445	359.336	306.273	222.857	608.151	218.089	399.781	556.484	654.5	614.054	650.771	476.067	783.74	730.859	336.497	540.645	370.211	666.611	532.451	482.576	346.402	620.045	485.01	511.411	554.928	1126.24	657.794	511.864	775.853	893.937	653.185	610.951	734.855	676.031	519.938	724.728	730.763	627.991	604.308	513.202	629.067	728.952	466.831	564.371	561.033	581.033	763.115	647.16	417.632
CLEC2D	69.4237	59.8096	56.1635	98.1319	52.1454	44.8227	39.3557	89.9571	35.829	120.115	21.3486	100.59	61.4386	69.0517	90.304	79.5559	20.7855	85.9036	13.9012	75.3917	97.4992	127.763	109.831	96.9082	67.8372	79.3756	80.3945	110.254	85.4314	97.7555	53.4855	71.6377	52.9766	103.328	73.4822	85.8314	65.4476	77.519	99.162	71.2831	71.3576	48.09	67.2615	62.4932	98.3042	52.2707	78.6262	86.7105	43.6093
CLEC4A	168.852	226.883	211.22	241.387	194.154	174.196	172.629	169.076	253.938	163.614	234.643	245.968	215.194	183.668	114.117	259.821	208.522	255.514	192.829	189.777	258.765	314.261	270.6	156.572	244.363	323.967	228.31	243.975	249.593	392.552	259.207	199.543	281.123	202.645	266.706	258.52	292.739	192.889	179.961	212.422	262.539	262.557	207.812	306.837	220.108	299.78	368.045	251.547	151.496
CLEC7A	114.938	167.555	163.795	156.615	145.856	137.899	89.5364	92.0313	197.401	178.506	126.297	158.224	187.304	167.752	112.241	130.593	189.486	168.84	216.228	68.0732	229.021	200.01	188.777	160.239	149.638	182.548	156.785	157.586	184.967	197.708	142.898	157.168	185.557	140.41	157.903	196.97	170.448	110.942	160.861	155.472	231.207	203.491	141.584	184.454	195.741	233.752	139.65	174.461	170.058
CLIC2	689.85	341.609	507.297	510.965	695.791	866.96	463.953	677.247	593.014	639.321	710.142	394.453	384.682	690.085	391.543	856.73	469.053	759.694	579.391	393.994	754.49	978.12	901.757	1080.14	905.184	1580.41	1435.79	847.834	1165.7	1286.55	962.375	896.669	1191.62	1017.38	983.639	925.849	1379.37	774.363	965.432	1278.83	1205.74	1330.9	829.112	1462.94	1067.28	1183.11	1357.97	1255.69	1015.6
CMA1	1062.51	598.079	529.658	174.439	564.265	934.607	641.71	348.875	573.981	720.2	630.497	339.254	469.955	503.432	221.208	449.74	613.409	469.781	484.528	393.132	534.801	750.219	692.289	837.718	603.963	984.308	710.749	405.189	779.191	711.859	554.73	448.725	925.901	604.9	500.722	789.767	951.658	800.055	619.231	781.829	759.631	969.879	747.76	679.451	1939.44	1165.32	1118.01	878.805	949.637
COL8A2	540.978	359.113	534.751	412.952	669.731	534.02	320.092	339.491	326.574	502.94	595.014	351.397	488.734	405.87	364.325	575.229	414.976	504.626	445.094	288.07	405.286	483.553	348.188	397.622	369.497	510.272	315.074	361.415	387.827	366.575	311.456	359.42	510.463	409.633	430.643	413.979	412.078	328.798	360.408	383.971	604.647	440.908	279.594	411.298	473.923	336.164	310.89	440.705	408.681
COLQ	9.19681	71.6345	59.8123	7.22592	11.8882	76.973	157.527	10.8932	6.82416	162.297	71.478	23.0043	44.4555	42.3736	25.7375	35.0081	78.4395	52.8038	5.75395	19.8799	22.0711	17.104	10.2674	17.2577	35.9922	14.3883	13.1641	16.0475	35.4418	35.9604	6.6213	18.492	43.8724	14.1748	67.0786	11.5051	15.6167	56.8476	33.4113	24.2501	63.7889	51.7138	62.7159	52.7829	32.4721	22.8898	49.2715	68.6248	65.4468
CPA3	5184.49	1788.5	3361.95	1907.78	2973.67	4158.89	2734.67	3945.68	2476.99	6133.76	5124.87	4022.23	4719.84	5559.69	2369.15	3104.81	3529.05	3601.14	3294.41	2519.01	2466.13	6229.9	3036.5	4486.31	6167.29	5042.87	3298.65	2656.04	3934.3	3217.45	2847.36	2758.47	5308.63	2828.4	3969.68	4584.78	4110.23	5119.21	3919	4947.43	4903.29	5138.7	1737.59	2939.05	4105.64	5165.87	4642.04	5624.43	2616.94
CR2	25.6047	12.194	27.9558	9.50456	7.61787	5.0603	9.3687	3.97887	33.0349	23.1461	4.45064	34.7518	9.51703	2.96503	4.57223	32.2843	3.96498	11.9001	14.4198	9.23708	7.86989	8.57351	10.6251	6.44576	45.8546	6.41363	2.99171	8.11215	3.42147	8.35548	9.88486	3.69695	27.1565	14.3273	9.39861	6.27573	7.46586	4.61346	9.4351	30.2576	35.491	31.8309	11.9165	6.82033	24.4749	10.6166	18.6348	4.54554	10.1939
CREB5	167.5	168.183	197.626	196.232	143.185	141.57	213.197	211.126	136.08	208.275	314.714	221.55	170.497	200.178	150.801	192.439	192.531	182.944	179.602	169.236	171.334	185.97	107.134	193.816	122.675	282.33	180.402	149.974	138.508	150.279	149.507	145.44	174.924	130.996	110.431	124.279	116.682	121.975	110.705	335.678	501.212	338.428	235.955	276.868	389.055	344.7	277.238	340.66	306.524
CRISP3	279.144	221.983	1217.99	859.303	12.752	240.393	124.413	2217.14	320.913	354.347	571.995	585.144	321.876	271.869	1148.66	1.45607	178.699	221.659	340.532	205.508	323.903	1142.39	16.5532	537.065	1583.49	276.437	209.037	1188.15	232.487	53.1521	462.911	149.701	569.918	282.387	1676.98	610.88	107.211	194.457	1182.4	300.356	144.626	107.811	156.191	318.48	375.641	177.074	62.6163	199.598	367.478
CRTAM	99.6833	15.061	62.4585	54.8959	47.0017	2.84222	10.6393	4.64985	10.1966	23.635	2.75557	90.5054	80.8835	26.597	38.9493	40.3303	45.836	50.1343	2.92734	18.1089	31.1246	54.3163	81.9256	33.3398	36.822	2.67014	45.8654	25.625	29.5996	72.9984	54.823	112.14	76.8516	49.4091	61.3339	36.0064	21.8224	35.756	29.3244	48.7941	72.3151	58.8066	57.8436	36.4451	34.9339	43.207	81.2165	26.0611	32.704
CRYBB1	8.99071	7.09264	9.72974	8.80189	24.348	17.5213	11.2779	15.8191	10.0853	8.17454	7.18163	7.26012	15.2165	9.1239	20.6175	7.76185	51.2531	6.93958	49.0371	9.92006	11.5016	8.08877	11.2019	5.88448	12.6144	4.3448	6.0449	7.00868	4.78931	7.7223	7.8196	6.84882	44.4449	5.81019	28.0222	6.98956	8.7847	5.98383	8.38495	8.31564	7.73001	7.21161	8.38386	7.61737	12.1041	8.33207	3.05665	9.51909	8.16595
CSF1	89.9481	114.646	95.7788	97.5805	137.704	28.7941	145.942	84.3132	75.9065	92.4579	114.328	96.587	57.2446	106.78	106.934	167.487	113.453	138.769	72.4427	95.1397	86.5362	74.1442	88.9131	71.7588	54.7277	69.7279	24.6041	70.1052	24.0607	100.38	111.434	61.2951	102.166	25.1579	90.3026	60.6092	62.295	51.1794	75.5704	102.079	113.112	102.025	73.1169	116.033	133.601	117.325	97.209	96.7	111.648
CSF2	13.2456	28.1252	9.67967	8.69433	15.6555	10.3855	16.6146	25.9907	186.854	29.7884	13.1065	16.8758	10.0162	16.221	25.822	41.1768	18.4314	42.6667	5.72276	21.5383	13.5648	22.0868	16.7622	6.70253	3.89983	7.92804	6.94646	10.3317	6.40268	14.5805	21.9905	10.0454	78.5436	6.32034	5.88762	6.2132	14.9773	48.0397	46.4937	8.4887	8.92998	9.40931	14.3815	11.9978	36.6865	66.312	51.6619	17.7111	52.4345
CSF3R	36.2411	112.118	114.126	60.1616	81.437	29.0705	19.0859	55.0056	132.619	90.8887	137.748	109.439	131.104	113.215	104.266	80.6388	94.839	107.07	66.7599	29.0152	98.0561	62.1625	80.7938	52.7429	29.3018	92.5359	67.3598	93.6271	65.265	110.353	128.215	40.5746	94.1579	109.612	115.897	98.1509	97.2938	129.945	113.929	99.6786	117.543	119.774	102.832	122.581	96.5787	108.971	93.1546	98.9449	110.181
CST7	125.566	296.444	215.96	185.166	492.833	192.337	190.315	384.272	218.774	412.027	328.034	184.758	415.706	409.172	453.081	300.571	201.326	295.424	142.02	159.893	176.182	218.294	291.953	250.234	499.853	342.032	168.149	184.751	182.809	288.266	136.018	415.235	347.653	309.122	282.77	276.845	445.87	327.543	346.887	365.439	165.418	312.931	200.603	274.615	282.672	274.346	338.283	180.124	248.558
CTLA4	26.8078	13.8911	10.5699	45.8143	10.492	29.1583	24.598	15.5551	33.827	45.8342	26.8047	61.3232	40.484	50.9226	48.9815	19.0833	7.69247	42.3004	14.9615	20.7505	47.142	18.4672	30.9645	29.7727	12.0227	14.7216	13.337	44.2882	59.3765	46.06	50.0823	24.5249	35.7526	22.9513	19.2669	30.8383	11.8216	31.9262	36.2301	28.2022	38.3381	31.7099	25.7428	23.2824	42.5593	57.2125	35.2299	55.7409	39.6262
CTSG	2349.2	945.526	1144.38	1067.52	1783.54	1476.6	1889.62	806.074	1878.43	2181.06	1264.05	1300.1	928.763	777.775	717.088	1619.83	1449.23	1254.33	1318.26	884.126	1081.51	1173.03	1359.18	1762.34	1991.51	3438.67	1928.63	1109.85	1468.63	2376.91	1136.64	991.659	3516.83	1247.26	1720.37	2005.13	1808.47	1838.68	1385.28	2349.3	2584.43	2550.73	1382.78	2461.89	2976.24	2787.12	1765.03	2200.53	2136.24
CTSW	35.9825	46.2866	75.722	29.7812	12.4788	100.429	23.6228	294.494	96.5082	19.8683	36.7133	26.3252	52.4854	185.62	111.955	78.7059	15.7769	24.0692	29.8628	144.486	9.46778	16.1044	8.39311	49.1642	99.0046	110.477	20.1358	27.5911	89.273	48.7024	37.6129	22.1833	103.023	86.9491	82.4518	121.431	19.7659	34.2985	33.5217	17.4378	16.729	155.205	15.3966	75.9927	93.8352	58.8326	74.7219	16.6629	20.2061
CXCL10	315.476	14.0916	196.424	167.868	158.953	116.185	214.237	60.3168	171.56	99.9001	124.9	98.8162	30.2594	158.749	25.7881	68.8629	158.845	427.624	489.446	244.079	114.708	135.494	168.007	62.4247	63.305	124.927	169.407	2.6363	110.378	146.925	177.428	139.96	1319.03	239.161	64.2373	129.175	170.704	73.8228	148.352	130.464	147.094	111.284	1183.5	102.39	193.165	185.721	77.0071	83.8928	126.3
CXCL11	62.4065	19.9987	74.3946	14.389	5.25	3.18593	95.4964	10.2519	24.2201	3.36001	24.0195	74.9047	39.9127	17.3037	47.9755	47.7174	62.0404	250.687	199.292	63.4948	14.889	17.4374	37.3793	49.4078	11.266	41.6434	51.8207	31.2113	59.7137	41.1515	5.32066	72.7944	414.105	49.676	15.0767	42.1708	82.7956	29.364	44.0795	54.0845	72.8914	63.3612	212.486	67.3412	74.5318	120.617	27.0841	31.3546	14.4116
CXCL13	8.60448	32.097	4.73698	33.0778	2.69342	2.05175	60.0642	71.3226	72.9001	10.1053	29.2741	7.8203	1.40554	2.77192	6.11287	113.685	1.62231	10.2041	4.146	12.8435	19.2111	18.1861	3.31914	4.83236	35.6083	66.6786	52.4442	7.22029	31.8389	18.6889	34.0503	3.72729	8.99417	11.8187	42.0809	17.2957	7.30525	44.2959	83.0196	8.27405	11.7371	3.5753	2.36334	15.8751	60.9206	11.2285	5.60965	3.8593	32.1022
CXCL3	136.669	8.35167	12.942	2.47576	27.7501	58.9621	101.337	11.3808	11.147	95.0322	58.6519	42.8499	80.2217	8.70385	11.3133	76.12	38.5476	6.47717	14.792	6.99652	25.7344	50.3688	42.8966	3.53814	62.8097	8.36149	9.75294	28.5337	9.10591	66.6161	52.2054	49.1854	48.3882	100.302	59.231	46.8072	19.5368	11.2162	14.8004	24.7843	73.1934	29.4674	15.2332	22.1248	10.467	49.339	19.0787	51.6444	55.8787
CXCL5	13.662	3.64713	6.13972	22.1263	3.25015	25.3349	28.4248	56.746	6.2628	5.6841	30.4195	28.4891	13.3761	10.327	6.44156	29.9247	16.0546	6.81771	6.86023	37.5093	5.29389	11.498	17.7843	2.93966	6.96212	4.36724	4.58317	5.36581	22.7145	12.5483	7.02239	8.97542	49.1813	5.4556	7.58793	14.7385	31.0747	2.10916	7.3103	23.1992	7.02364	23.675	7.95975	1.51663	34.9424	5.8976	10.1052	24.6042	18.0741
CXCL9	354.2	76.0422	223.548	104.83	165.432	122.049	202.723	152.697	132.02	137.929	145.365	251.748	169.184	12.807	120.373	188.349	283.678	220.119	373.744	458.586	137.602	164.907	247.688	75.5038	88.1165	160.02	233.018	197.53	237.714	185.353	181.066	235.36	1903.33	398.285	155.459	240.613	284.1	135.462	140.246	245.85	377.818	303.685	847.243	153.062	308.49	577.777	86.2452	252.849	241.375
CXCR1	283.111	161.839	363.999	390.82	334.97	534.046	77.3702	302.517	452.97	173.688	158.184	116.492	46.1463	14.8999	324.31	284.399	270.896	234.252	303.664	253.45	169.226	250.333	158.31	266.451	252.456	221.951	305.266	298.904	282.863	349.766	336.632	356.221	166.817	240.981	167.037	92.4081	244.341	175.003	301.098	168.252	171.227	183.603	152.544	195.583	185.019	148.098	70.2163	110.256	189.285
CXCR2	201.996	204.743	258.968	77.9374	251.654	236.254	309.514	337.477	141.749	259.58	193.264	262.127	410.511	243.641	225.492	236.086	165.508	283.659	125.836	217.472	104.311	250.753	178.149	124.078	364.072	282.581	186.077	202.235	243.467	222.887	162.446	241.392	174.494	108.59	185.972	113.426	317.775	146.663	175.861	108.951	110.677	200.973	250.528	98.8631	171.385	91.5438	112.191	122.157	98.0848
CXCR5	21.7681	14.2516	4.56167	11.7341	13.0943	6.0903	15.9827	57.9068	28.2346	13.4359	5.91466	8.92676	9.5335	34.3675	7.36202	43.4126	16.8469	8.34703	21.6705	16.6608	5.74984	13.8464	14.2103	17.4321	8.28759	3.73153	19.1703	9.99941	18.6839	4.24575	43.6127	14.2325	8.893	17.844	8.60641	6.89373	13.8488	13.7291	39.6677	17.3768	6.97103	8.53439	11.3276	4.17092	46.0264	14.1565	3.19428	17.3422	12.4702
CXCR6	46.9723	43.7079	27.8266	52.9181	22.7343	70.0695	64.0803	64.6261	107.963	103.771	20.9348	70.5789	108.455	63.1364	63.9668	33.0177	53.7142	57.9871	64.6128	102.538	26.1478	27.0519	32.4668	63.7677	60.6562	65.0642	75.6306	5.75577	48.824	93.8149	31.3368	23.1468	86.0039	65.0704	50.9723	72.0552	26.9851	41.0447	87.2205	48.8188	57.7621	33.6192	19.0894	21.6298	57.9724	16.4057	42.3686	44.156	70.5145
CYP27A1	907.098	692.959	604.738	838.166	488.078	475.562	694.024	409.809	664.157	539.099	675.118	745.097	607.784	677.963	893.335	651.625	662.839	485.433	538.594	507.332	806.568	575.011	526.838	664.141	535.239	591.844	657.187	631.288	673.642	539.185	951.006	730.718	778.745	548.004	878.136	702.519	570.552	691.484	600.191	829.097	853.005	750.067	653.631	535.654	739.512	664.883	598.002	710.216	877.571
CYP27B1	180.937	171.425	148.47	81.8477	102.538	83.3267	87.6036	99.4295	190.073	66.8245	121.765	89.8695	27.3425	161.755	148.951	169.706	57.1958	138.262	68.8868	124.132	147.349	55.5858	77.2338	121.273	17.4569	128.787	58.9083	169.363	137.859	177.476	151.739	104.355	76.6434	92.5584	143.647	153.497	131.923	125.296	119.834	98.4618	87.4812	74.327	73.8165	86.9742	72.6123	141.522	47.437	75.8445	71.584
DACH1	360.776	298.291	363.286	237.933	328.48	415.361	297.733	334.158	371.775	167.421	429.069	534.955	153.433	374.647	451.255	262.846	275.433	174.35	451.39	298.263	414.657	214.087	462.117	463.431	162.923	350.836	261.777	277.677	423.838	473.425	537.697	582.823	408.319	362.46	474.723	436.58	313.884	358.306	381.597	240.676	349.992	224.698	164.435	258.778	269.487	206.666	262.066	229.146	258.521
DAPK2	114.801	277.369	148.155	119.313	179.454	71.185	98.4834	102.161	129.216	85.3677	181.794	208.483	255.716	236.005	197.059	164.94	210.092	121.893	59.7585	110.842	228.808	121.311	106.853	163.61	130.398	77.989	16.9907	168.102	144.001	120.119	267.398	294.709	116.483	247.966	202.754	158.905	233.903	219.138	126.839	82.6747	128.635	85.3533	97.6523	95.6118	158.053	72.8873	90.8869	52.3909	208.339
DCSTAMP	59.9331	75.9188	9.15629	58.3677	2.92201	78.1003	65.6324	56.7679	89.9892	34.277	77.0611	11.3831	47.8178	56.902	31.1595	4.49647	27.7275	58.0905	18.7431	8.04102	79.8688	5.65883	39.4039	87.1845	51.4316	8.59511	78.4905	5.22544	61.4505	49.552	129.445	19.7107	7.23792	7.1061	54.914	49.9225	8.45843	43.4134	4.46646	11.8099	37.1438	12.6315	11.8612	28.8798	26.7591	46.2666	5.86182	16.4547	2.74563
DEFA4	141.266	55.1728	64.3068	51.1588	11.0641	46.0245	9.1711	8.81411	21.6174	90.5055	60.1359	68.402	48.3584	31.908	80.7099	5.96722	51.8582	54.7375	92.2155	30.2571	64.9333	111.8	46.488	49.8827	79.027	93.3207	46.8804	38.8636	35.9233	21.6986	67.1277	56.6352	41.6413	6.79893	29.9134	45.1676	51.7716	6.95716	42.1129	11.6955	51.1705	45.5294	52.6995	19.3524	78.3391	64.0635	6.04463	49.4889	58.4843
DENND5B	94.4565	92.0545	90.9827	85.3253	112.438	89.2061	109.723	77.7719	120.303	73.4962	118.94	83.2886	108.511	55.346	115.673	57.6867	100.813	71.4618	106.034	99.9601	76.4987	100.271	78.3314	76.6016	93.3992	84.9118	58.6209	83.6424	97.3159	83.3636	92.2544	57.2799	89.9685	97.139	77.5738	103.824	99	41.3576	88.9885	86.7685	142.502	96.0756	99.4144	88.3088	100.175	114.415	82.8086	131.091	113.333
DEPDC5	149.458	75.9791	32.6311	154.116	25.5378	24.3046	115.18	235.49	111.858	120.413	70.2545	162.245	170.444	131.007	165.525	124.488	104.773	94.8469	145.884	11.7703	48.3071	115.754	130.809	146.022	160.394	8.76462	77.7505	142.743	119.324	139.582	39.9972	19.1764	56.8328	85.6468	154.817	149.511	173.668	100.482	25.9408	86.173	140.578	167.95	82.9831	146.185	66.1087	101.829	118.89	158.677	103.332
DGKA	715.045	832.593	904.872	739.529	1074.53	828.361	940.122	842.905	756.853	1245.88	792.234	790.678	1084.83	943.55	1051.37	1120.39	815.236	1225.47	716.942	892.404	358.814	436.337	569.167	403.398	571.622	408.957	476.134	448.319	414.755	427.252	444.261	483.105	401.565	456.698	454.776	533.279	461.811	425.715	635.353	944.396	695.131	966.787	1035.32	918.233	734.278	900.555	676.188	746.807	681.674
DHRS11	405.021	767.723	462.114	577.015	437.945	389.835	369.681	462.224	437.27	402.195	551.671	619.73	503.995	737.698	586.646	445.694	653.651	468.104	501.45	568.917	449.698	235.266	507.599	431.427	230.007	243.186	338.707	312.573	333.92	254.823	418.848	342.32	303.94	479.274	601.362	385.744	316.682	573.316	290.799	496.125	423.665	341.94	502.06	351.01	326.817	399.895	330.495	368.834	559.945
DHX58	77.6057	98.7547	18.1807	9.90498	12.2308	97.1034	25.6247	11.9719	13.5606	61.1551	23.341	31.4973	12.2608	19.4986	13.514	73.3213	19.0913	34.3418	20.7943	133.393	12.2895	16.0585	10.1794	13.8068	16.078	33.3058	12.7909	20.2388	12.332	7.01594	10.1424	103.562	31.3771	9.055	8.1812	10.6107	75.3341	6.83622	24.6438	132	54.5001	28.3178	29.7358	30.1652	19.562	13.2084	32.5275	11.2283	47.2544
DPEP2	16.8695	9.48051	104.329	9.91815	64.0908	17.0964	18.9495	16.1472	11.1107	78.6405	7.48498	7.30569	8.17181	13.8691	23.9757	7.25692	6.00469	62.5864	13.926	9.36502	13.8145	79.2069	22.9124	149.725	92.6404	152.682	10.3174	59.8574	17.5041	116.575	14.7066	15.6299	25.0804	9.92529	17.7964	7.14495	32.9588	46.8706	6.91606	157.322	181.557	159.282	117.962	135.857	130.016	104.765	36.4316	86.0997	123.976
DPP4	481.943	285.688	578.946	146.438	431.969	357.676	335.952	260.779	325.089	758.447	670.306	281.38	402.181	362.273	419.195	502.023	468.233	502.054	198.852	285.24	341.68	560.049	308.945	594.299	676.91	921.461	886.925	442.516	422.58	379.474	509.22	195.224	777.748	373.61	360.125	421.239	420.267	445.135	355.69	821.772	945.97	1206.92	925.782	1037.14	865.242	654.507	725.652	932.521	735.314
DSC1	19711.7	22592.9	23739.9	14199	20413.3	32302.4	29092.5	17483.5	23290.4	28454.4	18179	21364.3	29757.4	21642.3	21303.6	23580.7	21400.5	25422.8	17903.3	37195.5	19531.4	25626.1	28915.7	21354.5	33105.2	24839.2	34267.9	30751.5	31244.5	26640.7	23898.5	27919.6	20633	22331.6	22477.3	23874.2	33998.4	24331.3	35143.7	12983.1	8887.36	12124.8	15997.9	10958.6	13762.3	12960.7	10975.9	15268.5	10561.1
DUSP2	129.308	88.5027	94.6892	143.028	107.099	154.061	171.5	203.167	159.949	58.1926	154.388	298.492	176.977	192.991	142.834	138.87	101.038	181.455	183.167	253.625	199.796	195.376	234.776	104.059	18.9239	113.537	105.637	160.407	135.606	98.2752	148.768	198.948	18.8647	47.5773	105.885	104.288	101.616	93.9456	131.437	111.033	145.889	118.881	218.661	136.696	104.001	111.783	159.62	126.565	176.479
EAF2	21.5935	141.759	105.069	203.827	74.9431	100.143	107.031	167.41	253.085	89.2439	96.7792	28.5011	160.461	165.347	121.336	45.1672	110.412	37.5018	109.146	123.852	128.945	152.834	143.37	130.368	154.45	161.583	183.397	103.163	158.442	268.183	127.52	196.466	132.623	107.858	122.659	147.028	129.458	167.987	122.628	138.594	60.8205	102.832	109.207	116.763	149.91	174.437	65.6938	89.3545	98.0794
EBI3	6.03152	49.7048	10.4989	10.7262	9.63678	12.7441	6.49398	4.91984	24.5172	8.99535	15.4294	5.90111	9.55549	10.8493	14.8856	6.12789	5.90022	8.69383	11.2906	17.268	14.485	15.8896	11.152	29.0227	28.6519	5.41495	7.90321	13.2177	11.4964	9.01601	25.3601	22.8957	20.6773	38.3162	15.483	3.67046	19.8986	14.9233	8.1321	14.1492	18.3644	48.1732	5.87449	9.96711	45.9968	9.76453	39.0662	15.7039	8.62381
EFNA5	399.775	278.475	413.044	403.619	231.041	457.772	500.762	367.16	587.3	304.936	257.811	411.944	288.378	319.523	386.718	363.395	294.307	260.634	337.22	548.193	413.699	379.161	296.49	367.916	331.243	443.099	386.493	397.391	383.842	437.36	464.353	451.691	355.704	360.569	382.818	381.77	281.694	325.728	472.104	542.81	427.887	490.881	481.455	494.593	561.186	451.879	408.42	521.882	554
EGR2	1236.82	2194.81	2522.17	757.788	1284.96	1538.22	1319.57	782.649	958.745	613.045	2187.37	1983.79	950.055	2939.17	3092.15	2016.93	1823.82	672.072	1378.33	1070.55	1903.31	768.835	2264.4	1730.51	648.554	1280.79	945.073	1131.9	1739.61	1499.82	2876.37	2049.14	1516.9	2069.81	1759.53	1753.86	1248.16	2192.48	2132.13	1012	1718.21	852.705	1285.68	980.835	944.485	805.87	1145.15	906.802	1607.18
ELANE	242.44	273.461	362.21	196.544	138.497	81.1128	117.793	97.2045	238.199	209.394	149.432	172.586	226.429	325.583	205.589	448.404	810.174	315.979	323.33	131.063	228.68	243.025	80.3603	83.9782	246.052	872.681	178.25	245.485	44.3842	82.9037	402.212	81.9501	226.613	167.552	212.482	248.138	487.933	539.607	182.887	195.093	583.276	131.893	242.243	197.481	294.172	314.672	943.43	157.023	159.412
EPB41	141.605	71.6572	96.6985	85.2135	164.641	117.807	118.709	153.575	156.557	140.199	135.091	132.891	108.852	164.186	140.92	142.519	123.453	140.355	133.588	213.808	101.219	114.721	131.337	88.5104	55.8948	130.606	94.375	106.211	141.775	116.429	170.331	143.19	84.0344	115.889	121.06	121.89	114.861	123.254	126.387	101.262	95.5482	94.2052	121.594	94.1248	132.656	90.8543	72.72	96.1937	110.787
EPHA1	593.098	695.256	935.557	812.908	944.184	657.979	394.897	685.984	604.407	443.181	831.275	1037.5	921.39	888.401	789.822	978.958	748.064	935.343	749.813	833.589	371.049	412.178	527.386	402.608	527.203	441.88	512.061	329.527	558.522	577.723	551.086	773.289	426.277	552.127	443.905	485.468	634.548	625.999	925.794	548.672	448.154	776.838	920.213	585.959	507.638	458.54	311.351	521.059	643.123
EPN2	481.187	641.206	623.311	627.977	642.601	733.579	555.832	521.747	569.021	864.876	527.576	525.337	586.058	670.478	647.387	679.295	566.227	721.025	679.482	745.547	524.687	592.025	590.453	469.008	525.912	402.824	332.866	487.191	485.456	564.647	472.471	518.563	331.054	489.176	501.459	494.714	628.029	549.062	541.198	713.567	422.852	625.669	561.647	688.578	538.518	579.537	517.095	661.244	474.175
ETS1	393.522	206.791	298.83	369.069	348.686	303.656	421.855	405.749	454.81	446.317	359.654	221.135	333.503	364.706	344.153	361.775	323.682	441.485	387.533	431.56	404.735	629.801	434.169	400.632	431.451	439.722	455.309	447.568	406.413	589.828	581.902	399.657	401.23	438.449	426.685	416.033	430.543	291.384	404.803	545.907	438.371	333.622	362.171	377.26	434.549	425.568	282.771	371.917	361.212
ETV3	313.623	229.497	377.035	507.333	455.23	355.366	435.622	445.555	450.707	453.48	422.269	419.683	459	409.473	370.372	412.215	329.889	509.028	384.162	514.415	509.119	444.544	439.971	314.766	386.088	350.655	390.76	301.569	434.677	307.712	434.793	343.378	311.918	309.043	373.395	334.844	413.066	336.32	471.581	421.443	330.486	330.531	303.271	331.934	349.949	438.889	418.304	343.517	288.81
FAM124B	86.8	98.6109	88.1052	59.6444	92.1636	124.52	126.601	77.0246	73.5307	153.504	162.145	121.711	189.075	99.3138	110.141	125.159	22.34	52.9544	103.209	63.7324	118.726	196.368	140.428	49.0993	127.701	27.165	170.976	95.1897	66.5332	54.8381	85.4285	49.9737	85.5938	63.0571	77.5254	75.5067	27.626	74.7188	12.6673	72.1245	73.314	119.016	88.6393	61.3766	23.7785	84.0643	64.3776	89.4798	83.4158
FAM174B	245.383	312.229	266.407	420.194	266.236	369.834	271.046	488.56	278.601	260.332	282.112	270.183	294.944	296.925	355.777	258.875	270.939	339.488	379.652	254.979	209.702	226.234	216.966	215.852	287.842	278.449	308.77	303.267	352.542	313.016	263.818	264.402	237.545	276.963	249.12	333.569	320.201	265.017	263.9	205.229	222.918	175.404	226.562	215.997	188.145	209.676	150.728	215.061	275.747
FAM198B	767.917	225.036	543.249	639.549	669.722	443.484	486.514	525.059	860.755	280.669	607.633	483.68	453.674	440.48	476.699	325.866	436.345	447.068	467.719	357.228	576.584	699.451	687.533	550.735	401.607	891.024	574.164	476.351	645.406	771.636	721.592	558.331	849.206	649.758	700.027	644.38	598.799	586.078	406.254	644.347	884.951	656.149	385.552	775	675.972	656.255	618.342	712.389	827.815
FASLG	76.3617	8.02991	79.2225	74.7905	81.2647	43.6137	33.5111	87.7965	52.635	105.166	38.5164	71.4815	37.6497	118.499	84.0445	106.454	76.3519	79.2447	60.6	69.9108	34.9022	73.2047	74.5775	46.0294	51.8079	61.8394	11.2523	43.2303	57.7174	44.5925	97.4984	74.5677	59.8874	37.7768	80.5022	65.1978	59.303	72.609	76.6464	81.5722	69.2808	59.3894	98.8845	65.4934	88.6258	84.6883	58.1374	49.5789	56.9518
FBXL8	237.347	55.7038	202.393	41.6521	128.659	23.3998	161.215	124.045	225.04	95.3814	55.7492	241.673	63.896	17.9813	23.5288	152.987	134.215	134.612	171.717	173.456	81.9435	28.07	30.9579	3.83422	6.20225	33.1536	178.758	7.59239	4.0534	8.03008	131.972	40.7954	14.6573	29.8549	13.707	7.09132	26.7654	77.1512	14.3344	10.9998	59.1523	100.168	79.0368	130.715	11.8299	109.001	29.4908	12.0525	72.3234
FCER1A	1519.32	2274.12	3462.99	3246.63	4461.28	3005.53	4443.04	3145.97	4809.66	4508.35	3862.37	2965.23	4149.57	3054.22	2296.9	3215.98	2912.14	3546.86	3757.02	2681.97	3035.62	4458.7	3583.46	3448.09	5152.94	6891.82	3402.24	2661.04	4496.89	6387.22	3834.74	3314.81	2990.18	2972.84	4839.49	3965.85	5208.95	3365.44	3768.02	3210.05	4843.25	4108.32	2612.6	4536.79	2670.18	4011.18	4159.49	3699.77	3927.05
FCER2	6.35859	13.952	4.11839	23.565	15.636	5.02308	8.10251	8.0248	6.76373	6.47762	4.53545	7.39271	28.3036	5.94995	12.0692	9.99813	10.4469	9.04681	10.4736	10.6229	7.75529	71.7709	6.04477	5.20001	6.44163	5.10394	7.57136	8.59937	4.27224	4.83482	5.30723	5.53763	12.7456	11.8154	4.95757	4.50121	9.99642	20.9487	54.5856	7.00082	9.63947	35.4966	5.20949	7.0218	8.82619	18.3036	19.4992	16.807	14.1316
FCGR2B	609.956	321.541	425.471	224.089	486.758	446.13	811.014	232	556.795	598.393	717.849	296.777	389.477	444.718	296.357	394.507	382.448	428.801	392.81	431.101	452.64	860.517	471.595	810.511	888.254	1129.99	786.13	617.13	775.382	667.05	773.447	674.122	1392.78	620.423	627.408	624.836	908.604	785.287	655.514	1087.35	997.09	1455.42	513.452	838.981	910.626	1013.09	968.894	1225.04	797.468
FCGR3B	211.75	147.267	280.515	97.3674	300.401	4.02972	291.665	71.2207	109.835	222.869	634.602	449.583	253.714	102.519	231.59	310.745	153.941	144.463	136.682	298.517	46.2278	375.799	164.669	110.226	331.698	253.924	165.589	167.285	98.5851	326.661	281.271	500.486	109.522	107.309	192.667	417.298	183.379	104.303	159.395	269.381	232.396	247.832	145.672	231.458	237.952	57.9069	188.192	1138.2	226.298
FCN1	71.4155	25.2553	47.4167	51.4096	79.2885	73.6097	88.9269	71.5308	133.555	72.7338	87.1215	60.1363	56.262	96.9446	68.0862	37.1601	61.7834	24.4358	66.9015	86.8641	62.3007	98.6012	85.1307	23.6699	28.4859	102.955	56.9286	58.4763	32.3264	90.0386	104.759	112.924	72.721	58.3182	88.6638	46.473	100.134	77.152	36.5661	46.073	102.092	59.2565	54.8304	56.5114	56.4344	76.2941	57.0379	57.9512	73.9799
FCRL2	13.7031	5.12156	51.4113	13.5799	3.84876	8.88384	70.7508	84.2445	61.5043	23.8458	57.0381	49.97	77.388	31.6407	10.2587	44.0984	49.0369	40.5537	74.4304	16.3853	10.1086	33.7192	5.46346	6.06002	25.1934	31.1715	19.1412	23.6188	8.33289	36.8761	33.041	62.7805	37.1284	6.47344	23.9258	16.4825	36.3807	9.091	30.7398	44.1053	17.1751	26.0405	20.8691	5.04285	30.4035	19.0084	11.8763	33.8009	35.7771
FES	215.256	6.67239	192.494	118.356	191.14	78.5847	32.7741	24.7301	101.372	132.465	134.14	92.9055	31.7441	94.1468	131.277	19.6121	36.3037	169.38	140.57	30.7536	82.7228	68.4094	90.6535	155.842	88.2313	81.4213	24.5227	24.1315	28.8217	110.048	150.78	112.757	187.994	120.45	130.14	60.6024	42.7513	17.3051	22.6369	195.975	88.2352	140.336	135.89	135.829	188.639	107.378	126.036	110.875	166.511
FFAR2	22.9594	3.07347	7.31704	58.0717	10.5348	46.8429	5.54002	88.104	10.1889	10.6113	34.8491	4.03629	111.111	62.1116	37.4391	63.9005	65.5348	31.298	62.7199	137.743	13.4517	24.9708	53.4346	27.7201	11.1715	45.5731	59.5684	62.2817	11.2345	41.7146	61.4854	84.9338	20.3179	30.7091	3.38964	68.0515	54.3748	10.689	20.7892	84.5175	15.5997	91.1334	23.8389	43.6357	72.028	59.7651	50.2558	37.7534	39.3963
FLT3LG	78.9685	187.177	158.542	225.312	222.772	319.875	239.737	305.596	178.542	243.082	198.305	118.529	150.877	68.9416	173.097	283.439	209.121	176.229	303.172	115.273	137.901	120.5	41.7825	146.754	90.7001	188.242	40.8179	105.746	110.665	16.1201	87.1047	25.4895	119.842	69.3374	137.703	110.231	203.015	92.2548	57.2609	176.731	209.545	232.48	247.141	177.746	241.694	175.802	215.92	199.857	188.242
FLVCR2	206.563	193.38	243.076	168.88	215.338	242.539	248.692	171.436	227.63	228.766	220.215	295.386	178.095	235.171	186.636	223.881	206.35	282.214	250.384	213.186	227.326	185.759	199.121	159.066	210.677	172.518	196.567	204.335	235.421	275.225	241.981	193.889	184.999	190.821	170.288	135.328	187.356	190.959	190.204	204.85	204.921	200.48	206.593	217.178	214.474	219.76	168.003	204.528	212.9
FOSB	9.07958	16.8775	224.009	27.9618	138.295	7.15221	26.164	19.8954	12.4451	18.7737	23.2502	14.1723	44.2735	300.87	328.313	44.7805	8.0145	7.58855	24.1484	11.7433	16.7285	45.2626	63.7816	7.42004	17.4556	159.08	10.2833	21.791	79.097	57.5211	16.0637	14.7961	15.051	17.029	16.874	43.698	23.4325	7.38031	12.7074	20.7643	26.2388	19.4392	250.704	35.1566	113.019	16.0064	5.03177	21.8949	18.6623
FOXP3	8.45187	25.572	15.2423	35.9994	5.1233	47.8838	94.0489	49.9111	11.4116	5.9991	48.558	46.7441	84.1171	7.11152	72.9264	29.1838	6.4077	9.18324	38.8803	36.3748	25.6577	38.9408	9.00415	25.6411	71.3083	15.5925	11.9002	16.4095	41.0656	49.9739	9.71478	8.78698	31.4438	26.812	45.7447	8.86414	16.4327	31.2778	23.0699	24.3707	49.7988	16.4461	20.2891	27.3846	35.1891	31.3418	5.64094	21.2157	46.0003
FPR1	40.7298	96.5926	46.4497	107.564	168.804	102.326	108.111	108.869	113.738	195.053	92.9696	49.4059	103.326	131.949	18.2575	79.9953	83.4422	161.356	35.4352	132.4	81.9537	181.849	118.409	169.917	111.838	230.029	96.4391	78.8718	93.308	198.069	166.221	152.275	141.098	107.206	81.8406	66.7401	168.852	90.3917	70.1848	97.9904	87.9863	119.041	99.4899	84.841	29.1369	18.4334	58.3481	94.9179	53.3385
FPR2	80.5201	7.51191	42.159	6.8835	9.65724	61.6003	93.0906	106.772	62.792	12.193	64.7224	65.1408	60.8452	34.9788	15.5068	77.9159	72.5705	11.8543	78.3296	36.8914	30.1545	82.1924	28.2975	50.6128	9.26381	25.4187	23.7519	55.3567	43.7967	37.9651	53.0277	77.1183	53.6554	45.4487	49.7655	70.229	55.6701	10.3311	65.066	27.2575	58.1765	30.8559	42.6158	28.8763	53.8183	22.2615	37.825	52.9024	43.1359
FPR3	338.728	204.818	283.827	77.0763	340.889	139.951	197.704	220.382	167.48	301.589	279.933	115.882	292.047	333.114	184.288	248.1	174.654	308.329	205.375	237.733	197.938	471.262	346.796	210.798	252.788	450.91	313.314	219.575	277.733	405.589	385.255	232.509	416.153	286.867	274.604	243.679	337.519	334.514	271.082	330.149	269.052	381.193	255.816	297.83	257.982	232.709	298.119	348.165	218.882
FRK	99.6733	41.7995	26.4886	102.633	23.9757	73.567	52.5402	28.1953	4.29889	99.4968	63.0564	8.85091	77.9273	123.993	39.7252	55.4163	81.969	2.20207	93.6265	29.941	62.7495	64.2792	93.5604	90.3349	92.0207	78.9461	86.639	54.0212	79.9758	80.4272	58.0704	74.512	72.3307	99.0274	74.9896	26.7521	67.5015	35.3277	59.2548	91.7521	85.7066	87.3597	46.0516	84.6876	95.5912	109.728	61.8302	72.2594	89.2773
FRMD4A	249.212	318.181	354.785	385.661	368.73	339.867	361.576	370.283	402.007	402.417	258.495	331.433	339.014	364.817	386.666	334.032	271.524	385.522	328.29	442.935	260.914	299.466	399.245	325.858	394.062	311.844	336.423	388.099	346.051	315.289	395.199	362.725	297.201	307.846	318.919	335.855	400.741	346.198	367.427	333.578	293.613	313.284	435.878	396.973	318.334	380.065	316.26	314.871	286.491
FRMD8	675.003	559.995	575.194	680.187	451.977	769.568	810.724	617.646	872.756	547.8	588.038	882.081	667.257	460.301	497.077	718.294	625.595	628.055	555.853	684.729	549.81	659.587	534.09	569.012	711.81	390.426	707.77	536.435	605.936	558.485	492.059	580.54	529.841	496.692	497.13	453.582	452.552	359.892	698.819	739.216	597.605	543.129	848.285	829.322	696.557	644.9	471.954	582.581	555.784
FZD2	206.333	136.961	113.099	44.4153	161.292	157.572	103.845	28.5313	192.969	129.589	165.021	99.5426	103.603	163.029	69.8884	81.4899	181.921	195.528	128.543	200.722	185.766	186.561	134.852	113.479	170.352	222.556	100.537	189.035	154.353	150.729	225.135	137.742	96.5748	143.308	189.666	148.458	94.9419	125.034	169.464	155.427	195.201	226.23	108.85	165.716	136.953	123.752	183.191	194.563	130.155
FZD3	349.248	228.124	306.488	369.911	315.576	203.495	263.187	270.461	316.388	297.524	273.211	323.286	219.221	316.311	271.706	234.233	295.7	305.893	357.587	278.444	478.871	346.13	403.168	436.059	350.97	261.853	325.208	654.052	525.405	471.562	411.351	469.384	382.62	544.515	386.148	486.107	400.737	401.352	382.658	312.983	308.477	265.776	246.778	330.07	254.223	236.28	298.345	221.951	298.27
GAL3ST4	492.061	727.42	960.766	656.663	861.014	953.272	1075.59	987.974	582.142	949.026	896.852	667.139	1391.59	918.944	803.378	1025.01	712.796	926.46	764.67	771.364	486.403	818.588	1220.55	640.713	650.739	860.788	999.984	680.548	779.548	842.437	921.527	770.406	642.678	699.439	594.112	995.857	664.465	545.936	757.313	823.316	588.569	748.328	892.531	820.376	766.833	617.011	638.272	827.24	588.222
GALR1	7.2056	76.6982	42.3608	7.50048	45.9942	122.409	89.4175	123.183	10.0002	7.1134	13.6626	5.92275	11.9513	16.6028	9.85127	38.1226	2.69413	7.76514	8.65978	43.1454	2.17698	12.2309	27.7834	8.60285	23.7421	26.259	22.3802	12.5711	3.95724	22.4977	45.2739	20.7148	3.73113	2.79406	32.3372	5.05332	15.4366	2.78992	68.0797	11.1887	38.7151	3.85335	16.7389	5.82142	6.33548	9.66072	4.10256	8.00584	8.41925
GFI1	11.837	13.4252	84.2121	34.9923	21.146	7.27231	18.0819	20.9627	22.3458	11.7773	14.0435	12.5413	13.4987	4.18001	111.934	19.3475	11.6837	9.59015	25.792	23.3642	8.17212	24.9531	16.1101	18.9528	25.797	11.7215	20.1755	14.3646	25.8422	11.7462	22.8409	25.0921	13.4078	11.0363	13.2973	34.592	18.2847	37.7573	19.6183	4.90531	13.8512	14.5997	12.3377	8.48501	4.65421	8.11998	30.1688	22.5911	16.9918
GGT5	454.398	103.339	260.594	188.954	292.808	175.396	37.1825	322.86	196.003	212.375	272.777	118.402	93.6229	246.659	62.059	266.781	210.856	276.696	330.234	28.6156	201.267	84.7867	55.252	188.13	12.7047	45.2807	7.06423	101.836	64.0035	136.029	120.657	84.3708	105.299	72.402	206.241	149.094	55.8321	72.8456	46.9516	173.07	98.9779	229.405	166.911	136.763	106.038	200.966	141.164	142.979	184.704
GIPR	25.8289	31.7781	41.488	151.047	81.6395	148.936	41.5821	107.138	104.029	140.316	17.0088	108.074	96.3908	99.3239	103.139	39.2652	90.0748	28.524	59.251	14.4875	55.708	21.4541	48.5994	21.6792	16.8818	64.428	23.1705	92.2664	18.4756	24.4697	45.8664	24.9168	21.9714	80.558	39.5374	24.1489	21.9817	22.6939	32.3245	52.4168	30.9474	22.1449	20.8809	55.7668	40.2048	31.3581	20.161	26.5323	22.4925
GNG7	225.254	175.837	90.0889	211.654	98.419	152.716	43.5097	110.292	294.551	113.064	210.395	86.2745	112.201	152.352	121.628	140.931	103.089	183.158	159.056	149.248	126.779	197.474	138.275	148.902	153.281	94.3793	148.678	153.034	151.152	145.179	165.27	88.1604	149.591	124.829	161.44	151.887	123.502	225.051	158.883	176.293	160.65	157.187	125.403	97.7366	172.456	105.485	95.8867	108.742	199.818
GNLY	75.7906	38.6449	49.5001	85.6757	45.2494	29.4321	74.1763	118.715	137.844	152.697	110.973	88.1478	19.8113	77.614	7.01987	66.3946	86.8922	25.2567	180.399	83.765	69.2458	14.5284	21.165	109.62	66.7692	51.6428	7.67884	62.4969	77.7036	85.7385	54.6185	106.665	114.903	101.507	52.8432	93.9717	95.702	17.9679	69.041	20.1966	22.7132	11.4186	24.2963	50.8029	29.84	17.0689	61.1655	15.5944	37.3837
GPC4	295.597	146.017	305.866	320.37	200.942	243.05	244.539	353.953	242.319	222.32	269.548	206.462	190.197	246.544	236.948	291.036	256.627	305.082	362.722	180.397	177.027	245.021	156.478	202.973	142.609	209.369	190.208	246.957	224.859	173.776	172.519	223.201	203.485	240.976	265.983	188.983	238.236	224.307	144.833	385.987	335.665	307.15	251.892	292.366	326.036	296.056	203.183	283.469	331.886
GPR1	94.0856	88.3433	128.927	63.2662	72.6379	135.795	93.5464	43.2896	163.355	97.8113	109.847	31.5299	163.997	56.5722	76.4728	112.207	101.674	86.4279	107.585	128.103	79.6536	136.436	62.8314	24.1768	95.922	83.4735	24.3089	57.3479	36.8489	144.234	9.10725	22.3841	84.7852	70.2355	59.7834	69.5667	84.2206	43.3001	65.6062	46.4631	115.383	111.227	74.063	104.051	25.144	157.379	140.614	88.8558	65.7266
GPR171	92.2001	37.4449	28.7531	13.9669	139.138	9.28882	14.2082	13.5877	90.5266	46.7093	135.784	19.7456	67.1634	54.5601	112.462	62.7064	29.2736	85.3298	56.7991	100.262	67.7332	133.978	72.9277	50.9278	107.69	147.212	28.7419	151.991	66.3192	155.868	141.189	9.92591	102.144	201.493	64.6827	227.768	168.322	116.377	96.359	109.873	69.4239	81.2898	93.5844	91.6761	133.837	80.1193	132.314	111.456	53.6969
GPR18	29.0388	20.8297	71.2877	15.1805	28.3566	67.8187	3.98804	19.0024	14.2028	11.0215	56.6979	3.4572	9.94851	35.8716	35.1093	46.8209	58.7538	72.366	26.8045	51.2008	49.805	78.4774	107.925	19.4005	88.544	77.9315	68.6447	33.0171	108.6	33.4777	94.1882	63.9139	43.2002	92.8376	115.319	81.4459	72.5232	85.3262	61.1333	47.6203	39.8973	41.7677	31.4875	29.442	68.8863	46.051	32.8877	45.6594	85.309
GPR183	191.215	208.195	358.826	172.413	338.487	158.673	306.101	172.669	384.161	375.043	458.205	190.694	179.214	219.226	77.3284	295.764	263.959	291.739	356.758	279.77	457.767	530.13	497.78	292.159	281.959	857.16	363.842	289.109	504.174	481.779	447.325	231.566	325.487	334.271	294.911	262.232	294.103	192.207	299.932	326.673	492.966	453.01	432.505	559.543	282.883	394.123	524.555	508.406	282.958
GPR19	12.4676	25.6943	16.944	25.1363	38.8104	23.153	26.2284	21.9383	13.5359	78.2082	11.018	47.0474	55.232	64.471	95.4401	60.8291	71.6795	21.0749	16.1682	63.2647	87.948	79.0419	72.4843	90.3005	40.085	61.6447	72.3427	80.8905	57.3739	123.385	64.3876	32.19	53.2602	71.0448	26.996	69.4357	53.048	65.5735	30.0129	53.7297	8.80558	35.8759	52.9449	25.5121	24.2084	74.8509	31.1439	67.3435	30.1403
GPR25	5.98249	24.863	43.1241	5.31726	24.3335	6.90522	26.8024	43.7551	35.5766	40.6723	50.5872	62.6832	15.8592	11.9422	72.7508	114.722	34.8114	9.54052	25.3947	16.0177	17.7773	9.79582	12.7794	34.3538	4.80056	50.9617	36.0356	40.1759	29.7669	19.7977	11.6751	6.05689	7.17123	22.9287	19.6832	32.2192	16.6906	10.5776	6.3284	33.9624	34.48	23.7371	6.04285	15.8362	11.5394	31.5347	15.8067	58.5341	26.8121
GPR65	85.7789	162.386	71.4466	87.0331	167.411	46.713	110.329	74.1255	172.627	183.301	134.971	140.521	156.567	225.954	150.349	132.552	144.052	123.228	176.649	89.0889	208.45	264.868	265.794	77.4053	120.488	174.266	138.059	192.696	114.571	152.761	187.491	221.823	214.419	139.659	153.378	146.128	216.854	183.302	77.8843	143.458	219.33	131.597	99.0394	167.3	94.4676	178.93	172.064	205.654	109.707
GRAP2	8.75997	12.687	6.71745	11.5984	6.01656	7.651	10.2085	6.40514	8.82371	9.61097	8.3959	7.53067	9.98789	7.85355	6.98037	8.61354	11.2307	9.95031	8.40017	9.96079	11.6293	33.7601	7.45782	3.86398	13.356	5.24008	5.91596	6.5085	5.30427	12.9905	6.50954	7.4219	6.18601	5.00914	4.47944	13.9085	5.6873	10.0098	32.8601	6.16018	7.50841	6.77044	6.70372	5.18633	20.8268	5.96794	4.27702	7.49712	9.50462
GUSBP11	212.203	3070.64	673.915	300.639	3172.27	747.2	28.82	1939.27	21610.3	2491.79	1790.24	648.452	9590.26	4354.63	153.892	584.973	711.929	501.365	370.612	242.914	71.0561	824.07	81.4533	631.996	730.372	422.96	6.17526	259.292	459.944	736.665	1736.94	757.707	184.398	374.21	769.778	356.275	267.319	2450.99	925.985	296.678	350.998	282.871	246.401	392.795	369.292	370.523	584.005	708.285	195.027
GYPE	96.8569	16.214	2.07758	38.4483	38.7169	37.6453	49.3391	4.61122	10.996	24.9185	26.4005	14.8542	78.7031	16.134	50.4361	73.4282	62.0576	8.01883	30.6744	27.6847	5.39803	30.1781	28.9213	69.6624	65.0599	48.6451	39.2067	9.30856	70.8246	25.0652	7.18807	11.9906	9.77386	9.34312	43.3048	7.91326	26.5391	9.30314	33.7881	54.7493	75.2406	48.6472	63.1451	26.2047	66.5283	60.3998	41.0679	57.2611	56.0058
GZMA	97.4542	195.06	144.294	11.667	247.982	136.141	81.0733	81.9896	326.593	51.1756	164.76	120.524	92.6222	147.746	62.3418	199.549	127.682	26.9967	193.412	268.284	177.735	130.809	190.83	174.653	183.382	210.218	180.302	183.736	212.231	365.6	144.783	268.745	452.45	336.424	224.578	363.628	208.788	154.47	212.044	309.264	113.554	182.943	118.156	66.373	227.024	209.532	122.794	122.237	238.929
GZMB	115.928	93.7824	142.464	109.006	18.0439	27.314	34.2236	99.2861	181.396	64.5156	72.2453	13.7693	81.9268	53.5818	171.041	93.9736	9.42451	86.7232	195.959	99.9676	135.558	97.9365	165.68	69.6855	61.8561	106.945	17.4036	91.3879	147.79	139.063	93.1609	195.046	224.08	149.298	15.7316	74.0375	117.551	14.3496	117.877	88.7857	96.5368	94.8488	91.6086	44.2706	94.6774	159.117	81.9158	78.2105	79.8196
GZMH	27.739	120.91	112.274	34.4537	149.864	95.2087	93.5161	22.5922	130.597	113.616	157.313	36.6348	60.9058	70.6552	174.862	182.152	59.1426	76.2915	180.719	125.649	95.7602	53.211	83.1342	41.8591	49.5298	95.2273	62.3414	67.0528	62.1105	183.534	48.1324	157.562	152.045	99.5202	32.3169	125.536	22.1657	17.8447	73.1307	94.9479	57.6265	93.9206	86.3551	7.5757	102.698	189.233	66.2792	123.184	103.662
GZMK	97.9719	228.583	237.045	47.8825	59.4907	105.085	165.701	52.5608	210.636	124.973	145.998	20.157	107.966	168.007	110.996	165.194	78.0558	157.21	127.539	209.976	93.2343	135.768	228.333	27.8483	99.7586	191.675	63.211	106.383	279.608	330.631	63.9113	272.764	129.627	164.363	113.87	188.807	101.98	187.876	234.611	210.1	86.7877	147.066	84.6557	21.911	148.777	163.885	113.469	85.5744	108.081
GZMM	8.35196	7.58924	13.7831	19.5929	25.5039	76.0879	49.3909	7.99285	26.8631	28.8131	5.91686	59.6873	35.3354	89.3867	27.1562	51.745	49.5765	4.37814	10.3085	139.283	5.83228	61.8883	6.26531	19.2094	11.1331	17.9387	21.872	8.60996	5.21632	6.19349	9.39499	10.8699	10.0213	9.68053	13.4409	9.75339	75.9413	25.3267	12.6741	23.8113	48.3219	16.1085	61.5363	28.8837	55.375	14.5257	46.8243	99.4273	12.9607
HAL	920.253	1010.41	1708.12	327.569	1398.08	2357.84	611.39	726.829	461.624	399.749	1559.72	694.167	906.393	888.599	518.823	1161.27	1338.12	851.551	926.334	1067.53	722.076	1016.26	1179.35	1097.44	1316.81	1164.86	2277.01	611.125	1119.58	1797.78	1285.45	795.42	1679.62	635.506	621.623	853.423	810.929	909.858	1577.81	896.511	602.624	1252.57	1735.12	894.639	1620.93	3166.65	1007.92	712.441	1704.85
HCK	365.073	311.446	344.943	193.082	394.04	313.101	302.737	270.247	345.068	316.162	407.679	263.295	335.421	493.131	205.409	349.935	255.188	385.742	412.335	166.672	187.141	357.428	218.61	314.867	408.859	432.133	363.062	233.764	221.568	425.6	250.909	372.013	420.987	383.018	309.395	290.947	369.92	214.488	222.579	366.721	368.952	523.686	359.462	353.167	406.884	270.403	291.793	397.673	274.785
HDC	484.383	261.271	256.637	453.914	574.119	356.296	417.805	440.269	444.954	738.542	346.862	333.291	365.032	304.336	152.744	539.258	323.116	622.819	341.528	302.784	364.307	280.756	431.993	279.12	287.885	601.888	177.724	297.749	262.285	241.413	239.288	246.491	256.846	243.631	237.741	273.645	181.6	301.388	229.465	570.629	879.388	744.917	469.496	1003.22	598.895	546.47	378.516	408.788	505.581
HESX1	61.3811	9.00141	3.74009	3.32756	22.5655	10.4783	79.4725	8.19205	73.3484	11.005	4.66144	5.53428	24.4153	24.0186	14.0137	6.42267	11.9847	5.73763	3.7973	63.2084	4.6009	6.92393	7.39099	3.29832	7.1633	22.1387	36.7531	7.33511	3.73765	33.5258	39.5692	8.39297	39.7022	28.0768	3.28329	4.27746	4.14579	4.89315	8.79096	23.9866	11.9763	8.40588	7.90942	23.1911	41.7554	5.56753	33.7408	8.90528	12.6512
HHEX	388.413	236.767	413.08	444.215	467.805	439.37	265.263	235.788	319.945	462.172	317.831	304.838	395.077	375.999	271.321	358.548	377.664	544.189	364.972	273.7	285.922	374.688	313.2	342.4	338.376	415.26	345.198	425.488	259.139	264.651	215.921	236.94	306.82	294.642	370.388	337.276	377.548	297.245	286.939	251.013	465.893	412.875	228.021	265.774	316.47	284.229	414.303	445.015	278.494
HIC1	107.862	136.685	111.151	197.786	192.771	184.987	27.6337	204.571	121.041	210.562	178.284	98.3187	141.505	209.753	77.3081	158.273	192.837	198.319	117.718	125.777	90.6375	94.7688	24.0255	97.0593	88.7164	78.8093	85.9575	123.257	91.681	17.8345	114.301	100.023	112.607	80.6935	92.0024	99.0521	160.522	99.1317	100.603	103.024	145.892	162.549	119.601	118.859	69.2444	89.8321	64.4768	114.814	116.157
HIST1H2AE	25.4454	135.441	42.8831	3.32107	90.4575	69.8718	15.1376	30.1669	46.4995	70.7332	76.9357	103.779	17.1878	106.345	131.726	121.909	118.837	20.1149	19.1688	116.812	94.9586	96.8641	107.79	134.917	128.014	49.6089	91.9815	78.655	159.303	135.139	263.07	182.891	118.066	148.941	196.429	143.143	71.0386	183.599	90.3325	56.8796	125.01	124.721	120.646	49.4443	184.572	108.724	56.6741	72.4045	138.393
HIST1H2BG	92.0032	194.693	127.666	10.6965	154.2	159.253	207.962	51.1982	195.803	157.05	142.916	148.56	25.5777	241.736	113.13	125.771	212.94	47.8457	61.0629	134.445	168.917	237.479	369.698	186.638	202.742	107.055	244.293	117.303	276.186	171.953	544.056	143.144	180.949	331.868	206.681	257.732	134.828	312.425	222.471	151.625	93.4853	146.535	133.65	97.708	150.084	119.895	129.306	141.968	136.488
HK3	27.4429	7.85914	8.4623	8.72262	13.4221	11.0453	13.1434	20.5508	19.8821	9.8461	9.61172	10.3719	12.3472	18.3178	16.7608	11.435	10.5469	17.833	8.87369	18.5176	10.6947	11.416	10.844	15.2903	11.3497	13.5188	19.3156	12.5335	10.7659	12.5407	13.1029	9.98319	26.5244	8.315	10.5237	13.7886	10.9629	14.5333	9.53688	19.7433	20.9606	16.2493	17.8966	13.6671	28.0687	17.3975	9.0898	16.4648	13.6353
HLA-DOB	108.931	132.671	132.202	183.453	123.011	133.9	64.7644	135.781	325.899	91.8835	214.78	190.36	141.116	276.119	80.4689	79.185	92.9793	106.832	238.012	292.59	177.325	226.679	169.255	88.741	96.299	372.537	231.09	150.935	179.723	251.463	109.204	143.526	149.85	152.16	181.998	187.472	207.15	151.564	228.31	195.344	202.94	210.183	210.373	216.268	274.678	250.697	173.336	193.575	132.726
HLA-DQA1	574.905	48.8713	5.72814	2464.08	978.414	3314.83	90.2025	95.583	4122.11	1485.63	106.678	24.7222	2666.75	64.4798	48.9741	2307.15	764.492	1845.01	3421.42	123.365	4292.98	2690.7	2829.38	1428.82	29.9425	5314.26	3374.38	12.1741	1223.78	3115.75	5971.01	1370.1	3618.53	9.97839	13.4766	5548.59	2769.91	4535.37	9.07744	2137.84	13.8326	6976.6	1908.3	3585.69	1852.8	4519.51	1045.77	3947.41	36.8412
HMGB3P30	9.81164	10.9811	4.74761	7.49421	6.26787	70.8989	16.7087	3.87457	50.9458	11.2174	35.9555	10.3749	10.6789	7.30712	34.9559	52.8571	37.3678	17.854	17.2462	40.598	35.5892	5.598	48.127	77.2086	21.125	5.3792	15.7945	8.47915	3.56157	3.16524	3.03676	41.6555	47.6761	5.3401	21.8562	27.3579	10.207	38.0914	54.1497	6.17127	3.07156	2.0065	22.1133	1.68771	8.09346	4.53327	12.0213	40.0072	10.2359
HNMT	354.458	228.404	315.357	320.565	343.017	271.726	366.515	358.568	357.031	342.123	263.348	298.482	257.412	273.619	298.171	346.982	302.43	226.668	324.043	320.378	472.881	525.818	399.277	284.657	358.794	404.121	301.376	327.686	374.051	403.689	340.458	336.997	480.566	340.96	304.195	408.982	431.795	325.211	444.669	367.808	325.905	400.476	248.984	334.06	357.532	314.714	390.81	403.807	299.866
HOXA1	237.401	300.06	261.135	298.045	179.378	264.123	324.94	295.191	317.897	248.728	230.5	338.451	236.308	265.959	340.155	352.243	392.21	263.865	310.317	263.846	338.831	224.542	286.232	252.399	289.117	173.51	354.637	264.594	225.975	283.219	277.539	270.235	234.166	361.343	182.89	301.609	243.023	521.194	382.131	203.33	192.706	179.737	229.023	261.594	133.224	212.851	195.696	218.448	236.232
HPGDS	1083.27	399.273	556.894	298.414	727.038	467.783	969.266	328.492	627.09	639.386	885.53	435.972	494.838	591.646	377.159	801.16	352.909	433.419	572.078	540.864	513.035	1121.42	938.56	812.11	721.6	1514.93	1057.75	809.281	750.332	799.933	833.655	578.601	1144.79	727.355	748.889	942.904	799.528	795.636	591	1206.41	944.587	963.725	691.689	1057.48	1042.16	896.27	689.982	1181.25	963.01
HPSE	181.66	259.071	298.735	168.503	167.411	303.108	298.834	185.232	233.108	207.625	266.958	306.471	315.405	172.54	169.641	114.062	333.138	281.317	281.631	360.295	190.01	216.799	95.855	133.021	270.916	140.678	239.963	213.576	321.358	323.193	320.192	204.861	177.917	214.647	176.942	215.081	254.069	275.503	229.026	306.769	237.403	229.663	430.299	270.574	341.55	367.624	247.305	316.614	137.256
HRH1	210.203	303.544	336.854	184.669	272.123	353.792	245.698	208.216	233.652	353.639	300.751	252.304	322.017	292.069	294.771	342.885	252.443	338.448	228.265	326.232	183.693	418.733	227.928	239.258	311.115	229.847	232.92	292.944	237.155	274.249	273.599	232.172	279.61	230.294	176.85	199.891	338.001	260.437	241.296	267.894	274.036	220.76	273.233	266.432	291.903	246.73	454.76	307.93	204.791
HSPA6	240.655	253.34	457.346	124.559	398.509	217.083	377.535	185.265	279.405	94.3629	180.548	203.724	256.519	171.548	162.936	368.368	169.825	130.837	343.046	143.686	140.105	182.86	20.1889	208.761	214.707	214.176	141.529	11.966	160.181	222.652	115.333	32.6489	190.344	154.149	117.094	111.39	135.029	158.305	137.886	190.069	23.0938	260.728	136.108	291.169	122.984	76.6549	138.362	103.868	30.3909
HTR2B	80.0171	52.7667	89.9958	32.8028	71.1195	2.04507	142.662	7.73172	48.1801	44.0718	63.6541	4.08949	114.148	52.2323	55.3859	56.1397	153.989	64.344	34.5503	80.7774	101.386	157.062	51.2798	23.0277	113.101	255.106	65.8734	41.9751	86.8362	57.0822	97.651	13.8018	95.5821	108.267	72.1905	86.7122	100.79	62.8746	44.1783	56.4754	35.0291	49.1453	109.355	71.3879	125.813	33.5394	213.195	152.511	73.8005
ICA1	216.004	172.954	177.978	276.247	217.966	174.383	127.257	211.236	112.258	179.977	180.875	201.355	125.963	158.641	176.709	222	170.513	173.096	195.634	133.073	150.842	238.842	105.893	163.443	216.188	146.636	177.67	187.397	156.712	204.526	172.457	170.257	184.2	199.907	186.214	162.198	175.839	180.729	202.379	184.571	206.271	182.036	129.603	164.858	192.578	200.624	134.481	160.964	171.221
ICOS	6.19373	22.4387	6.04767	2.16491	14.5324	7.53099	42.5768	3.41375	6.41295	11.6777	26.2022	3.17554	4.25639	15.7024	21.6303	11.487	3.72714	4.33613	3.62773	23.5464	6.51029	17.4453	17.1807	38.5997	24.1953	5.21116	6.52436	16.226	14.3961	5.50891	2.18256	10.636	3.725	35.1772	3.22678	44.1027	7.15686	5.08805	38.5517	10.0669	8.26883	28.4143	13.6101	5.93506	23.9889	12.5794	4.60691	30.6571	4.89144
IDO1	88.4206	107.232	126.575	39.9939	59.8959	116.928	143.647	135.12	100.922	27.6262	93.7559	15.032	36.9681	57.6954	157.876	96.311	79.6594	81.3473	189.67	77.143	77.789	19.0051	59.3958	83.1749	122.527	114.973	54.359	55.2691	44.404	187.712	110.636	53.9371	162.547	72.7254	17.7307	113.322	115.074	76.0373	85.6857	86.7323	88.0039	103.098	87.2567	102.585	95.0364	103.163	122.557	100.115	109.26
IFI44L	174.048	71.281	218.073	233.635	380.335	291.586	114.671	180.546	109.144	137.467	190.411	141.833	230.81	136.917	132.943	151.78	198.464	602.387	469.658	73.7846	128.746	134.734	124.865	122.819	82.1932	297.666	59.0609	69.4414	235.096	96.587	67.6863	227.1	282.332	121.644	142.709	471.235	156.849	41.8863	7.26277	523.58	515.447	556.414	311.484	239.443	452.52	354.698	437.559	478.013	361.753
IFNA10	15.4688	64.4085	49.2171	18.6136	0.978327	3.0579	3.09823	5.25653	6.19057	29.7066	3.8748	1.36053	11.5388	3.16301	4.0822	53.0542	3.44711	23.919	4.64387	7.28609	3.41765	29.8965	3.14257	1.95103	4.3966	11.6158	137.528	4.94681	2.17464	4.28491	3.14982	1.83589	8.79846	2.88769	2.92419	3.3122	16.6046	2.58941	4.45082	53.8899	42.4758	3.62503	67.8881	15.2835	90.4047	5.78514	4.86197	5.3637	3.90681
IFNG	4.70025	39.436	17.7371	42.4916	44.6733	15.0897	70.329	99.1979	42.2967	13.2981	36.413	6.50882	49.019	28.8806	6.16225	68.5821	35.7652	51.4114	19.0321	50.8187	18.1242	32.2223	35.2453	24.6213	15.8894	23.3349	44.9969	49.3119	4.49611	6.03368	39.2081	36.7949	62.1896	60.9543	22.1705	44.0189	17.0821	32.4327	8.32487	26.4287	10.3062	25.3486	36.1703	25.0607	8.0528	8.17193	18.8367	7.9935	7.4512
IGHD	56.6384	260.291	9.24142	14.7705	122.544	60.607	17.9045	7.11758	173.436	50.4227	38.5964	11.3738	205.567	195.778	8.49598	17.6851	13.1425	61.4011	89.0168	82.7712	12.2956	19.7517	7.15019	6.60545	16.6605	100.332	41.5394	8.02824	9.18399	36.8652	82.292	65.6328	43.3622	43.114	47.3937	40.7535	8.19977	80.0817	93.2695	15.1075	11.0628	10.9721	18.2723	4.14836	27.1698	15.296	27.0325	9.8552	8.12478
IGHE	11.4748	16.094	10.3369	10.2124	31.8241	34.4321	25.4842	19.8781	15.3434	13.2734	18.7182	9.37145	11.0306	10.259	10.9369	9.01182	10.5953	40.3037	7.51952	16.9666	21.5224	19.7094	126.865	15.6407	23.849	21.382	10.7918	5.32546	15.7465	7.92581	19.6312	11.944	8.35812	10.1896	33.2518	7.74152	61.9885	16.7689	22.7095	8.39501	8.35262	10.7891	12.9743	4.76946	7.9671	6.49499	6.35687	16.0627	21.3394
IGHM	86.4416	28.0915	27.4482	109.781	104.415	186.347	48.4301	136.774	544.397	83.3592	183.918	182.333	89.6704	251.451	157.663	182.709	78.2866	39.2407	184.567	42.1974	55.8527	32.7407	23.9569	93.8599	94.3383	179.436	130.036	92.9657	219.546	100.9	123.951	309.791	28.2535	105.097	108.618	96.9259	72.966	66.3542	50.0655	142.276	279.241	152.172	88.8328	75.4228	379.276	97.9432	108.14	84.6564	108.75
IGKC	1304.05	7964.88	2288.04	1352.93	10881.7	4487.03	528.545	4690.38	47603.6	8704.6	5810.28	3011	30954.4	13417.7	1444.48	1762.11	2359.52	2321.82	1456.56	1900.4	848.393	2343.69	636.608	3137.22	5031.39	2563.62	425.389	3965.53	4073.22	4654.74	9879.13	7552.5	3124.92	4974.24	2142.1	5381.07	2168.22	19025.7	5758.33	568.208	982.372	1779.34	2026.71	3653.35	2587.74	2025.61	5292.72	3572.34	1110.15
IGLL3P	4.17104	800.675	151.959	3.22705	854.302	267.407	3.78396	631.136	10251	854.938	403.13	137.065	3472.5	1871.34	61.712	122.042	221.693	102.67	50.1701	132.291	69.3855	220.561	2.99277	117.059	122.912	106.313	4.36003	18.8491	81.2724	159.878	313.645	113.443	81.5654	132.26	281.318	164.9	198.76	655.649	296.676	3.60835	4.14674	6.50301	52.8245	2.6428	21.506	46.6919	148	151.559	2.28546
IGSF6	165.323	68.5725	97.5614	48.4741	180.202	65.9685	233.573	176.376	275.546	100.985	199.079	88.0284	120.228	238.767	107.011	139.883	73.4379	66.1598	179.168	173.009	188.376	280.884	244.53	89.8924	170.56	242.939	289.011	166.338	262.43	290.464	262.884	183.268	283.631	154.528	246.285	200.42	187.935	181.236	102.347	151.133	122.855	162.594	246.268	306.303	104.95	137.151	252.065	132.082	215.268
IL12B	60.5321	1.01614	44.2246	59.4297	1.1618	52.8192	72.6494	6.22651	25.7021	43.6084	13.281	2.40441	47.9662	26.1534	2.22468	27.7612	40.321	15.3234	33.4527	4.2139	35.9612	6.94683	6.82416	17.4229	63.7764	10.9185	56.4088	14.6901	2.11532	60.2583	56.8284	28.8554	12.4563	19.0156	25.2743	6.37265	30.7892	28.4075	37.2366	32.783	3.89176	41.4456	20.5209	15.5765	55.5591	38.5463	29.7873	24.3535	5.4744
IL12RB2	55.5824	62.2126	83.3831	85.8642	51.8772	57.9831	166.112	195.171	76.1133	140.408	41.0205	111.4	63.5244	130.312	69.4442	103.014	25.4977	78.9786	113.903	5.49834	21.1486	26.062	56.4472	73.9586	28.7425	75.0494	58.2557	105.018	48.2916	93.7687	81.6887	52.434	111.929	56.3174	83.9619	46.8167	31.2599	62.3692	102.948	65.1933	58.0788	80.7729	108.736	59.1338	155.31	68.634	63.5866	84.9941	65.6216
IL17A	11.1055	2.99011	4.73212	5.04251	4.94675	11.0065	7.72469	6.66159	54.1316	11.9198	1.75035	6.91907	11.3796	3.36269	11.4726	3.72905	22.5262	8.44835	7.6209	37.2047	5.45915	3.7055	4.90923	4.7066	15.5948	5.19703	14.3856	3.2997	7.68725	5.14745	11.9058	9.31069	3.61314	2.90419	10.0424	6.44842	14.9013	8.10386	4.49587	3.32385	5.89933	3.27925	5.93418	6.01999	10.7696	8.28814	4.46629	5.46683	27.5757
IL18R1	102.911	162.478	68.9021	148.528	201.182	110.896	147.852	103.853	127.111	79.2726	115.156	77.5994	53.1813	80.8001	124.178	121.542	37.6266	143.579	135.186	24.7031	74.02	143.215	145.917	146.266	34.214	80.6123	190.737	119.651	202.493	195.844	153.09	79.288	179.541	189.267	125.042	128.871	154.928	114.262	186.852	208.189	168.178	200.35	129.163	197.388	103.742	172.273	184.53	229.709	137.292
IL18RAP	109.477	53.3396	6.26009	23.1966	138.693	32.9331	90.3528	31.0746	62.7528	66.6374	19.8995	82.9293	27.1651	34.7684	70.9639	62.5703	69.5958	15.6491	25.8072	26.3827	72.4109	16.7331	32.0043	26.7843	12.8982	23.7707	80.0338	9.03343	119.859	48.7056	14.7853	88.4895	97.5517	104.688	11.8266	19.0089	95.6579	28.0202	66.1558	108.235	24.4833	47.5562	17.3019	62.9626	66.1206	80.466	60.412	60.7361	63.4263
IL1A	100.903	74.0425	178.976	13.6196	209.101	134.11	79.6921	45.8684	114.693	9.07958	103.283	20.3211	180.557	199.711	62.8612	97.1564	80.7463	111.801	83.0019	110.179	104.288	166.169	143.699	58.7208	103.443	13.4155	110.042	9.95762	79.7549	45.1524	100.099	109.661	77.7292	151.384	86.8157	61.6266	174.958	173.494	133.605	86.1209	70.2506	120.326	54.1553	118.727	67.4074	119.801	96.4916	35.0592	89.1569
IL1B	101.487	247.963	149.795	142.52	143.465	97.9735	229.289	72.8318	151.193	158.641	120.521	157.844	189.746	224.668	150.658	186.995	87.8238	157.606	152.205	115.46	147.87	176.227	169.302	94.1997	53.5424	108.596	81.6219	148.682	102.203	105.964	217.337	252.923	148.788	139.557	142.855	130.579	115.104	123.427	60.588	113.247	131.799	79.8027	87.9346	81.0571	103.938	72.1155	127.793	99.8973	147.113
IL1RL1	75.4556	63.8628	86.0747	68.5322	112.563	87.5386	130.038	118.669	123.195	109.545	75.6984	42.5291	106.545	69.9139	94.2305	18.8619	102.848	93.105	110.633	37.9798	63.0039	126.784	83.053	67.1732	95.0335	150.954	117.274	111.816	28.9855	100.439	102.334	69.1077	95.9713	70.1697	92.3777	73.6122	95.5823	97.0539	37.5119	82.2124	127.326	89.7929	69.0279	76.0008	124.657	144.964	61.5348	90.4999	87.5558
IL21	99.8615	13.1921	48.96	108.369	25.4292	117.598	71.1014	10.316	13.1624	156.542	7.6222	55.8675	91.3807	31.1902	204.784	81.0758	80.2633	64.49	36.5906	95.4795	19.9799	10.1149	48.6474	5.15551	15.7206	21.269	78.6876	8.02948	8.6805	45.0287	66.0696	103.134	8.1925	25.4173	9.3998	8.45531	16.7483	5.27493	47.0094	34.4282	31.7773	27.6462	49.3263	17.768	71.8264	41.2375	2.28662	28.3093	19.587
IL26	9.26635	3.40116	37.7331	3.25151	39.6078	1.51526	1.8743	9.81337	84.9986	37.172	44.4482	23.7634	6.38385	2.60069	36.1334	1.80399	22.0774	0.910616	3.6161	11.9736	3.69231	4.98434	22.9275	12.6967	9.43639	9.31165	34.4288	40.8285	9.92005	30.5033	46.4129	1.39296	6.70868	25.8787	3.7657	3.33802	27.1466	16.1957	37.8521	21.9011	30.2648	23.3586	20.268	3.48449	3.93913	2.60287	10.7918	6.18748	12.9736
IL2RA	26.9923	26.462	12.7189	50.6371	9.86224	67.4859	69.8184	17.537	17.0931	71.6217	88.357	84.6191	23.0143	78.2782	56.292	18.6956	56.8524	40.2584	13.5461	34.2288	44.5896	38.4471	79.1198	14.3499	16.942	39.3414	42.9259	31.6213	56.5097	78.0066	34.7039	38.1138	84.0271	49.934	78.5356	59.7238	68.2005	62.9389	77.1766	54.3921	41.9319	59.2617	81.4195	55.2823	89.5516	52.202	63.9684	83.7287	61.8077
IL2RB	211.486	331.277	412.731	289.116	575.017	538.45	517.981	582.376	232.808	391.955	467.242	325.089	379.812	308.333	581.626	316.725	269.04	514.818	376.415	353.936	236.536	242.243	176.604	175.145	321.339	161.522	309.308	451.188	372.883	356.197	412.696	391.402	438.145	400.733	155.124	222.493	291.981	209.844	192.089	379.512	223.031	402.929	398.787	286.276	399.943	296.183	391.401	298.5	271.498
IL3	3.74224	53.5404	1.98204	5.99784	3.52499	27.588	69.9403	9.08053	4.3254	3.04003	6.25456	5.68333	19.2745	1.98608	2.28836	54.8849	4.21063	70.3401	6.4339	15.4313	3.61823	4.09961	4.48832	3.03165	35.5718	1.89964	3.56332	9.08898	15.8419	3.42518	3.0214	14.6884	2.27995	3.36471	4.62386	10.1488	3.22373	4.43442	11.0404	3.54958	2.51513	6.61088	3.67106	13.3769	30.3181	3.78435	2.55622	4.78612	3.97491
IL4	11.4972	19.5081	22.0725	7.23554	10.1863	29.1732	62.6065	13.0281	10.9611	28.1316	4.67461	8.74895	4.35774	25.3416	5.86209	14.2873	2.47785	2.40421	36.9004	7.69631	8.96908	5.52568	2.6925	22.0959	7.3432	6.95463	5.21078	62.225	39.4913	26.4212	7.67935	5.82557	10.0007	14.4942	33.2519	5.32266	5.77018	6.16859	64.3208	7.04091	19.4078	20.156	32.4175	2.56519	5.14341	32.8208	9.66425	22.4617	5.12185
IL4R	650.721	666.9	714.041	703.332	1062.18	782.699	479.107	563.664	600.242	923.954	850.548	805.719	793.181	871.824	579.75	868.716	925.956	1072.36	821.381	669.318	342.114	422.998	342.863	631.619	518.345	901.559	489.035	557.834	598.143	408.619	568.279	604.962	609.967	536.778	486.491	426.38	581.286	603.976	616.689	611.046	536.555	791.886	494.589	518.814	585.956	481.721	377.723	369.913	615.626
IL5	5.59438	40.232	3.21012	1.66969	57.193	22.0229	11.6473	11.986	6.09453	8.51284	12.7137	9.62452	32.3944	5.3462	10.3931	5.0912	6.23429	8.85719	2.33276	8.33327	34.4872	52.8848	6.46251	7.20853	3.09794	5.32191	61.6234	11.1322	23.1787	4.27141	2.85732	4.25281	8.54778	27.5903	2.91282	3.95138	5.55877	2.7978	2.31197	7.49761	4.06968	6.00337	39.0486	12.1167	24.9883	26.8133	23.9386	3.82555	3.18462
IL5RA	15.4471	14.3159	10.931	10.8148	39.8936	22.9911	16.5214	30.389	78.8917	19.6198	38.6274	10.0821	53.6024	36.3751	47.4646	56.5191	41.4399	14.4916	40.2442	36.9446	43.2396	19.7365	16.3078	42.257	47.7406	30.9162	26.7168	13.2854	30.4615	28.9255	52.3359	17.7731	22.4505	13.0597	38.5826	25.2718	20.3986	11.7005	52.9545	26.9686	44.4864	13.6486	35.8738	22.4367	20.9135	57.4545	23.3431	55.2143	43.2221
IL7	339.284	242.065	330.966	184.174	340.005	289.609	568.194	278.769	470.907	313.402	262.447	222.416	199.13	275.426	254.52	385.466	284.319	268.607	237.688	758.48	878.077	791.782	1384.15	435.187	867.875	842.742	704.693	930.454	867.506	802.763	942.975	619.349	678.58	659.372	634.488	744.021	857.275	558.563	619.034	471.22	224.331	293.034	449.304	549.001	244.756	318.8	565.285	272.496	262.418
IL7R	149.044	342.308	273.744	159.231	418.259	478.192	97.1756	782.894	660.129	631.418	335.358	431.983	338.616	707.254	336.068	394.351	225.737	680.892	156.431	350.912	335.664	728.66	770.013	283.188	452.546	474.445	102.165	353.935	260.491	586.878	311.53	360.277	758.821	552.65	450.874	472.22	622.672	560.52	555.527	265.217	287.363	233.419	161.628	326.039	216.132	130.648	460.205	249.008	136.979
IL9	3.49781	5.46192	5.94754	23.467	5.63655	10.3799	12.357	2.7499	10.2837	6.19905	6.30194	4.06832	9.87377	2.12767	9.05678	30.3196	35.3571	96.0139	58.7162	71.4038	6.55454	29.1278	4.9036	1.95266	18.1634	5.33492	61.6133	2.94996	3.99858	5.23208	58.4308	4.06898	3.52957	1.14715	4.53221	30.2886	1.49933	1.57803	5.80532	2.1588	7.32872	3.56372	32.3966	11.5404	2.95926	8.42301	2.86285	8.95098	2.26279
IRF8	635.707	654.954	530.928	559.335	772.439	821.199	519.361	619.832	782.778	613.931	889.218	659.759	686.442	586.493	245.013	671.808	537.499	822.396	890.083	468.637	551.126	679.791	754.383	760.657	492.098	916.793	806.71	723.61	893.678	719.313	619.475	693.151	803.494	933.737	532.417	766.372	978.946	698.744	655.92	689.791	1032.21	750.311	897.132	770.629	804.473	991.476	933.552	634.284	667.146
ITK	124.998	132.311	165.668	120.963	170.79	189.407	165.67	305.788	260.035	185.818	197.671	151.414	138.991	289.315	118.046	216.381	167.117	321.097	145.91	112.316	125.796	191.221	211.797	136.367	217.646	120.172	80.9522	227.871	172.008	187.199	107.886	147.274	259.255	233.601	183.488	229.933	260.557	184.2	155.526	182.361	295.396	208.916	205.164	223.771	198.933	228.568	229.126	200.609	148.417
KCNG2	17.25	3.45914	24.0766	18.3004	3.13509	7.72206	11.5562	12.0575	5.39762	3.94669	6.54527	10.606	18.3982	3.2482	6.83559	16.7926	8.61401	8.27061	6.88289	28.4958	2.91598	5.98313	4.81735	16.1502	6.98193	10.9078	20.7997	6.02211	7.58745	8.90086	7.4003	7.06005	5.28811	5.16445	8.97247	6.39071	4.87747	3.229	5.77663	4.63733	2.94767	2.02697	2.26357	2.20584	4.16843	3.20353	3.09524	5.58534	3.35236
KIAA0754	81.4964	26.2305	73.2403	73.4666	89.9076	74.8019	107.914	36.7518	223.043	40.0565	110.203	122.836	9.92754	43.7354	134.067	52.2962	66.404	31.3136	67.4729	117.587	117.118	79.5852	90.2747	154.267	150.062	124.177	133.99	142.248	199.576	251.687	145.25	160.977	193.2	170.283	149.403	126.301	79.0962	106.072	78.6344	160.857	158.988	117.592	128.585	144.489	135.737	145.535	244.614	241.059	97.6304
KIR2DL1	75.3502	3.32294	32.0554	3.89764	2.51781	5.92482	44.6026	76.8775	86.3871	33.1353	34.4372	5.9322	3.22087	53.1119	21.1491	2.00806	92.5882	14.2669	6.25861	4.06474	51.7648	4.88362	5.00136	1.19502	71.395	2.58836	36.5898	5.4066	20.9443	18.0542	93.3519	1.75143	96.1504	2.99959	3.15241	2.3434	3.83113	14.5079	5.54843	5.39495	4.14472	67.9053	3.70644	4.52441	5.73233	5.00958	3.26483	5.27328	3.66445
KIR2DL4	71.6641	30.8835	5.01747	39.5553	52.1247	83.3867	92.7544	64.2131	26.1492	60.4812	44.6587	15.0487	93.8918	33.972	75.0407	55.0126	48.8226	85.9003	52.841	80.8032	80.1832	31.9399	58.1212	48.996	90.0821	49.1137	77.221	19.4796	48.5182	72.5592	62.8525	55.1236	38.8781	57.2384	61.1634	52.5811	62.1959	48.2795	61.7847	46.891	50.4325	56.2786	36.0899	34.0759	76.8169	54.1079	46.4549	46.4806	37.8091
KIR2DS4	97.6725	63.6868	58.0164	41.4747	70.0633	114.205	113.796	25.8669	79.015	120.458	106.451	64.7648	36.5259	35.7163	12.2255	87.6726	34.4717	64.8756	84.1243	67.3837	4.35311	24.6672	64.4618	32.6083	38.4799	39.7332	93.2679	16.325	15.1526	5.56246	23.9858	25.6181	14.9739	14.756	59.9938	12.4862	14.9375	18.9741	70.4618	17.598	59.8455	12.6444	12.7363	17.8331	58.2042	46.6023	51.4086	10.4921	28.9264
KIR3DL2	24.6124	4.77505	10.8819	10.2004	7.30626	17.898	14.5838	6.55938	10.6757	7.88427	8.82209	10.3615	7.79582	6.62239	11.2565	7.22399	5.91449	12.7396	8.87956	10.5113	11.7539	10.8585	9.0108	6.1165	21.5311	29.7576	7.67149	9.87277	6.11487	9.81916	13.5041	70.3501	5.80295	5.259	4.33829	14.9878	6.77412	27.512	7.23346	7.24386	8.91769	6.75693	10.1302	5.10861	11.7978	7.67557	4.54458	7.46744	6.68521
KLRB1	49.4937	135.988	127.616	87.9905	254.931	6.80938	96.9914	29.2325	144.286	143.808	170.106	5.51353	178.522	232.969	155.873	70.3141	116.609	40.6825	209.419	91.6679	267.135	175.461	214.911	127.17	132.741	146.661	68.7806	250.343	122.492	288.836	253.76	155.745	212.472	229.751	99.8046	134.705	98.8133	96.3354	178.175	57.3568	62.2144	183.389	50.9354	68.9208	135.867	102.593	76.0147	79.7716	124.997
KLRC3	4.06034	6.63762	6.65291	60.228	49.688	69.7219	67.1295	64.7332	3.93418	6.90867	4.4247	23.2396	6.96399	10.5185	41.569	5.11054	32.4331	77.1739	6.63716	7.90013	58.2223	5.61235	16.9677	31.9869	10.8975	62.8636	12.0938	5.38205	3.39301	32.9162	78.0378	9.97991	43.6733	54.7318	10.8846	4.65125	11.4758	50.4986	41.6692	33.4948	6.83203	15.2633	5.31747	20.2315	41.9938	6.6621	25.8234	4.51146	23.2826
KLRC4	39.2829	19.4927	0.973479	0.722871	18.0486	101.707	43.0858	84.9229	10.0369	37.2958	35.6666	5.05436	29.2365	68.5365	76.329	3.32369	52.2773	0.412205	0.291155	3.4987	10.9166	10.3007	4.14653	19.8282	32.2222	42.14	43.4732	0.296703	0.594094	37.9721	24.192	29.7435	0.63454	28.3487	12.2603	15.2925	0.150254	43.8274	2.70008	12.3201	24.0495	0.545658	22.8374	8.37838	38.9443	21.86	8.56597	9.45573	33.2105
KLRD1	38.1158	14.5164	12.941	7.54629	33.0718	72.5306	9.94188	49.5621	72.2571	15.6894	15.9203	45.9942	59.7528	8.55489	14.7782	7.51777	17.025	12.6446	10.3343	10.9109	16.7024	16.8737	13.763	9.63513	36.8911	15.079	16.0751	14.7891	11.2461	36.5762	82.132	89.5637	68.5655	24.6493	26.9044	11.4745	41.5733	9.3999	40.9009	31.3447	18.2997	41.0591	23.2787	22.3981	54.1936	8.00994	24.4216	9.71429	15.3244
KLRF1	79.5684	123.049	97.643	160.353	139.607	12.1496	26.9923	136.707	283.663	66.5288	143	114.424	186.781	167.519	111.087	136.192	194.027	154.695	44.6773	107.462	164.278	113.608	74.6542	150.503	159.498	323.154	113.175	201.356	166.43	242.887	150.297	189.177	142.107	159.407	89.5133	187.058	94.3678	121.12	119.855	91.1394	101.15	100.56	97.3137	134.027	127.59	80.4764	122.785	110.732	158.229
KLRG1	224.62	83.7066	126.917	78.4677	186.596	116.046	125.557	62.0696	168.844	152.099	146.287	105.213	189.024	151.893	90.0496	6.92513	99.7032	195.061	79.1584	140.825	59.4238	118.585	33.7056	63.7635	30.471	67.0057	4.40495	126.384	60.4946	160.708	109.493	42.8523	144.714	96.6588	69.4488	111.12	27.5261	116.867	106.395	126.201	136.208	74.4927	51.2536	112.999	138.196	122.315	68.9289	108.949	104.356
KRT18P50	19.5858	41.1742	3.59627	3.6626	2.53086	6.92514	5.18741	5.23045	5.24631	7.11279	6.68625	24.6437	6.83051	3.6472	92.9411	9.93454	4.18233	4.55225	3.04653	69.856	5.63816	4.67915	4.23446	4.72749	42.3368	4.94185	3.77176	4.85972	3.60096	5.77989	4.82401	3.69659	5.66729	6.81019	13.5175	4.40073	4.02215	4.42282	4.84273	4.4592	4.30273	3.64385	4.56819	3.18639	6.03183	4.13276	2.87431	5.49	4.25239
KYNU	129.342	115.1	91.9118	102.971	131.889	73.722	62.791	121.408	132.465	86.1927	154.332	101.991	136.259	67.9183	93.8738	119.643	108.3	92.6117	160.079	24.5121	111.658	160.699	116.87	117.419	117.047	178.123	125.187	154.299	141.657	147.333	152.31	151.607	148.709	134.238	169.455	140.143	140.916	115.237	108.882	166.311	121.059	103.557	95.3478	85.3772	139.601	114.496	113.883	83.5745	88.8925
LAG3	5.50253	50.2302	3.14464	6.08154	21.1001	5.0492	13.2469	29.6735	208.245	3.12453	71.2019	99.389	11.1775	58.2723	3.96538	51.8071	86.2999	4.05733	6.20716	5.76883	23.258	4.31355	27.5754	14.6067	98.8106	41.1207	42.7697	4.94049	4.5779	15.5244	28.9178	24.6836	3.81658	33.9695	58.6852	4.63902	3.27035	100.838	3.07776	56.4302	72.3999	49.8568	119.87	55.454	49.4694	78.294	35.0006	90.1482	67.9052
LAIR2	96.7994	5.10727	67.9422	106.974	51.6048	147.992	65.4582	150.851	87.6723	110.686	146.351	19.0941	121.484	102.441	161.205	79.3099	82.731	75.0395	63.6333	170.187	41.7175	162.705	73.3641	81.3006	140.144	75.051	63.1583	74.7864	122.83	130.723	63.6384	10.7673	152.355	98.4699	72.1552	76.1856	62.9469	155.411	84.6954	89.8777	57.6242	83.5797	60.5177	56.9193	128.852	95.6119	60.6637	55.2368	60.6465
LAMP3	561.636	897.921	718.331	629.768	569.548	726.062	656.853	447.193	579.655	665.837	575.314	747.123	873.902	920.478	797.196	581.115	769.307	556.039	604.576	974.292	474.957	400.261	457.002	448.228	927.217	466.445	655.714	524.061	987.151	1090.86	624.688	685.127	852.895	751.14	464.206	446.766	799.313	602.954	513.894	448.176	386.661	952.942	582.015	393.878	837.561	646.748	575.927	595.828	663.185
LAT	125.978	146.225	142.017	129.418	306.574	139.195	158.006	195.287	268.578	222.277	207.016	96.0651	156.995	176.014	107.955	207.599	48.1738	262.203	184.064	134.737	126.002	151.098	120.124	101.485	86.535	216.521	93.0885	145.816	108.528	170.446	105.481	118.729	143.781	148.803	113.987	70.8764	149.636	132.6	122.746	208.997	142.032	181.688	157.887	225.546	182.377	218.774	178.016	155.046	156.703
LCK	83.2598	77.7238	108.319	96.4344	164.169	155.742	116.175	208.712	311.187	153.648	141.26	130.164	112.53	333.076	88.6296	183.237	161.464	261.552	177.651	131.869	80.4619	154.573	169.011	91.63	108.62	259.793	83.3586	138.087	153.727	184.374	105.133	189.773	278.1	229.393	193.722	286.484	175.703	187.594	172.04	193.671	147.439	154.744	137.918	152.072	71.368	126.138	186.004	98.5457	126.587
LEF1	159.905	68.4978	138.31	109.483	87.9204	135.931	66.5928	168.116	119.033	84.4131	94.4858	201.161	118.551	114.399	130.565	132.311	59.6269	140.462	120.632	99.3778	179.485	164.976	166.072	129.574	97.6368	76.2314	97.1464	135.281	166.228	148.183	169.929	161.417	111.223	128.239	116.304	104.015	166.208	112.783	117.947	72.9321	74.477	70.8237	118.853	72.8494	69.7416	88.7077	56.6402	83.1961	75.624
LHCGR	38.4155	3.03466	22.8247	25.8015	96.3666	5.21708	15.8237	28.4328	13.5637	12.5158	56.3827	85.0322	2.54805	4.25421	39.541	27.9855	6.5908	59.549	29.6624	12.8566	31.3555	69.9875	61.9368	58.7551	25.5396	62.3648	8.67517	63.3423	107.907	5.76663	40.9321	23.9329	138.428	9.31694	38.7715	66.9238	46.1561	55.3633	70.4353	74.3791	132.548	81.8819	41.91	68.1873	138.272	61.8007	75.493	116.208	84.111
LILRA2	29.4601	54.9848	51.5965	11.7808	66.6524	25.3319	85.5154	16.6731	19.263	11.3124	85.3697	30.0547	40.0901	48.2313	14.7707	66.4132	65.2559	44.1838	64.3448	18.8338	12.1027	59.5242	31.1584	26.2847	12.8879	7.36736	14.33	53.253	10.9578	28.2098	71.6859	17.5474	13.5183	27.2237	53.0003	48.982	54.979	8.74958	23.6335	27.6985	52.5681	54.236	39.4859	37.9986	22.3709	25.8201	53.089	19.935	30.7607
LILRA4	14.5743	6.1528	5.79968	55.3682	12.1112	8.42683	54.5943	7.7854	11.8688	5.56273	20.5316	105.865	18.8773	9.98985	15.9587	10.6053	11.0828	106.425	38.5539	24.0054	27.5396	10.186	45.4139	4.53785	87.7593	73.8152	30.9425	29.3358	7.61245	18.3864	15.275	9.13946	29.3729	33.0952	13.6206	11.0215	53.8777	12.0863	26.8287	18.6551	16.2549	7.03811	14.757	5.39413	11.0318	8.39109	7.19051	11.7706	11.2726
LILRB2	99.965	120.068	95.7649	6.16488	145.353	120.935	65.0622	88.8258	108.9	108.611	107.671	95.3783	148.934	81.056	61.5581	114.06	147.426	102.579	99.5564	62.7006	63.4831	111.286	77.4921	97.7019	95.9328	51.0575	155.496	67.7438	123.091	139.264	104.647	70.5013	118.488	38.9322	65.3586	87.7724	131.47	83.682	24.2778	74.0169	151.507	153.991	91.6964	132.946	146.105	143.54	114.624	165.483	87.019
LIME1	215.402	236.248	145.112	226.457	111.814	60.6936	156.411	212.947	110.194	214.197	99.1321	167.664	152.66	215.564	85.1087	104.814	125.091	226.374	206.657	53.5794	41.3091	67.2651	29.4154	106.329	115.549	84.9782	39.0748	108.372	93.1629	135.793	120.326	90.119	160.008	30.1071	128.413	149.065	24.9266	28.3869	109.83	169.368	133.645	149.639	72.0863	162.767	151.416	87.9559	119.725	62.3507	136.861
LINC00597	137.245	97.7849	75.7476	99.944	105.934	104.315	187.137	103.592	254.403	134.611	71.1982	58.9815	79.725	83.7174	87.0736	121.721	107.122	80.4898	83.9846	114.049	135.844	152.854	175.269	154.862	195.897	242.283	108.434	266.05	207.778	203.303	193.893	143.503	251.671	161.786	190.702	163.322	102.075	68.1575	80.0199	176.235	191.197	90.5037	95.4324	152.046	238.928	123.879	225.546	181.011	126.28
LINC00921	89.498	60.8364	97.9741	113.693	10.8226	75.9525	102.926	85.9835	131.076	145.78	12.4578	9.80077	138.613	73.2296	107.858	106.789	53.6214	76.844	92.3353	69.8929	54.6124	5.13482	41.1059	60.6955	48.983	129.06	103.337	109.85	101.21	63.8375	92.0987	138.196	106.354	72.5664	74.7111	87.4237	87.7037	49.8115	108.862	82.7813	79.2501	98.8719	44.1842	85.1609	122.688	68.9393	93.0918	74.8642	95.3641
LRMP	204.781	179.364	223.909	137.714	346.605	156.009	126.275	129.002	236.414	185.014	196.959	154.623	211.961	150.647	173.227	171.189	276.689	84.8655	196.644	157.553	154.806	234.065	225.563	163.185	204.786	148.489	266.147	136.34	207.598	201.515	172.19	180.443	160.595	125.479	160.072	199.517	143.553	145.35	223.627	208.277	257.254	217.023	162.601	197.817	127.165	189.726	169.936	153.887	134.403
LST1	418.94	423.628	394.051	330.282	518.381	374.86	478.592	589.079	611.189	402.295	613.738	405.09	461.614	622.285	311.164	394.356	336.598	429.867	490.126	332.294	332.623	387.252	374.271	406.312	468.489	775.927	433.815	422.097	525.573	662.501	614.745	547.145	630.151	482.239	601.67	437.584	714.889	512.976	485.281	374.521	487.471	361.751	321.963	338.19	597.345	511.997	391.227	366.566	383.296
LTA	9.00166	13.5113	8.23978	16.7497	21.9075	6.59229	6.70998	6.87392	10.7229	9.40739	4.65115	14.0428	13.101	12.1478	14.8807	5.22134	14.2988	7.1979	10.8754	22.9677	9.0243	43.9345	11.3424	14.1086	12.2327	16.8988	6.77905	9.96592	11.3923	8.58072	4.83416	7.90825	7.29608	6.33235	6.17238	7.39326	27.3572	5.82547	7.62357	5.48584	8.18095	4.83463	8.45747	3.14673	8.64927	7.32019	4.90185	7.09903	5.17931
LTB	263.385	200.456	199.452	133.176	244.934	257.921	309.496	357.369	424.582	237.357	311.312	273.47	194.234	269.831	213.074	355.31	243.816	243.774	171.243	347.762	211.35	314.185	237.596	174.218	200.064	461.025	197.774	194.456	281.982	441.093	145.434	271.649	360.697	310.976	281.299	250.05	290.338	212.211	176.552	415.038	267.215	461.801	343.314	236.406	317.559	329.065	233.645	170.868	303.345
LTC4S	466.413	279.944	213.1	153.829	272.754	320.879	293.408	449.477	600.698	398.892	389.334	265.154	357.621	235.514	178.677	293.617	280.782	318.575	267.468	231.802	224.859	345.115	232.172	360.932	231.207	531.614	318.282	166.654	346.172	341.866	268.508	248.901	456.769	311.585	349.934	308.891	414.416	300.061	243.273	374.128	365.103	487.747	296.877	320.436	359.953	392.893	394.927	446.464	378.14
LY86	437.188	419.346	581.245	389.879	502.79	490.079	312.803	490.474	306.829	448.859	486.16	470.573	504.642	465.795	315.185	455.976	384.474	472.226	315.716	503.539	388.352	528.868	417.09	460.244	474.668	725.814	486.314	390.082	649.612	740.367	638.184	468.943	571.239	364.018	614.557	473.338	559.641	428.297	461.616	293.125	361.434	476.088	432.144	339.35	416.89	426.809	331.532	433.079	320.654
LY9	71.9695	99.4037	31.2958	83.3534	74.0757	101.054	108.115	60.4929	150.209	61.2476	53.4173	86.2435	44.9054	149.163	76.1277	51.7011	66.1111	65.2789	52.4512	159.443	86.7599	59.4335	76.9059	79.3881	89.5798	81.6125	48.7884	58.9483	79.4678	86.6649	100.336	79.5009	98.3598	74.8868	60.3402	76.4422	92.8786	100.461	74.0521	82.693	83.7011	48.6673	35.7153	103.28	84.4333	66.6997	83.8072	58.7276	55.0411
MAGEA11	21.7334	21.1344	21.576	49.3371	2.17129	3.51948	44.3083	10.231	4.05553	47.8019	18.2789	7.57232	66.5466	2.72234	13.012	56.0034	5.39525	41.4522	3.55246	9.8656	13.8299	7.66337	26.2587	62.4117	12.3424	1.72367	4.87935	11.5592	59.3729	9.11573	102.952	136.735	5.59844	17.032	73.6781	70.3488	4.84768	14.4332	16.9241	38.068	54.1111	6.15314	13.9629	3.73836	31.8579	34.2219	40.041	7.98758	63.0973
MAK	22.5774	5.40594	5.09364	7.74733	76.4975	5.72547	12.9476	9.07834	9.17015	12.8576	37.1317	52.7007	6.25767	28.0331	9.92067	47.5986	13.9006	12.5921	5.96804	23.6137	58.1809	71.288	36.9534	67.7611	51.0171	9.84415	43.9104	75.2658	9.38869	12.5256	35.9672	43.7196	53.8219	53.6318	70.3875	70.3155	58.745	52.8867	50.2134	10.7618	35.368	33.5165	12.0802	11.3221	42.165	10.2343	24.1171	24.7469	36.9845
MAN1A1	1566.36	916.388	1432.1	789.546	1548.83	1068.68	1313.57	933.701	1570.13	1797.49	1706.99	1129.54	1436.31	1110.33	1199.41	1133.18	1198.81	1449	881.042	1096.27	1363.47	2134.29	1184.63	1514.26	1802.14	2042.49	1415.12	1470.34	1106.95	1320.04	1166.84	1030.68	2044.75	1375.15	1323.7	1463.05	1576.21	1318.52	1739.9	1666.03	2586.18	1969.45	1402.6	2040.74	1787.73	2050.7	2458.43	2521.42	1824.51
MANEA	162.971	209.471	203.328	150.802	165.006	154.632	184.182	189.98	265.85	165.501	154.715	211.282	131.346	196.928	208.889	197.03	176.243	182.986	157.327	218.961	306.615	219.062	363.115	233.742	182.759	204.474	209.038	240.181	178.172	212.79	263.581	259.414	206.338	217.276	222.03	195.111	202.997	221.359	263.515	190.409	212.024	162.769	183.048	196.772	134.848	206.213	202.255	152.935	158.221
MAP3K13	185.22	169.17	138.799	196.377	146.128	188.664	176.733	205.01	135.224	190.762	148.718	154.109	106.628	205.478	153.46	220.004	166.307	144.534	177.24	212.841	146.382	164.261	163.378	164.721	194.701	147.237	139.421	186.091	144.382	185.869	136.509	171.058	105.966	177.458	133.857	168.991	137.109	187.351	174.136	168.681	125.253	109.893	107.584	115.19	133.418	159.733	108.53	138.335	142.231
MAP4K1	48.272	72.2919	117.178	164.987	177.873	68.1897	10.2408	114.787	178.61	124.186	155.764	71.905	137.924	178.647	142.239	82.2323	69.6762	180.28	114.324	52.1834	72.9001	40.2301	111.106	77.4155	32.6966	143.883	84.0379	69.0624	74.2691	83.9078	19.7068	83.1348	12.8704	83.9059	100.134	83.2082	40.5124	18.0895	74.0004	131.849	115.274	122.893	67.1614	112.701	146.249	130.959	97.0171	38.9574	59.5452
MAP4K2	98.0721	10.1704	17.3187	8.52594	26.9186	20.4121	11.7244	13.0147	10.099	8.84672	8.51427	9.38917	8.66992	7.15051	27.5665	8.93786	7.2389	60.6023	74.4782	27.4106	12.5056	13.7919	82.7616	19.8633	7.08294	5.54257	5.97339	31.372	5.95281	5.33203	4.89263	6.55215	5.19339	6.37865	6.16815	5.70332	6.3676	5.43123	7.08621	7.87205	9.15127	52.6636	13.9053	12.4367	9.35655	7.97702	14.09	8.8273	15.5068
MAP9	107.876	54.9011	71.6913	118.389	102.452	105.151	82.2218	130.958	58.0382	40.1056	102.132	108.716	99.0581	127.047	82.7372	56.9595	72.1494	100.615	123.321	63.8378	93.5692	143.534	130.631	72.8018	95.8083	132.04	120.66	95.2167	100.71	98.0899	116.764	102.295	117.226	108.279	88.1803	118.614	100.398	82.0016	123.089	126.139	116.6	148.307	88.0233	101.126	115.142	97.9904	124.962	109.136	110.311
2021-03-03	287.572	332.407	224.187	218.514	278.699	295.925	349.572	156.388	406.519	274.685	243.228	294.921	279.465	333.532	203.698	328.466	317.099	182.659	243.272	358.154	306.9	390.639	379.502	244.377	265.093	249.435	328.369	304.969	332.901	310.407	272.115	276.621	321.326	197.683	245.632	273.863	259.666	276.262	280.701	225.096	250.961	228.341	368.043	277.283	298.994	290.309	271.367	322.167	255.164
MARCO	428.879	195.203	207.746	51.6224	101.564	269.457	417.367	22.8305	89.6626	322.552	315.049	134.464	148.43	178.539	21.4178	242.592	385.584	151.148	113.049	374.325	84.9447	226.147	112.888	389.179	259.142	302.038	272.006	341.68	18.5085	32.6003	16.1691	86.0162	425.04	156.7	14.1479	178.346	177.199	58.6651	10.9876	160.509	393.593	134.349	385.394	312.284	221.007	266.309	322.079	488.386	318.837
MAST1	45.6023	7.06512	17.3095	17.8797	6.88933	6.9581	7.88242	7.44222	92.6656	66.7525	10.1095	17.6304	7.34678	6.14182	114.243	7.60133	11.0238	10.9482	38.865	11.6584	6.44078	6.49149	9.13279	24.7203	91.7695	39.1474	8.40196	39.2875	4.14649	5.65738	6.444	5.1006	4.6528	17.0591	12.8896	10.8464	7.34391	5.6757	38.1726	20.0199	4.57046	4.29552	11.1978	3.78651	7.73886	4.89921	2.22341	9.19036	7.15487
MBL2	2.3835	1.32746	0.891712	9.8267	14.3458	3.79757	16.0627	32.8941	4.26306	22.2339	2.08944	45.8179	11.6238	32.2083	27.9389	8.22852	22.3035	11.7764	3.66044	4.10244	3.62976	1.91975	1.99945	1.64202	1.77612	35.9026	24.9469	37.4525	37.7039	5.08068	43.321	9.31946	25.2444	1.70694	33.0141	43.5933	2.267	3.80688	6.83786	3.20721	1.8053	3.82374	3.48026	2.43048	11.7035	2.074	9.57113	9.31176	13.8555
MEFV	14.4782	7.75407	2.41314	100.281	1.90221	6.10701	4.52441	38.5423	25.268	7.82814	8.30716	30.3882	5.22716	7.67545	49.7212	10.6025	2.56667	7.81997	5.22381	11.1764	4.04926	2.93955	4.4112	2.97045	9.21295	7.76831	10.0689	7.50244	6.36717	9.17491	4.26666	29.9957	5.2704	2.91147	34.3834	6.03768	2.7138	50.9857	2.32904	2.28629	4.95788	10.0413	20.8918	4.14662	3.971	19.9782	1.84122	5.41915	12.2479
MEP1A	3.12448	26.7135	9.26518	71.5509	66.0333	121.659	8.57924	6.71988	2.84996	16.5479	46.8953	18.0936	7.78711	61.839	128.871	25.286	7.72505	113.664	7.1617	4.13569	0.610034	14.3151	63.4003	95.1346	22.3252	1.76328	16.8312	13.4933	50.7554	43.4546	1.47578	12.1894	1.81051	51.6436	12.5754	10.5496	8.14676	0.95891	1.49529	7.71369	1.84085	3.44143	9.17914	27.7778	15.1579	8.09183	14.494	13.7316	5.8786
MGAM	10.2746	6.52158	2.16158	4.2238	3.17595	3.37915	17.9679	4.7655	31.2921	9.35626	5.9114	6.75861	5.18772	4.22427	2.994	3.18776	1.80609	3.38471	2.68928	10.9552	12.9028	15.4958	16.5111	6.31546	3.2558	20.7538	7.00536	22.6678	2.5331	13.7607	22.3167	10.018	7.89829	3.82344	30.0094	9.98868	33.8586	4.26707	2.71876	12.5679	9.0502	13.9358	3.62665	2.83132	9.12575	3.18574	3.97449	4.75815	4.18902
MICAL3	160.803	110.497	178.239	130.468	174.416	189.49	133.918	147.868	82.1626	127.168	166.37	133.336	115.708	129.959	141.09	183.16	53.8558	161.613	104.646	109.16	92.2153	99.2353	107.974	127.019	135.729	100.557	127.603	35.0401	89.2714	97.9306	135.643	107.204	89.5842	110.796	106.171	95.3767	139.338	107.286	71.3733	140.538	165.305	147.056	116.395	173.931	154.239	126.029	99.0556	102.127	163.373
MMP12	67.6636	21.5536	49.9364	29.1342	75.9083	100.194	29.2413	115.246	98.5585	41.2936	47.8326	63.4045	118.728	90.9261	24.7776	108.13	37.3819	31.502	76.6039	122.572	6.613	81.5859	46.2273	73.6517	63.6129	161.559	190.333	57.6697	59.5309	144.058	688.529	63.8805	104.061	318.019	27.6056	26.3625	106.506	29.0196	184.172	212.478	88.75	76.0973	826.446	22.9474	39.8729	27.2563	66.8591	45.2365	44.6481
MMP25	164.289	146.846	90.2735	99.871	156.767	79.4912	88.6386	244.324	159.525	184.311	127.519	209.426	287.527	187	161.654	179.399	102.177	185.681	151.935	112.728	41.3522	20.3191	162.698	87.3282	81.4564	158.455	120.928	107.248	28.4328	70.2889	127.98	95.9162	103.512	98.1562	11.6878	117.969	30.139	132.267	141.602	21.1534	89.9496	78.4516	109.735	89.4652	136.873	22.2777	86.5342	76.9482	90.6526
MMP9	1089.7	384.232	401.275	382.33	634.649	1021.31	652.182	455.964	934.488	854.454	620.164	653.682	505.605	633.57	606.067	747.182	747.974	361.659	389.666	799.575	422.001	451.423	465.332	508.763	277.784	844.243	725.226	407.811	600.852	526.953	646.541	589.819	1205.85	415.992	405.737	396.87	623.93	564.24	682.328	660.33	605.729	724.488	499.974	812.377	847.391	712.552	791.133	586.911	567.56
MNDA	496.393	489.419	460.894	297.264	668.944	521.195	519.216	521.251	597.828	446.534	767.373	568.741	772.588	757.779	481.462	455.514	555.489	619.015	840.593	312.317	423.742	682.316	608.304	525.326	632.421	1266.36	572.121	521.757	803.695	1499.3	772.41	897.31	928.118	731.813	850.939	606.304	867.103	686.392	502.874	641.186	849.451	1044.58	493.748	699.054	549.333	582.404	650.638	576.967	522.949
MS4A1	47.139	39.0219	50.3769	31.1332	43.2082	65.2552	16.6899	38.289	110.31	51.2638	56.9125	61.8	58.6062	81.3232	33.5762	26.3727	36.5066	42.3605	35.7381	12.3683	49.2223	63.5882	64.1833	31.5116	59.8792	52.5399	38.8732	32.7985	35.7915	53.3478	35.8026	23.6394	63.7806	26.0617	56.2922	65.0159	48.2559	44.8573	58.1492	44.2279	38.6411	43.3996	16.733	37.9866	56.4621	29.001	40.9785	23.8657	43.5923
MS4A2	309.452	134.627	193.811	114.91	280.136	154.071	333.705	203.29	255.857	355.006	309.597	187.963	155.441	195.541	192.637	237.874	163.917	280.35	245.03	155.469	166.165	381.363	300.868	230.865	282.074	477.642	318.902	197.457	234.756	317.646	275.524	178.1	340.209	262.44	268.581	289.844	186.501	312.877	266.904	379.164	441.854	350.528	319.184	579.016	409.663	588.358	378.901	338.799	259.962
MS4A3	50.6794	27.0124	16.0758	2.14487	10.3999	19.4678	7.68936	32.1811	15.8761	27.2868	5.17023	6.46947	39.8887	24.1816	68.3879	41.7275	26.2281	32.6128	28.05	19.954	28.5902	7.00639	34.8634	29.8708	31.2477	37.2574	43.6587	2.84039	6.20977	34.8248	32.1155	14.4514	6.90441	6.44239	27.0028	2.79581	8.56625	10.7818	50.93	8.50595	7.78534	9.73275	4.1476	37.4636	35.269	38.6498	7.88779	27.9407	17.3929
MS4A6A	1248.17	861.938	891.269	407.211	1061.31	658.903	1140.21	495.089	825.344	1173.02	1050.01	741.581	893.472	1018.72	544.854	949.661	802.279	1033.05	868.535	635.187	1255.27	1946.56	1023.8	1456.03	1376.18	1986.93	1779.09	1224.48	1277.01	1432.88	1156.8	1092.19	1720.39	1054.31	1192.87	1097.24	1572.14	1341.48	1276.2	1212.75	1638.64	1823.17	1319.73	1618.93	1493.45	1568.75	1506.19	1631.11	1390.69
MSC	95.0956	72.8592	91.679	65.4767	84.9349	39.0757	68.1773	79.2408	73.6063	51.458	59.9729	152.71	42.1727	87.8134	53.1863	11.6581	18.3458	120.849	54.8407	14.5988	40.7298	49.5747	71.8742	31.5979	25.2116	66.3619	75.983	73.1827	103.179	15.483	80.1197	86.4658	91.8462	87.5746	72.2649	96.2585	14.7158	30.833	74.5516	67.4697	93.8475	70.7248	49.6156	60.1648	48.6754	51.056	49.0314	75.9272	52.6191
MXD1	267.359	181.206	244.282	257.328	261.25	359.83	345.883	245.796	299.898	237.972	241.857	393.5	329.992	266.243	324.42	226.264	295.961	285.904	209.924	338.762	306.395	340.727	304.336	307.788	354.978	240.636	348.591	269.414	317.97	367.52	364.458	359.954	198.366	345.732	378.309	350.107	246.49	292.84	345.372	244.165	262.373	229.132	239.749	220.802	254.736	301.35	245.071	212.975	256.633
MYB	333.377	502.329	317.553	333.659	254.343	401.808	317.947	306.212	310.52	387.247	399.756	369.704	290.728	319.395	328.917	386.381	377.612	395.892	324.053	566.022	381.93	398.221	300.485	322.624	530.184	532.842	641.733	657.614	435.265	403.535	478.173	336.573	470.628	629.053	358.224	518.572	557.983	680.366	519.481	420.322	353.604	517.586	497.636	540.041	440.242	352.519	366.203	288.73	368.069
MZB1	71.3062	28.2577	31.9106	8.36711	16.5788	78.9465	15.8446	38.4672	503.358	19.4801	122.232	45.5907	190.023	93.6126	18.0275	108.348	62.3108	13.6104	66.8787	42.4135	18.2525	105.003	16.6279	52.9454	20.9348	41.7607	17.3148	31.2749	12.1736	35.1218	62.4052	5.70201	13.3975	74.1899	19.0908	12.4287	6.16819	83.11	14.7302	11.8666	13.3856	60.7923	16.1974	35.531	15.6634	16.9319	9.90737	40.1592	11.9169
NAALADL1	137.348	139.968	134.442	149.173	148.544	102.85	104.404	205.545	176.709	168.039	128.677	72.602	136.134	105.246	71.7179	84.1597	88.9027	166.698	106.44	103.57	140.758	82.8096	100.381	121.523	51.2381	117.389	103.224	138.851	122.353	136.448	136.448	26.7706	120.612	144.397	118.287	185.93	106.417	164.862	96.4745	235.405	170.519	186.251	139.806	152.514	193.762	135.019	138.07	180.086	133.712
NCF2	327.026	652.764	640.224	345.999	697.396	535.957	666.676	416.036	482.677	645.771	616.34	454.329	576.865	453.497	392.465	445.168	467.854	533.609	384.101	390.681	366.282	755.026	548.705	391.177	555.11	727.653	501.861	577.796	582.605	522.483	506.516	598.782	652.264	526.03	469.795	629.023	887.85	578.236	646.019	683.982	621.327	861.525	650.566	845.347	397.143	725.295	737.825	644.94	530.61
NCR3	19.6281	7.92034	6.79463	11.482	17.889	13.1961	24.3501	13.5291	19.0676	15.4786	5.26246	11.9245	21.9614	29.7542	7.68943	9.952	9.85313	14.7807	11.1475	11.7449	11.8957	7.37351	14.3744	4.27532	12.828	20.7549	6.49325	8.33498	9.43491	9.56559	13.2121	12.2411	17.4612	14.7507	13.7234	9.34507	7.84883	5.02091	15.3309	11.2221	21.3987	11.7903	15.3776	10.9893	12.1315	19.9774	4.78162	9.29773	11.1864
NFE2	34.3831	157.792	93.3095	50.4159	102.666	175.115	93.2605	34.892	94.9636	134.469	87.7372	107.108	66.2055	20.4612	143.172	58.5348	17.3575	64.5903	98.6934	98.0412	24.9694	72.2063	14.2964	89.4459	55.1283	14.0549	108.429	8.91701	105.307	93.3049	113.537	57.4069	58.3463	93.6071	90.291	54.4788	66.2704	43.4054	64.34	63.7515	77.937	76.5326	94.4014	41.4948	57.0627	125.797	69.6989	65.9137	71.7842
NIPSNAP3B	69.5891	97.5374	95.594	113.683	132.061	105.806	89.4375	169.277	111.179	104.434	123.65	84.7572	105.551	121.07	105.09	89.7903	103.158	119.62	141.517	112.407	90.2227	104.287	135.993	94.8864	125.578	85.8508	136.598	126.464	106.871	113.434	103.529	92.9808	114.698	105.059	113.78	77.64	132.306	120.338	119.438	131.632	133.554	113.403	103.765	122.189	105.952	87.0404	122.375	119.363	105.391
NKG7	26.6092	21.6981	84.3626	18.4632	33.2583	4.78928	29.6534	96.1182	239.154	5.5409	79.7182	44.2599	70.6246	95.053	4.76316	33.1137	61.8658	111.023	209.042	262.183	42.6408	10.7983	63.7808	70.5311	7.44393	170.113	92.8792	7.86607	172.958	205.442	31.4577	70.1083	84.6349	63.5221	78.2923	46.0588	10.5568	22.421	50.5099	116.32	23.6629	74.9831	65.8769	82.134	93.274	94.2519	12.9931	23.2002	55.2191
NLRP3	47.7734	6.03345	23.5587	3.56684	7.16682	26.6322	19.5825	10.3551	13.5215	34.3553	6.73098	24.0889	3.77515	38.8795	4.77083	7.25768	51.3686	30.2387	10.6628	65.6125	7.77162	12.3574	76.5506	18.4429	44.2854	34.0075	7.73485	6.932	10.895	15.2266	91.2336	26.1746	8.01501	59.2	23.1088	14.1331	31.1309	21.4947	10.7003	27.164	62.5907	12.6099	27.9998	24.8201	24.9963	15.3296	35.4339	16.6691	10.8113
NMBR	3.59014	2.63435	35.0292	2.03231	5.68414	7.39265	62.5475	3.51893	11.3347	2.99048	5.14697	40.2725	6.55422	3.68748	67.0724	1.90848	5.58403	2.92003	11.9609	4.30958	5.56312	26.5039	6.90651	1.84232	10.9172	2.0309	9.35457	6.15375	5.86688	24.2049	6.05458	56.197	3.98067	5.38078	17.1699	2.84209	2.27404	24.7615	2.06336	31.2435	38.7633	5.95767	14.4683	24.2958	2.4486	27.1178	14.534	23.8477	14.8935
NME8	3.27599	1.64132	2.15221	4.82145	2.71844	25.9307	7.28646	4.36157	5.12017	5.48267	10.4519	8.38659	3.42678	6.73123	3.23153	4.12315	2.02419	2.66823	21.7525	4.07484	3.7728	5.34827	2.84398	3.57471	2.92331	2.48048	2.62071	2.55963	2.95149	2.10244	2.00637	4.05834	2.65113	2.94228	17.9019	13.0202	40.2543	4.56936	18.368	3.06317	4.42479	2.43996	2.10101	1.81797	4.89458	2.53629	1.76672	3.57974	2.40483
NOD2	269.469	403.39	288.842	367.932	408.737	405.698	454.45	247.427	381.604	432.241	378.076	532.089	304.084	480.046	416.878	405.486	338.591	416.319	482.629	401.997	329.157	244.749	302.002	266.961	575.595	266.617	338.263	360.367	409.421	442.127	273.423	377.09	217.835	488.814	276.024	367.244	358.065	327.489	390.656	415.764	334.792	504.601	651.771	499.539	429.65	329.582	272.03	352.238	316.164
NOX3	107.981	7.18635	19.7849	7.83064	15.0809	7.37913	10.2966	15.3065	23.5074	18.9532	3.25017	5.27205	2.06541	7.37038	2.56929	7.07452	30.1894	70.8686	51.0777	9.82738	3.20656	3.78396	6.27471	5.82377	26.6227	9.92439	9.76713	12.2482	29.5823	8.10232	1.98962	12.1691	7.92827	2.21358	20.7616	26.9688	12.3619	6.76602	4.44374	7.20228	11.4082	12.3406	4.87655	2.56168	12.8997	18.4596	5.93448	16.8509	24.7032
NPAS1	65.3219	111.896	99.265	47.3777	83.4	95.8386	17.2834	102.565	47.3942	82.2616	80.8007	177.307	107.624	13.5508	141.743	94.8341	52.5885	148.635	13.0205	104.612	34.5164	37.4591	42.3633	90.274	75.1502	90.188	39.6414	32.0498	56.452	74.0199	41.1286	58.5183	54.0946	125.936	58.0481	95.5925	21.7979	55.0549	59.274	103.504	87.055	110.609	130.454	95.1488	93.4713	73.6543	25.6146	131.577	82.4219
NPIPB15	50.167	30.5139	168.161	5.75058	329.122	15.3758	28.914	22.4497	44.0273	4.76223	165.563	5.54465	4.11507	179.431	6.5372	180.99	215.094	26.0499	3.98464	112.36	87.9914	157.746	139.882	205.512	96.4045	7.32494	5.80169	8.35868	15.4205	5.32015	182.949	9.73412	45.2706	98.8816	4.8596	31.8003	3.64635	57.695	10.5143	3.80885	740.513	238.199	118.791	320.818	31.6875	10.7114	250.896	244.575	406.719
NPL	354.6	631.815	416.869	193.608	298.379	333.049	390.809	248.08	343.954	256.639	305.609	426.635	321.484	500.172	488.288	403.742	356.956	285.179	215.833	473.675	407.147	226.167	512.057	423.283	190.274	379.547	361.114	229.701	438.606	372.351	758.482	585.614	455.228	564.789	653.273	377.169	224.724	694.796	335.382	489.4	463.102	405.785	494.409	341.267	427.195	336.004	260.641	295.121	350.082
NR4A3	13.469	65.7977	14.177	40.7701	59.0599	87.0197	45.3435	28.8274	68.5065	52.1263	35.0752	14.4052	13.18	12.9811	52.9757	62.7349	34.8168	31.9984	16.8218	39.8958	46.5044	61.8558	80.82	15.1582	30.293	11.9187	27.2859	56.9269	32.5598	54.6625	13.8473	46.2861	39.6985	43.2563	30.6584	15.6813	18.2435	32.4231	79.6336	46.7977	77.2266	30.6099	31.4448	19.1658	47.9056	49.1422	23.7265	41.1081	56.1783
NTN3	7.87588	10.7439	3.9181	6.32169	2.90971	17.2263	14.1081	92.5883	8.3459	5.64704	3.19722	5.54483	3.7382	3.73284	6.09135	4.58195	5.59549	4.51077	4.11026	8.16312	5.13568	7.69627	27.6218	3.23344	6.44039	4.4121	5.59352	10.2745	30.5869	4.68872	10.706	4.55819	7.65539	9.55664	4.58734	9.1119	7.75377	3.75635	6.46802	22.7354	11.8808	4.25667	7.34942	5.48625	11.4683	9.47046	1.63092	8.46973	6.53811
NTRK1	14.3733	2.35323	30.4588	24.8611	2.68272	4.39355	17.5343	5.29173	4.90389	8.81837	6.7512	21.3603	22.4903	20.6804	23.6129	4.57834	4.32111	2.0146	35.3023	12.7578	7.71028	5.73223	6.08021	22.7812	6.34742	44.6813	7.49747	6.683	53.6137	3.21888	5.33796	9.82144	4.0382	15.136	10.0976	3.61397	26.0283	7.9254	43.1427	10.5304	4.55918	11.3485	4.30941	3.94826	9.51114	8.93492	2.85871	5.52443	4.57682
ORC1	36.1886	59.6901	11.7071	33.6137	23.2319	123.971	62.2177	97.1509	7.99154	7.88611	77.892	104.903	136.217	34.1713	89.4718	152.472	27.7892	15.0406	25.6106	95.9375	75.2609	26.2216	92.1023	59.7694	78.9038	99.7317	60.1902	20.6633	79.3504	101.875	39.1123	50.4579	61.3865	53.3684	11.5258	59.4294	99.2646	61.8702	94.8586	41.1787	5.67362	39.8821	78.2101	27.79	20.6037	61.9801	52.3551	44.4886	42.9994
OSM	25.288	48.493	41.3003	2.73283	57.8882	61.4616	29.6939	47.3548	18.6496	8.54476	12.823	18.9108	17.3009	54.8966	8.35833	8.40165	32.1455	12.0074	10.9487	18.0463	57.1487	21.1177	30.4427	30.7471	10.3554	3.92892	15.7277	17.8916	34.5479	47.6485	6.19107	87.4756	33.5094	53.8994	2.57317	10.3303	11.1838	63.118	29.9498	35.1259	8.63632	20.8992	63.2985	9.1322	72.862	21.371	19.1535	30.0508	22.104
P2RX1	267.623	339.547	436.673	579.538	767.375	43.433	243.494	471.183	287.99	606.948	383.515	406.638	204.013	505.694	302.774	543.953	471.677	185.724	650.081	367.159	274.244	205.206	184.92	543.287	198.55	319.498	170.448	170.73	408.196	262.215	91.5668	389.993	526.508	264.108	312.683	271.532	276.795	193.387	191.609	374.508	420.133	485.011	218.751	533.572	512.871	320.277	247.305	372.429	370.698
P2RX5	80.0965	17.0554	12.4515	50.9009	20.5605	28.8745	20.6046	11.0371	24.2045	11.8522	10.5357	53.7622	17.4134	5.22057	15.8545	71.5175	33.2014	54.9258	18.1835	10.9639	28.2095	24.7197	21.7856	55.2763	47.7306	92.3815	150.392	38.7494	124.963	54.636	47.1415	86.4725	12.5575	73.9528	12.1046	17.1568	16.0403	10.5006	75.8722	70.5161	14.4745	34.1746	26.6528	70.0007	30.8335	15.51	43.3366	17.5714	45.8627
P2RY10	42.6533	85.6297	50.3607	57.5293	54.3695	77.6785	104.801	116.729	111.487	93.0756	78.8822	43.509	30.8707	106.412	51.0844	91.0695	52.64	70.1453	85.8379	75.7289	43.961	133.402	102.53	50.2575	81.1721	75.4433	5.48352	102.909	90.6578	98.5199	101.263	88.5465	78.528	101.734	123.049	116.869	104.887	83.2585	78.9148	62.3502	71.9997	69.6741	41.6954	75.5645	83.0303	56.3058	89.5172	66.8596	38.843
P2RY13	107.504	159.502	162.783	66.55	256.284	29.637	11.9581	93.6444	123.082	167.19	280.727	174.794	284.065	245.284	72.4645	291.8	132.375	215.765	171.404	168.688	154.194	139.024	128.649	67.3536	58.5221	197.929	98.9468	96.9505	151.178	238.756	118.819	196.145	180.53	135.765	137.779	127.772	149.654	114.543	36.3825	197.995	196.294	351.782	209.45	258.55	190.871	149.012	139.025	181.205	182.58
P2RY14	1639.35	1789.61	1562.41	1117.43	1272.55	1370.75	2037.47	1279.06	1574.53	1643.19	2838.55	1048.04	1668.11	1610.25	907.514	1667.26	1229.39	1422.18	1774.85	1053.57	2099.29	2419.67	1883.93	1653.67	2528.14	2474.58	2074.56	1917.8	1758.28	2686.55	1394.08	1646.78	2024.52	1834.49	2161.33	1883.06	2277.89	1595.41	1772.55	1794.33	1929.5	2050.61	1941.52	2087.26	1892.27	1668.99	2580.01	1854.46	1840.25
P2RY2	257.201	99.3365	125.958	157.587	150.15	157.808	108.387	230.286	132.087	208.966	80.0749	244.098	244.902	79.4347	103.127	229.047	151.992	209.536	142.429	189.029	96.0183	56.0118	110.431	163.553	210.127	12.6373	134.248	166.392	164.342	110.685	109.381	168.377	58.0989	176.041	98.7883	158.959	159.575	156.82	168.208	182.287	73.5968	150.056	83.1518	140.394	132.639	94.8656	48.791	99.0313	113.104
PADI4	105.301	44.8916	9.16626	12.2324	10.238	42.6538	86.3063	24.5396	53.0506	84.795	85.4764	100.53	9.43849	9.62405	62.1003	10.0398	27.5328	4.76494	11.0591	106.236	57.6252	14.402	11.5962	36.2918	9.17552	15.0196	5.88684	8.14105	53.6362	89.4501	84.9137	105.34	13.4694	35.9556	73.1095	49.9473	36.2262	58.8178	18.7611	9.7165	84.725	24.7507	58.8276	11.1773	62.9697	28.5166	38.9723	9.29515	94.0208
PAQR5	109.006	25.3967	178.834	68.2947	154.605	186.722	255.395	141.898	246.326	191.41	194.447	244.959	179.933	115.788	170.176	201.728	194.754	52.4992	110.192	215.702	239.066	69.9961	164.265	163.559	126.779	121.329	115.926	218.175	188.049	198.905	269.765	233.49	172.637	179.154	192.513	170.59	100.198	142.325	122.682	220.548	164.346	90.1875	136.672	239.743	149.088	175.182	185.005	125.924	221.99
PASK	129.011	99.174	28.9708	82.8733	108.979	86.5576	97.1777	125.529	107.034	120.522	96.9061	106.466	128.02	51.289	105.982	93.852	80.1123	129.322	118.543	128.455	24.8518	96.5099	102.126	82.0978	84.8608	59.9024	79.0678	112.826	68.2824	109.509	89.4712	61.0317	91.8611	118.423	103.93	87.1945	79.3026	95.0898	120.089	91.2972	99.5285	79.3868	89.6531	67.544	66.2432	94.586	78.3417	95.4619	60.2908
PAX7	75.7469	13.1714	55.3941	64.0689	84.1144	11.1485	80.7877	134.855	51.842	54.3981	32.8153	40.533	62.9835	49.9119	43.9268	64.3169	13.3532	56.0258	20.9137	114.578	56.4377	41.8558	68.9686	12.4467	11.7911	36.4298	22.8288	47.8565	14.9616	69.5891	48.1261	42.8486	69.2048	18.8058	13.6024	14.4696	74.8579	13.1171	88.6393	27.3959	19.4421	57.0001	61.1841	25.5778	29.4439	65.5873	46.5159	61.425	60.2193
PBXIP1	690.803	513.702	659.353	743.058	615.517	483.748	530.899	775.842	542.293	681.617	607.029	529.05	496.882	559.829	540.976	546.775	588.434	643.081	646.082	467.31	342.065	560.766	401.841	473.427	449.619	341.416	383.774	347.9	476.119	364.409	354.93	428.696	366.598	403.147	370.738	364.908	417.648	346.792	398.417	747.724	668.159	767.929	538.366	628.267	579.494	527.081	406.109	413.61	594.875
PCDHA5	34.9494	7.56833	8.69988	14.4187	43.1456	11.8636	14.5098	100.74	5.96395	5.90147	5.04259	24.987	133.4	4.92174	46.1943	26.7138	6.42703	9.18762	6.57828	52.6116	6.87035	11.2607	9.45002	9.63609	5.87324	3.74287	3.31349	10.2884	5.84422	39.8612	52.2861	2.52898	6.18806	106.439	4.59007	5.99505	22.1261	4.69653	4.78604	10.2625	11.4169	9.38011	10.9947	6.31919	6.71498	6.31931	29.8725	6.25472	7.00704
PDCD1	14.1368	88.2909	29.0315	15.7215	21.3042	95.6039	56.8346	54.4241	63.9559	125.121	55.6821	39.9305	35.597	19.8369	34.0475	58.7169	89.6278	88.738	44.7282	25.4022	24.8823	56.4265	26.4954	106.182	10.933	72.518	65.2711	11.9611	59.4438	61.9408	41.9607	12.4002	74.636	15.6378	12.97	26.2848	26.2882	26.5323	17.3492	60.023	84.8198	50.6242	75.6714	35.0729	63.8184	62.9729	11.3188	69.0651	19.2045
PDCD1LG2	10.1022	69.4246	20.1391	5.28091	17.187	7.64399	61.7713	9.61419	9.61012	97.4172	26.6199	64.0117	11.6182	17.3585	8.26408	29.051	32.0148	11.996	14.8033	18.3418	26.4234	53.2625	18.36	57.1185	7.4704	60.847	102.543	28.1798	29.9887	7.84037	8.61399	32.7567	45.2633	51.5011	20.0587	9.62768	24.6435	58.5212	20.7236	43.0321	47.3865	68.7853	44.1583	55.2716	83.1769	66.4752	75.9684	12.8546	27.8851
PDE6C	29.0933	0.953125	3.35761	13.0468	1.18536	1.69148	1.15015	1.76932	23.2579	1.88051	19.0498	3.53392	30.5118	2.62903	4.85709	40.137	2.52907	7.49515	1.82429	0.450902	5.3364	5.87545	2.77536	19.8939	1.90083	1.58682	18.9429	1.22011	0.594935	42.5058	0.460089	2.84034	4.22707	16.2606	1.01801	0.600432	27.9848	1.31267	17.5229	1.10275	1.93399	0.172059	1.60244	1.0552	1.01613	1.12267	12.0566	0.937422	4.52984
PDK1	394.655	440.7	443.652	458.37	348.669	421.878	477.693	367.718	613.29	344.789	338.228	508.568	368.963	263.855	411.417	416.178	508.644	465.069	388.96	608.183	431.577	453.022	446.727	352.906	426.986	273.421	424.605	535.461	331.873	377.268	245.471	313.137	321.808	308.347	376.047	370.27	366.894	372.865	460.913	342.696	428.681	344.035	303.949	352.485	484.849	498.202	352.387	361.838	419.827
PGLYRP1	9.10616	10.817	11.4925	6.66087	7.81424	20.698	8.58329	9.59037	9.34613	16.1621	15.8459	12.7582	6.90528	9.4899	35.5071	52.3492	4.84682	7.04411	4.80344	11.3154	10.6108	6.5095	23.5062	14.3181	15.612	5.98753	5.87686	13.056	9.8847	22.2298	13.2884	7.83595	16.8485	15.6853	6.84087	8.43484	10.5358	17.1318	12.8608	18.8232	17.384	5.43891	14.9006	10.8108	23.4021	8.74258	3.50787	13.783	20.6145
PIK3IP1	1040.11	1121.3	1141.39	1242.54	1044.89	1040.8	1336.09	1131.62	1563.96	1398.27	942.889	997.293	846.903	789.278	1139.06	959.496	841.057	791.89	1314.82	944.504	891.884	786.406	646.279	908.426	612.916	640.647	772.14	759.392	744.654	769.45	656.422	869.348	679.887	688.444	777.3	989.64	1319.48	953.553	941.363	1289.41	1259.51	1683.31	1060.24	1150.79	1093.1	1565.55	1161.71	1084.2	1108.21
PKD2L2	35.8879	24.604	5.77337	5.40837	6.54748	4.47393	20.508	6.40788	35.7837	3.81152	32.9674	7.63924	49.2321	4.24052	10.7112	2.55935	22.4433	5.34684	3.92778	7.30949	13.3649	10.1871	17.3036	2.88576	44.4309	50.4881	5.44275	6.04736	40.564	6.76625	7.72754	45.7043	28.3381	19.6845	35.3589	2.77348	5.45915	2.90015	7.55412	6.10957	7.29728	4.0514	5.78746	18.7559	7.28311	3.57565	13.416	30.3435	22.082
PLA1A	49.3284	17.123	32.0744	5.26255	37.8694	3.22373	97.9828	6.38061	32.9937	7.76814	4.04621	44.5113	3.05435	8.05944	12.3038	7.58224	8.41716	14.0808	105.494	4.83889	54.5382	20.4098	70.6288	79.1502	53.0278	80.6069	25.2318	3.42314	26.1928	7.81681	41.8768	18.28	98.7469	24.2277	23.4454	56.7121	80.6299	60.7587	8.3886	60.9192	68.1263	38.4726	58.4726	45.9634	83.6072	57.15	4.45316	94.0821	67.4147
PLA2G7	282.749	778.543	203.859	195.846	158.948	133.764	282.682	116.418	243.766	192.708	230.354	357.848	274.13	702.856	742.112	349.103	429.864	130.318	175.975	581.154	642.76	160.642	717.752	487.435	124.518	183.797	219.018	137.61	485.275	165.144	724.85	716.12	358.874	736.937	970.493	384.806	150.944	712.297	212.359	205.94	395.371	252.719	410.798	93.2517	194.935	165.901	306.26	114.174	359.863
PLCH2	85.8142	182.652	151.924	241.733	108.469	301.46	30.3361	231.157	69.1138	143	161.563	184.313	258.791	93.4741	226.481	135.539	55.2457	135.623	95.1097	235.852	75.1106	75.1245	83.5486	96.9207	13.2032	7.1967	52.774	87.3382	92.1344	84.9036	58.0162	56.5747	10.6708	27.4608	63.6124	61.5487	14.8387	68.0341	65.9321	81.1606	42.564	93.1262	40.2294	84.1201	23.7813	138.17	42.7107	21.4857	47.0377
PLEKHF1	393.317	444.561	521.733	391.568	476.988	301.192	291.36	485.423	358.214	418.829	509.283	411.671	281.943	537.278	383.938	481.168	265.886	459.123	413.236	289.827	232.357	256.14	89.6914	510.775	408.708	305.668	396.8	289.304	506.458	330.19	647.622	460.611	474.649	294.504	427.694	301.018	441.001	382.074	190.522	593.629	574.584	562.685	458.456	414.209	645.833	394.136	413.516	542.915	611.673
PLEKHG3	142.19	159.439	181.921	185.949	176.717	146.02	65.4414	215.027	128.342	144.446	161.636	227.885	155.073	186.857	121.138	207.274	234.359	222.641	189.958	205.208	187.909	86.3585	134.203	176.732	122.263	148.827	93.2822	144.548	149.408	206.197	183.156	191.627	122.641	95.2616	135.986	139.718	174.05	130.571	179.629	159.212	178.73	135.305	98.2683	147.697	130.641	120.327	131.792	124.041	131.101
PMCH	4.07738	3.05423	19.1442	9.2744	10.2494	4.10446	5.05246	4.94932	6.18773	7.28851	2.4805	6.64106	3.76685	5.37669	9.38949	4.0785	11.1156	12.5507	12.3982	6.01782	8.59834	49.0192	13.3161	12.3357	10.5023	28.4796	36.4464	5.46854	60.2005	59.2096	29.5685	6.24613	67.6015	54.9122	8.03602	7.15388	5.9646	43.5238	16.1001	5.85759	6.30027	4.88277	6.00428	4.31987	11.9222	25.1532	5.619	3.92141	5.91773
PNOC	14.0422	61.4921	3.81964	60.5585	5.14319	27.6379	18.0872	10.4021	94.4234	47.1358	102.782	8.52286	7.17934	47.9966	8.13254	20.4034	6.54073	7.44597	12.0062	61.491	13.0069	81.0043	9.41547	66.9709	6.0043	4.40454	7.03544	37.0965	24.3632	40.9882	11.3877	6.36548	67.0623	9.10393	41.5711	43.2809	34.5935	104.619	5.60185	63.4071	52.5769	9.96531	30.464	6.39008	51.5457	62.5401	55.2235	13.7272	58.9293
PPBP	8.13203	16.4451	7.23904	75.1806	30.3094	7.47294	113.648	95.1654	77.8541	106.232	3.16174	146.783	122.911	117.998	4.58564	77.9915	36.1078	51.7285	72.9596	9.14476	25.8315	369.363	63.9688	131.543	191.869	260.821	79.5996	135.158	34.8779	176.345	249.621	227.124	81.0961	41.3301	136.537	236.56	167.931	118.784	116.287	223.445	43.2759	51.7291	25.3919	61.8947	53.9182	48.9359	7.71506	79.7291	77.4107
PPFIBP1	317.859	205.934	369.868	363.863	449.686	223.979	381.075	379.027	409.882	365.934	399.793	342.471	289.801	287.175	331.259	322.606	322.324	307.055	398.885	351.469	335.599	498.722	520.186	338.993	447.158	429.542	366.11	399.708	451.176	387.228	504.145	445.01	371.25	462.822	421.958	430.838	413.764	374.135	437.411	513.091	402.667	309.719	359.898	520.604	307.1	386.958	340.956	445.115	386.758
PRF1	189.489	208.7	206.939	133.722	257.085	159.727	151.607	181.566	216.152	207.479	246.853	142.32	242.125	217.508	198.843	213.687	171.03	167.037	260.276	226.299	184.213	193.441	176.289	122.636	155.163	202.095	155.726	134.86	176.215	244.238	219.151	201.695	254.462	158.118	151.339	226.116	182.558	144.536	263.77	193.36	164.491	160.158	190.619	154.361	261.518	213.204	108.876	165.801	178.284
PRG2	275.375	295.246	117.22	256.981	206.738	228.042	133.605	244.526	318.996	138.934	198.954	38.9957	149.516	98.2244	144.478	341.802	330.704	298.196	213.09	39.0773	150.179	31.1901	151.84	91.9583	154.836	131.133	132.645	145.422	80.6147	58.0147	37.1248	89.5011	14.5117	65.7461	66.8969	177.067	141.216	9.88941	78.1094	125.521	312.923	149.314	187.341	164.769	159.834	134.868	167.67	147.728	219.923
PRR5L	95.2053	109.763	127.344	93.5019	220.427	172.308	84.4817	80.0117	94.4	145.135	94.7102	215.972	140.179	121.148	178.004	108.203	83.2964	122.233	130.788	118.519	97.8204	134.453	138.057	86.1391	116.016	110.106	87.3752	121.25	105.376	74.0211	144.918	141.854	129.935	132.07	80.2966	119.57	151.92	120.82	164.07	81.4293	72.3672	101.183	52.759	66.4946	70.8921	68.6592	112.753	71.5773	114.135
PSG2	14.4716	60.6752	13.1424	19.4031	21.8888	55.8388	13.4757	9.06197	33.3334	2.65382	70.1537	68.356	11.5286	98.7509	80.2974	32.4357	103.027	46.6801	83.3468	22.5309	20.1352	46.7321	11.2538	58.133	7.89805	11.4372	78.6639	4.96643	96.0766	3.92935	138.046	1.93292	14.8926	5.00957	50.1708	7.50144	3.47804	3.6248	91.3656	48.4082	30.2189	2.20574	20.05	47.4597	67.1278	65.9614	44.8604	31.0792	46.4623
PTGDR	47.9412	52.1196	67.7224	112.228	90.7658	107.596	178.957	112.088	119.275	103.497	126.118	73.0661	79.7477	107.304	55.224	89.2437	127.919	110.185	108.117	126.966	112.595	112.919	153.872	158.782	94.5267	160.381	76.8119	132.061	126.081	132.337	96.7793	63.5987	55.302	125.636	144.438	125.048	156.805	66.0015	123.835	114.267	91.083	122.527	86.9863	90.5106	133.918	98.7943	141.373	132.301	99.5393
PTGER2	220.358	91.5196	135.137	169.204	200.735	14.8544	190.076	162.892	149.054	144.072	229.547	180.021	233.814	173.187	108.218	185.128	160.905	157.482	223.894	50.0414	212.217	272.377	233.613	188.477	87.4348	306.38	208.167	159.157	193.46	140.16	152.843	152.872	246.737	169.261	213.119	302.453	162.011	142.997	72.2486	337.3	265.916	254.501	176.484	245.68	182.187	228.64	231.359	351.028	159.908
PTGIR	220.048	227.506	200.295	235.165	279.791	354.749	295.285	311.382	153.746	310.371	250.263	141.796	282.141	252.615	253.52	258.634	260.437	308.503	271.928	152.862	149.117	192.465	173.676	240.705	179.09	278.836	239.753	213.611	260.035	217.229	237.088	288.755	153.563	146.199	210.92	122.103	229.899	216.805	185.25	166.322	145.341	169.347	112.368	165.856	177.859	176.228	118.251	149.781	167.831
PTPRCAP	86.3923	191.27	109.553	29.7294	82.6108	44.4036	108.394	155.473	118.889	115.817	14.3975	173.421	151.94	216.906	38.5474	237.85	100.512	179.353	28.342	24.8399	140.408	143.332	18.096	24.9027	60.3884	113.276	5.7078	34.617	107.721	41.239	21.0369	111.423	152.978	50.6104	48.9113	143.562	131.884	11.0013	13.3432	79.7211	12.5072	59.144	37.7063	58.683	12.7236	27.274	65.1442	23.6491	15.8249
PTPRG	374.257	249.474	324.77	250.155	307.464	264.703	271.106	231.065	293.428	304.277	318.016	279.852	208.639	228.283	253.464	276.232	277.896	243.469	222.402	186.03	250.187	414.902	324.347	413.08	337.205	401.019	300.816	314.955	290.359	339.647	334.742	316.357	508.328	306.176	305.574	303.08	429.099	348.611	409.224	377.619	515.151	509.449	377.071	386.493	461.812	406.17	476.505	487.775	499.625
PVRIG	20.0006	146.978	47.3763	160.08	82.6172	122.4	17.2068	136.477	111.5	64.4901	130.819	72.2961	112.75	105.018	88.8455	8.35581	45.6527	35.5294	68.8072	166.954	71.9376	23.0565	70.365	5.67229	77.8824	107.368	34.3008	9.81261	79.0961	72.3042	58.4664	38.7314	119.195	139.861	41.7196	99.0388	51.8553	8.32807	104.546	46.5561	55.7632	59.0017	32.2261	23.5293	34.4896	11.6034	77.2487	15.478	21.1954
QPCT	3278.32	1614.49	2591.46	1624.54	2327.62	1977.31	1774.94	1574.83	2120.94	988.182	2382.55	1975.7	2115.36	1524.99	1736.22	1917.55	2902.41	1897.14	2162.71	1236.92	3646.75	3006.15	2700.85	3224.25	3229.09	3991.6	3985.17	3793.84	1812.76	3160.84	2324.14	2284.35	4972.92	3021.8	3363.22	2960.83	2084.48	3063.02	2117.32	2904.34	3504.45	1953.34	3091.84	3123.73	3542.81	3169.23	3775.4	2873.83	3968.02
RAB27B	367.592	395.522	422.94	454.1	433.548	342.042	463.679	355.554	390.835	355.291	431.368	454.772	413.649	449.472	491.928	529.295	327.576	360.999	293.621	740.779	742.262	825.738	650.134	568.506	551.466	534.909	547.568	388.886	512.054	476.897	650.939	544.342	343.66	483.194	464.383	350.825	489.893	455.698	497.616	450.949	363.928	189.419	383.564	337.376	413.799	433.916	330.117	302.191	339.691
RALGPS2	285.371	277.89	330.66	224.696	329.663	277.848	349.176	248.371	451.603	390.87	299.472	363.155	346.414	276.497	259.425	351.979	423.657	300.2	269.339	339.813	418.102	312.534	537.148	277.316	319.434	233.53	311.809	471.273	377.145	552.196	265.444	352.4	280.006	314.102	365.1	369.559	300.957	205.693	403.524	341.683	281.132	324.488	469.647	407.931	290.646	451.639	240.087	271.305	313.198
RASA3	203.018	109.117	142.464	108.595	127.968	152.969	193.077	186.736	155.433	187.331	163.908	114.88	135.959	105.357	133.42	222.146	96.2797	126.471	133.495	150.847	147.019	189.236	178.805	133.349	183.178	160.244	160.941	167.06	98.6317	156.521	162.426	146.661	116.025	78.0521	106.315	155.729	138.999	141.616	141.064	115.801	131.457	155.432	145.617	77.9905	138.73	77.2955	109.91	125.612	124.141
RASGRP2	147.147	97.0756	67.4649	56.7606	107.649	97.9739	101.842	116.248	130.906	108.035	106.573	111.012	82.7541	48.7933	109.82	98.601	89.4993	104.503	126.014	41.0897	42.4672	55.2286	26.6169	67.8652	37.7911	50.7162	58.754	71.3898	50.7498	42.4756	51.3828	40.8983	27.3411	59.1548	29.6774	91.3197	79.3162	53.957	12.2893	91.9535	110.661	91.0859	51.9841	90.7568	97.1828	57.9676	81.9252	85.1489	104.837
RASGRP3	334.462	97.6995	171.426	140.68	178.278	102.276	192.736	268.738	255.66	147.315	182.99	186.441	153.779	193.901	158.082	177.376	113.028	108.322	229.014	202.142	397.282	366.597	332.236	207.594	290.417	323.064	276.067	351.248	247.529	321.056	401.378	213.28	294.488	235.621	251.415	321.216	217.39	269.88	260.021	130.133	248.834	197.459	107.165	152.958	175.34	112.951	265.092	173.092	166.572
RASSF4	276.73	118.407	219.92	212.721	257.934	78.7979	216.471	162.616	315.224	262.245	259.344	143.688	78.853	187.446	179.862	138.321	188.975	244.64	199.7	160.102	182.218	318.712	180.404	243.823	208.053	276.899	225.052	302.649	270.532	290.884	173.011	219.272	332.24	260.744	189.367	267.598	242.662	231.641	177.58	255.891	269.175	249.307	198.088	257.208	194.429	264.479	301.767	311.547	217.917
RCAN3	184.793	141.886	222.685	199.931	118.51	303.206	211.007	176.533	171.507	180.49	203.791	164.978	173.104	136.094	169.9	148.356	219.225	192.698	134.152	207.943	225.313	168.175	218.559	127.692	201.857	186.718	171.688	244.038	189.253	184.528	135.033	222.291	178.685	170.326	157.976	214.234	152.346	181.72	174.725	159.945	187.07	166.454	182.604	177.16	178.039	218.456	139.715	153.933	144.708
REN	8.29361	64.3605	21.0777	44.4639	44.2974	6.98688	105.68	36.3439	20.5086	78.8398	8.52456	17.9117	18.1515	7.27535	100.253	12.399	34.4577	90.0745	16.34	9.06087	6.26367	14.2328	15.8629	7.54583	75.7252	81.4101	26.9331	13.4639	7.01855	16.7007	79.9895	4.88819	83.7355	5.61187	16.4463	10.8344	7.43177	16.3662	32.7786	20.6835	18.2813	14.525	15.1812	12.3419	18.1921	18.372	24.0525	9.17883	14.3747
RENBP	12.5805	25.3432	36.3686	17.0826	13.6859	32.5366	11.5202	18.1744	16.4748	16.6477	21.2172	10.8408	150.589	44.7791	10.2974	20.5205	20.1747	28.3297	9.00326	12.7716	8.05772	21.4723	6.62648	8.90304	21.4528	11.3372	10.4177	7.6049	7.05688	5.82045	10.7468	7.56206	8.94843	10.5094	25.1202	8.89139	7.73594	6.57636	26.2792	28.6426	60.2007	145.492	23.6772	30.885	20.4277	41.6501	14.4382	60.2731	27.1395
REPS2	120.262	128.478	89.0791	111.193	151.634	90.7733	156.868	126.759	98.6304	75.8147	144.68	113.861	118.695	127.1	95.6414	30.636	58.7483	70.2249	107.205	117.559	145.241	183.745	184.28	150.123	150.054	150.89	172.081	146.25	160.072	176.465	185.781	167.688	164.409	162.1	168.397	162.9	136.891	126.905	136.329	147.277	153.654	127.168	111.281	128.074	117.142	112.597	81.8752	106.102	134.49
RGS1	11.1473	64.1418	6.43963	51.1026	14.9879	76.3243	83.9091	36.3937	65.7642	81.8364	60.3671	49.8755	20.4315	58.0816	40.0404	43.1341	59.3413	48.0619	74.4244	2.92807	38.214	58.0352	41.2039	72.2561	80.6607	56.2556	37.1032	25.1591	61.6464	93.8643	115.944	24.9137	52.3173	78.0405	32.6971	45.8575	94.1448	40.3033	51.7378	32.731	36.8938	37.3805	39.7341	58.2849	31.0359	47.7949	46.262	57.5371	36.1596
RGS13	243.245	112.358	205.027	98.083	268.284	139.84	177.971	156.561	194.053	254.536	271.993	156.209	133.728	177.292	104.283	219.073	118.426	174.614	224.762	90.7043	182.488	321.698	384.131	196.438	256.59	369.118	278.479	252.207	208.208	219.89	166.095	138.027	233.671	216.748	236.345	322.2	202.565	180.779	197.278	335.001	437.876	252.935	146.554	417.495	267.322	284.312	341.189	413.749	291.654
RNASE2	154.783	85.6292	127.689	119.357	56.629	166.925	78.5078	142.875	57.1049	152.946	66.6981	73.158	127.655	52.8066	119.249	37.8628	67.27	46.0825	35.0801	63.4513	49.7845	152.023	29.0759	43.8015	4.14448	67.3235	43.2012	149.898	94.4557	104.569	54.4758	62.5447	106.258	56.2052	36.0058	60.7244	86.4468	73.6666	57.0318	70.9197	73.5135	50.7821	94.3909	54.3232	90.2613	48.0158	37.8235	53.8947	17.4714
RNASE6	442.473	355.704	495.359	269.464	492.193	469.241	551.472	440.225	606.384	517.706	718.349	594.657	590.48	571.879	303.86	500.974	620.886	782.809	403.363	396.055	560.877	1346.23	775.268	624.127	720.963	1265.45	773.117	403.312	946.359	1212.68	766.241	659.755	800.488	665.592	874.657	746.399	1078.19	1348.09	801.628	889.341	1031.18	825.548	652.67	939.598	755.405	977.506	1368.8	772.714	546.145
RPL10L	92.7304	133.522	165.386	292.857	170.21	93.4568	185.787	217.071	124.103	86.2671	171.645	219.908	229.206	101.575	17.7746	133.451	142.543	148.43	135.437	78.6625	166.743	200.459	133.78	67.3268	112.267	28.4167	31.4942	101.144	157.23	211.84	122.427	107.545	76.78	62.4527	141.726	106.823	147.895	51.059	25.0435	122.827	145.123	101.514	135.339	118.257	100.853	136.129	259.844	175.657	59.3619
RPL3P7	271.936	801.822	451.846	391.271	289.268	493.93	859.99	784.035	600.108	611.811	482.063	577.022	180.833	949.293	729.366	545.59	548.106	56.8839	691.15	677.872	967.355	862.388	988.732	361.523	175.494	12.3048	432.598	801.446	315.376	610.251	244.223	379.962	14.3658	149.041	87.9584	23.9132	565.117	218.12	403.523	508.234	634.633	429.061	487.123	928.467	330.59	778.472	656.62	418.032	362.576
RRP12	141.105	82.2043	124.904	145.733	133.6	105.381	136.263	82.5457	231.261	202.616	142.873	75.7969	217.25	169.901	135.924	123.721	142.349	126.36	117.276	192.538	61.8778	68.6926	114.946	119.336	145.689	72.7575	87.555	7.11271	49.9512	79.5111	115.806	127.084	83.8806	80.1704	54.6255	106.451	98.9202	112.743	15.7701	86.2869	119.235	129.72	203.314	115.388	176.702	124.953	61.2844	64.8504	139.051
RRP9	139.636	131.693	180.108	191.823	98.0654	204.143	205.784	226.416	139.765	76.7512	174.05	119.113	96.9833	186.063	186.753	113.056	192.781	36.3049	147.728	193.696	28.3301	134.421	140.061	173.837	100.497	160.129	223.552	73.9748	48.1607	194.225	88.0749	195.869	150.561	153.359	232.476	136.112	183.242	73.5759	167.779	165.143	108.419	192.195	277.342	250.476	90.0034	134.003	133.445	145.41	167.347
RSAD2	155.501	53.1688	143.858	176.312	177.497	167.068	196.027	124.459	236.991	115.552	133.782	154.027	111.251	45.7401	141.731	87.5171	142.651	385.784	390.067	109.51	193.256	190.87	180.787	199.624	220.335	208.243	182.581	151.974	441.584	131.359	208.133	336.572	408.635	314.769	209.186	683.162	241.039	161.199	93.747	188.645	269.871	378.922	199.01	155.901	226.659	215.035	189.274	196.268	187.2
RYR1	323.255	376.597	351.201	355.187	235.185	498.577	451.077	402.075	300.544	397.083	253.824	356.241	350.095	381.412	394.314	314.571	260.83	418.356	399.938	246.471	152.086	124.726	167.551	170.759	239.709	138.771	188.95	185.008	267.378	203.933	141.071	234.491	91.3113	226.786	287.396	290.64	283.579	129.56	134.963	347.423	242.792	377.718	374.874	362.66	237.847	284.265	233.157	387.834	344.137
S100A12	123.333	41.468	36.8578	4.6287	7.20502	15.9095	47.5165	12.987	11.6877	54.4629	60.8438	21.9969	11.8949	78.8838	15.6574	19.9293	7.4304	74.0141	59.6878	95.2049	5.67111	12.2305	103.18	54.4728	17.3748	83.4166	17.0006	45.914	78.6165	106.987	74.1914	55.4535	100.173	16.3021	41.4841	37.6092	70.3754	53.785	9.60044	27.9259	40.4386	35.9489	35.7853	27.8164	13.9608	3.93999	13.3996	36.2204	10.4916
S1PR5	19.1539	178.422	163.928	70.2056	131.863	155.525	154.746	70.8118	87.9554	164.004	117.263	150.052	144.612	101.491	161.288	101.735	132.477	154.822	66.2336	108.131	26.102	25.7304	23.8874	57.1456	36.1903	25.1715	27.3298	32.4103	23.7252	71.3535	32.0467	25.2789	10.2971	59.1992	49.3964	98.7122	27.2042	28.8072	11.3061	26.0721	31.2949	94.5816	86.9058	57.2137	26.4543	14.8217	122.965	19.2815	13.7846
SAMSN1	195.82	123.302	152.629	98.03	250.949	162.335	110.638	173.895	229.508	163.622	203.695	181.593	179.054	274.732	129.9	151.491	144.151	215.142	127.665	206.351	210.851	303.922	315.325	248.176	202.035	267.009	168.229	171.178	251.775	383.35	233.699	226.831	486.466	264.453	316.811	302.584	373.803	191.601	178.631	307.19	364.793	335.385	228.757	259.761	195.58	278.942	332.094	304.93	175.292
SCN9A	41.3743	67.6307	40.2443	43.1761	75.2581	77.0021	189.202	42.7606	18.6933	31.8728	106.978	47.5704	98.0788	63.9988	11.7676	96.7083	25.2064	71.5364	70.6269	61.5847	89.7731	114.648	74.2182	43.8656	24.0508	68.4426	81.757	43.1222	71.2239	70.4273	76.5611	62.4629	74.976	55.9737	64.1854	66.2105	76.2599	58.7815	56.3872	146.745	130.722	95.328	96.9053	162.772	111.619	110.777	126.849	157.06	109.16
SEC31B	39.0144	43.3639	68.5842	21.7992	148.634	24.2421	99.5559	27.5938	35.3958	23.8219	19.5221	113.716	43.0979	171.38	11.3421	21.7891	17.6849	135.168	119.721	45.9871	36.556	29.5454	22.0973	19.1645	46.2812	192.209	20.0286	33.5738	44.1232	37.3397	59.895	14.8327	28.781	20.9552	24.5632	25.9689	37.9409	35.155	30.9386	200.175	162.662	167.36	76.2551	199.79	93.3634	185.952	115.807	45.0265	38.9259
SELL	106.447	104.929	72.5691	112.131	83.7612	81.2874	101.779	63.1032	107.686	121.945	75.0737	96.1445	246.292	168.31	90.76	45.6803	34.1662	129.626	93.3196	41.494	86.803	130.517	87.9774	74.017	4.27098	148.964	70.2178	83.9728	108.451	92.9513	114.896	170.933	101.836	120.88	50.4465	114.001	125.552	70.9977	58.0497	84.624	109.71	138.453	85.5946	165.542	148.017	109.742	99.1791	88.1976	129.354
2021-09-08	722.106	696.942	811.198	586.582	713.709	791.373	712.105	495.866	613.268	837.882	826.291	698.885	725.434	657.773	629.22	834.374	722.346	856.702	684.152	749.274	511.354	687.997	623.316	642.935	720.773	797.653	567.967	690.195	593.503	638.149	572.697	583.259	662.412	555.264	525.791	637.734	565.514	632.907	678.181	834.43	747.997	893.522	923.233	935.776	770.923	847.493	751.605	930.658	676.985
SERGEF	261.201	295.52	237.542	215.415	221.717	277.327	212.932	339.477	227.81	246.152	155.188	183.744	235.646	199.338	159.926	190.426	218.9	175.355	186.019	242.517	208.124	159.7	164.693	178.906	218.569	168.485	175.205	156.479	167.908	168.481	180.7	163.039	128.86	165.958	157.046	138.508	231.689	196.634	194.524	232.565	215.651	223.85	259.633	196.701	210.586	163.316	181.212	189.472	202.914
SH2D1A	13.1969	16.4507	9.95362	11.1764	9.21212	12.9248	21.3421	18.2982	89.1926	14.4364	36.56	13.196	13.505	13.7391	9.48015	30.2671	20.3697	25.5353	59.0298	24.4792	30.2585	37.7993	60.9211	11.2972	22.6348	22.8583	19.6998	40.0309	12.6851	8.01134	24.7977	14.7574	41.1237	36.9835	52.6066	44.6078	16.4963	11.9375	67.8972	18.054	50.9455	24.1185	41.4333	13.982	29.5712	28.8459	66.4894	19.1634	12.8798
SIGLEC1	300.778	244.639	307.947	237.88	350.117	347.828	385.942	219.644	211.612	403.838	375.807	199.794	213.644	305.912	190.827	220.957	305.585	389.877	270.11	285.925	182.496	261.934	252.855	254.393	198.267	340.574	338.715	298.467	267.799	201.927	240.399	253.379	401.779	135.299	229.058	313.982	200.257	232.803	209.553	380.301	509.8	495.186	362.91	423.791	514.119	353.518	409.937	588.678	324.644
SIRPG	104.921	68.8663	93.8336	3.07503	4.9882	84.1468	90.3996	8.51036	41.9958	47.7469	5.01125	14.4176	98.1846	8.68369	8.55532	110.545	10.5796	3.35726	76.3458	96.1766	56.9235	19.7769	41.7403	104.914	14.1128	102.466	63.9388	2.90899	25.7606	18.9039	8.08475	62.8823	33.957	40.2855	8.57587	17.7945	35.8515	3.51177	13.1112	37.0243	17.4114	15.2581	25.5766	10.2871	34.9288	17.2717	14.5232	18.0383	12.6741
SIT1	114.87	60.2005	110.822	81.0522	52.5818	24.6651	47.6938	43.171	188.036	54.7269	149.207	34.3206	120.6	226.645	73.0769	74.2433	146.633	251.079	129.446	35.1549	22.0837	31.255	109.68	33.2432	90.8507	126.488	30.6362	14.3938	91.5665	132.009	44.4388	79.2559	29.3969	74.6573	63.0792	88.0521	37.2024	85.4305	246.801	103.316	36.4501	114.565	48.7957	120.839	37.9718	39.3846	170.588	124.837	87.8542
SKA1	97.5738	20.6211	3.34571	50.4941	1.67671	64.6063	46.4671	27.0562	38.7365	21.1903	20.3425	2.10498	53.298	18.9987	74.9045	21.1561	51.0329	39.0833	33.9441	102.877	40.5312	6.5058	37.6108	26.3807	49.255	44.0994	2.37277	60.5497	42.9988	34.6441	71.8389	1.99875	92.4917	59.8963	24.6102	25.579	20.8356	39.179	2.21299	34.3615	36.4141	4.24756	65.0335	24.4379	9.91123	45.0385	2.90237	23.9093	5.22068
SKAP1	147.774	168.866	53.9916	26.6261	241.532	149.569	146.116	149.247	257.302	301.52	317.358	226.437	243.416	79.3935	205.829	111.936	188.067	218.096	193.77	208.547	130.443	131.637	131.806	132.391	248.261	170.828	189.491	204.286	249.002	218.926	173.013	349.55	236.554	253.109	116.317	319.832	143.174	168.041	187.109	137.454	282.228	212.522	246.981	224.791	251.647	112.483	149.161	121.177	183.22
SLAMF1	27.1296	48.9448	15.0714	60.1127	69.8116	97.7207	65.4671	96.1041	114.829	115.589	75.7507	99.4689	73.5994	107.428	106.771	27.3861	16.3787	97.7482	32.2318	95.0481	49.9116	65.9362	86.9737	44.991	38.3476	71.1731	22.0997	20.7694	44.4487	83.974	40.5658	76.7207	75.611	51.5343	39.5722	57.2959	46.1319	74.9064	29.3503	89.9821	87.9329	53.2709	72.5513	70.4257	63.3832	69.7693	45.6244	70.6801	60.8047
SLAMF8	202.406	148.614	178.234	115.486	238.035	144.201	106.625	197.308	296.271	142.091	218.609	177.302	103.698	217.385	175.052	223.294	156.455	205.683	175.203	179.582	170.052	186.387	226.364	156.607	145.358	239.033	172.401	143.597	123.539	208.149	204.421	188.374	181.235	214.497	189.934	186.025	217.47	149.262	163.178	193.811	166.538	184.419	170.398	250.063	133.936	229.085	241.395	186.724	127.019
SLC12A1	5.09963	26.5891	3.91095	3.25632	23.1328	43.4833	5.39834	32.8701	38.3246	1.17807	26.2307	5.74864	2.52968	50.1324	1.73507	5.25794	1.31955	11.812	21.7277	22.1466	12.9234	11.5093	1.70122	11.6551	1.49886	39.018	1.12745	13.2565	3.75527	1.18105	11.8687	31.3298	32.7527	4.46173	36.3701	25.3335	1.08621	9.26226	4.21916	4.32261	5.65902	3.50208	2.64525	1.88868	2.82305	1.91879	11.4793	3.25478	9.55753
SLC12A8	79.6025	126.763	50.0711	82.6326	97.7611	99.355	83.9184	136.793	124.088	20.5698	70.4905	119.226	9.31317	104.046	89.3922	131.158	56.4492	32.0561	11.1545	58.7169	155.571	57.5839	54.2363	188.253	95.0882	61.3838	310.931	129.42	165.279	262.165	120.574	87.7027	119.905	138.334	92.8626	45.4676	63.6303	97.5771	117.96	8.74514	31.8997	40.3285	34.6738	34.9521	15.6698	10.86	61.7504	7.17306	58.5256
SLC15A3	620.445	337.299	274.474	315.623	356.875	327.459	297.313	236.769	372.617	333.869	455.798	205.948	253.807	307.343	304.837	369.519	432.783	466.436	478.856	142.02	217.099	178.741	165.694	314.788	233.858	543.068	139.25	189.056	385.999	253.005	155.328	237.814	417.999	225.237	213.132	238.623	436.721	231.655	253.132	427.946	476.639	612.879	428.295	390.67	472.449	489.026	359.7	472.48	374.406
SLC2A6	91.9329	6.99723	4.85785	53.4807	63.934	29.9224	83.4995	38.9398	8.05174	17.0703	40.7066	27.1249	9.5309	4.22576	5.12228	6.09428	22.8223	5.11422	7.51383	9.77493	5.19441	59.9634	9.73216	45.3773	11.0681	103.361	30.6369	70.5896	22.2701	31.741	6.06164	33.9416	6.71434	6.09096	6.09222	5.79574	7.95369	8.632	6.22337	28.4341	7.90355	8.26464	11.109	58.5127	37.3027	7.24965	42.3315	8.35243	10.954
SLC7A10	10.3385	10.9629	11.9751	54.7537	12.3118	12.9694	9.40967	33.1875	20.6322	16.1597	10.7448	5.95415	57.7323	4.05403	51.4523	6.86959	6.23138	75.1846	5.62106	20.1754	8.65309	8.90274	7.14964	12.0623	94.7202	9.76563	7.60877	11.4522	6.80059	14.2744	11.817	6.83181	13.1281	11.0964	7.65121	11.2212	63.8206	8.68376	6.23247	9.15846	9.79854	66.2644	20.6498	6.50508	18.4371	9.08094	8.42193	13.9448	8.10201
SLCO5A1	46.4979	5.52218	29.1826	35.3799	56.1076	19.5068	40.3265	11.4341	83.5512	54.1418	6.56271	64.9123	63.781	40.4423	14.0433	33.5955	9.25048	54.2623	9.79914	35.9729	48.765	17.6962	12.8795	5.67463	10.8422	16.1997	5.12033	21.6387	50.0068	22.0584	24.1767	40.4051	24.3048	40.8807	4.56263	47.4924	60.834	33.7035	38.5732	20.8215	43.5045	38.0679	42.1108	33.1488	31.6277	13.9703	36.0455	17.2276	36.9916
SMPD3	138.105	303.824	232.273	92.4072	171.411	151.343	128.692	134.799	208.199	208.19	231.012	211.015	266.385	136.492	174.117	184.617	279.476	186.773	159.605	274.787	199.746	198.142	156.261	146.101	210.973	135.024	253.355	102.777	177.442	182.318	211.545	302.331	144.8	218.88	207.066	206.91	196.066	176.261	215.481	299.649	301.251	260.671	328.421	222.198	321.883	257.712	228.501	268.312	278.551
SMPDL3B	13.8007	15.8103	43.9688	20.5882	40.6905	33.0293	24.1014	14.5107	26.8147	26.2082	85.6654	17.1869	10.7507	11.5691	18.5077	43.0749	44.8366	5.22248	55.3807	47.5195	50.0407	18.9856	45.7044	15.4934	9.04935	10.4937	21.6381	12.4652	8.31888	23.9001	17.3558	16.8848	9.24282	19.2097	41.5408	9.87819	10.2321	51.6544	25.5697	14.9725	27.9912	8.65117	16.7233	28.2864	15.8175	39.9927	8.88786	11.2417	42.2287
SOCS1	75.3853	119.067	22.7396	116.217	28.4274	67.9105	61.1063	115.892	112.999	141.955	71.8431	137.891	118.248	114.976	36.761	83.8808	78.9178	108.347	124.395	116.249	106.002	54.0367	19.6746	87.7361	91.2243	149.359	98.0215	28.759	119.435	55.1558	115.869	77.9226	78.9227	72.292	58.5337	19.8905	107.91	37.8588	76.9798	95.8581	76.094	104.997	141.018	123.386	160.629	111.532	51.5159	100.618	91.5789
SP140	115.447	44.6689	29.5312	48.661	81.1825	75.411	83.0809	125.434	34.9781	33.4993	50.2091	60.6344	92.8887	72.3582	55.9693	23.7567	73.9404	96.7068	78.6714	24.954	26.0539	78.4772	68.854	65.5369	50.4167	82.8293	36.329	36.6822	40.6106	67.0028	69.706	81.8458	40.7167	42.9737	14.7398	52.3605	32.809	62.2372	57.8621	74.5586	8.28853	33.437	32.7706	42.7879	98.2601	30.1754	34.5103	54.5468	24.7938
SPAG4	42.5253	25.1554	18.657	15.5856	29.281	96.5494	105.105	7.74209	30.0818	6.28784	26.222	52.6456	101.594	24.5694	59.3537	9.09196	12.0919	65.8163	13.9749	16.8357	63.79	40.3688	36.2956	24.8938	60.0227	3.8235	18.3173	39.1179	13.1696	19.4065	70.0691	4.40084	71.0239	9.78241	18.0015	47.233	15.781	104.94	63.3687	87.1489	80.0924	36.9029	28.0831	4.40846	67.161	6.39171	28.0349	30.0285	56.2923
SPIB	73.9091	43.6125	67.4845	15.877	33.3892	25.2921	53.3568	68.648	37.3242	87.8693	44.1634	70.5177	73.6979	73.276	51.221	70.5901	34.4275	73.8526	55.0977	66.8812	13.8842	29.6329	36.4795	63.7906	8.47857	58.2886	86.5123	78.5393	44.5512	38.8352	72.8883	5.7706	14.5209	32.4366	74.7063	21.6602	72.0734	38.032	35.713	51.4314	49.3717	11.4158	47.1712	34.7073	57.5778	51.5463	37.6872	43.3247	40.449
SPOCK2	221.107	198.979	201.824	126.333	204.939	193.599	156.988	261.486	140.22	182.194	240.275	152.661	276.593	251.933	168.192	183.235	109.759	245.204	189.314	133.954	145.613	166.211	150.296	144.357	130.699	163.352	176.83	132.586	199.867	182.484	171.937	170.91	145.735	123.364	192.343	117.071	140.083	162.802	172.691	186.252	201.101	163.665	160.026	148.815	224.807	115.464	108.079	184.138	165.87
SSX1	40.6156	1.58239	21.8584	56.7149	14.9382	16.5149	3.36377	4.75125	38.5597	30.0423	34.1787	37.6269	78.8238	1.58572	3.46923	1.69802	61.1194	1.31774	35.5884	29.999	35.2065	2.73371	0.974223	1.80173	2.2657	34.5101	46.7471	14.5586	11.4748	22.7009	32.5648	6.18451	68.9218	84.5544	45.9834	5.50274	2.64637	33.6141	76.473	23.9998	29.5188	15.1454	22.159	21.6032	52.6382	20.2626	8.96105	12.8552	36.6245
ST3GAL6	286.15	169.218	306.663	288.625	357.353	240.188	185.719	305.046	297.342	240.129	228.431	286.752	207.105	277.636	269.218	294.33	279.764	272.559	251.323	310.456	331.161	335.382	311.703	209.853	322.833	167.636	243.937	375.084	216.507	330.723	289.397	255.831	279.415	327.024	222.666	302.907	197.709	265.797	317.494	272.534	332.412	223.167	313.445	312.727	248.397	252.272	304.007	249.205	261.068
ST6GALNAC4	236.722	189.842	232.325	210.073	216.487	177.895	237.347	279.476	215.041	179.297	282.832	216.658	184.755	293.3	281.459	254.307	218.493	251.046	244.714	275.176	126.096	142.79	160.353	175.102	151.705	184.458	125.216	136.963	135.191	160.451	191.542	136.368	177.184	231.646	175.137	151.378	147.008	223.055	164.168	257.213	253.174	212.332	225.404	191.922	226.409	211.939	155.101	208.556	250.206
ST8SIA1	207.391	98.8433	216.778	206.425	155.346	174.099	35.55	185.096	69.1451	208.31	141.054	138.88	106.68	309.149	122.121	83.6878	87.9293	237.761	98.7467	164.153	76.1116	324.116	199.937	145.758	221.511	244.546	147.187	206.089	101.455	159.755	178.277	231.296	179.782	249	145.39	248.205	145.972	182.658	182.833	310.182	106.809	151.439	125.766	129.899	168.455	94.3485	244.76	179.988	123.243
STAP1	35.247	27.1121	43.9553	26.9922	35.6652	63.3737	26.9558	30.7268	130.215	70.1691	56.4411	4.18135	58.726	36.6913	7.58323	58.196	40.5731	19.4274	43.1385	57.4781	49.9811	106.992	48.6907	66.1713	45.9353	57.0085	2.27832	24.8409	47.3292	56.1439	53.0561	6.88961	58.0404	63.3212	59.9858	47.2559	59.8835	41.82	41.5044	41.5923	75.6618	64.8689	27.9149	41.1324	65.6105	38.6548	37.2017	55.9145	31.3465
STEAP4	694.204	338.045	569.456	576.418	1055.09	890.94	596.283	516.478	635.959	817.954	823.3	784.105	699.822	501.162	698.538	880.588	781.83	612.821	643.088	830.346	956.58	1606.29	878.23	1142.74	598.35	1522.96	1054.55	710.431	964.358	1261.98	688.901	1170.51	1660.29	957.891	1113.23	1014.25	1469.96	1166.99	1221.6	765.276	744.899	1236.66	898.549	999.72	864.058	1162.99	1043.98	941.222	838.548
STXBP6	378.747	439.886	378.046	390.629	428.564	377.958	462.654	445.119	359.307	411.575	386.733	329.245	464.768	462.689	400.198	440.179	405.537	488.571	333.449	398.333	386.654	386.19	483.745	378.363	688.31	468.592	556.465	400.819	362.264	449.957	379.727	376.813	503.506	550.814	512.757	608.538	399.086	446.7	463.93	396.867	474.696	416.45	615.539	621.471	467.91	641.186	544.442	627.826	513.14
TBX21	108.564	76.583	75.048	81.0424	124.416	86.5181	95.9937	137.608	63.9727	50.606	22.3642	19.1242	74.6976	32.1241	73.3131	5.9722	89.2224	13.8146	47.8901	68.3553	56.0882	97.7411	38.8639	59.7692	26.3158	43.307	65.1233	106.884	5.78539	7.46383	55.936	67.1237	97.9386	75.5461	44.9557	43.4014	66.0572	49.3282	72.3175	56.0832	29.7093	70.9967	50.2841	33.0951	58.4428	51.7462	10.0806	92.7906	50.9946
TCF7	214.812	176.405	185.699	149.31	52.638	191.078	176.558	307.394	200.492	252.606	175.074	173.527	181.436	196.515	90.5612	171.571	87.7529	166.072	140.168	115.098	170.206	151.232	135.133	53.9897	129.485	77.3104	169.927	69.279	110.009	109.767	128.331	121.935	105.36	127.509	84.7045	154.04	161.593	96.7131	48.0602	97.3136	168.179	112.68	139.599	139.775	169.969	93.2663	79.8699	114.097	131.856
TCL1A	45.9003	37.7896	34.4023	8.40812	47.0258	51.3417	92.8247	16.8277	128.829	61.6934	29.9974	57.1988	30.6112	19.2969	35.1595	81.8765	60.6325	72.3364	86.3767	17.8595	43.0807	48.3461	59.833	41.0937	84.8174	26.3569	14.6533	14.2145	36.5999	79.7227	22.6636	78.1534	71.448	28.9461	60.199	64.6925	84.4699	27.5228	16.8563	45.6426	65.5815	62.6491	72.9801	37.7011	37.7702	40.6908	8.54197	13.5062	44.197
TEC	38.416	58.452	14.3541	13.239	13.4252	48.1604	8.04705	12.8101	26.8396	35.0422	13.7847	24.2026	33.4451	21.5748	9.84121	22.6379	9.96126	20.5573	92.1469	12.3996	48.9094	22.0074	43.6641	16.8888	92.8773	11.6675	109.163	40.2268	34.5497	98.1569	85.1842	23.3072	80.8378	30.6071	53.5363	14.2202	106.407	22.2305	11.822	23.6018	41.3305	100.887	23.2072	38.22	42.3709	82.0584	29.3484	48.9179	17.9837
TEP1	165.882	117.547	210.646	201.854	262.936	171.594	244.445	126.01	258.343	233.371	236.904	241.406	268.031	153.856	200.389	158.223	202.464	226.582	171.699	206.751	167.906	189.823	165.569	189.266	175.815	183.149	226.573	145.125	158.096	203.212	170.069	95.5847	135.733	169.189	164.952	158.282	149.325	138.18	160.807	208.357	190.216	202.343	191.562	275.839	179.855	226.465	175.408	265.112	200.622
TGM5	659.074	697.966	700.175	477.855	555.516	727.665	966.115	456.557	696.965	796.802	575.69	818.792	942.454	790.239	1022.31	777.219	685.268	613.844	598.244	871.665	314.974	554.599	735.1	311.347	652.937	337.095	421.524	474.31	328.685	379.161	467.246	661.438	533.262	609.752	534.013	522.44	544.87	517.442	563.753	752.933	486.899	678.159	789.825	581.483	594.504	660.195	749.115	721.061	446.009
TLR2	128.642	186.718	247.096	95.9488	255.944	132.347	215.528	174.161	349.913	208.069	421.225	146.423	142.769	207.495	271.889	151.977	238.836	250.793	207.93	148.114	250.18	214.021	237.242	271.565	100.358	266.98	180.122	205.38	228.484	286.166	317.143	381.733	368.86	286.402	413.154	206.248	181.259	148.114	230.453	184.179	237.235	254.549	137.028	184.925	283.485	189.95	262.697	204.733	170.348
TLR7	105.034	60.6639	113.547	15.2563	140.426	62.1914	112.789	119.766	95.5305	135.262	151.972	110.279	94.8975	88.9303	93.4177	114.396	115.175	85.0643	104.174	76.665	76.1675	63.0164	101.432	84.4363	83.4697	94.5959	135.079	92.5875	126.671	112.368	141.649	87.4678	119.591	88.1324	50.4092	140.35	68.2886	99.6965	96.012	116.481	108.536	188.915	91.6384	109.524	109.647	106.219	137.095	144.847	179.135
TLR8	103.446	80.3986	158.188	58.0815	152.233	78.0012	115.459	95.4314	150.362	128.859	147.324	102.896	84.5921	97.1668	77.7544	149.924	123.703	133.802	206.524	120.388	109.211	145.684	114.497	135.362	153.939	139.802	154.513	134.663	157.057	221.207	131.888	114.247	181.334	158.489	105.334	88.5612	155.082	117.371	136.76	150.533	187.064	171.921	107.328	149.217	164.515	176.009	174.609	226.205	118.954
TMEM156	4.97005	29.6465	15.9024	21.4858	71.0359	57.4695	26.1713	7.11403	75.8816	33.0263	10.6586	25.133	11.0054	37.0025	9.37193	27.3198	44.4503	5.45529	27.2294	6.91032	24.3628	4.73203	25.6679	43.481	12.0205	9.79124	53.5866	7.46008	40.0894	8.64269	4.83305	14.5262	26.2244	5.87433	5.66271	40.3799	39.7903	54.32	6.06149	4.93467	32.3746	11.1002	6.20598	4.73758	6.34464	10.1428	36.1111	8.80986	25.3361
TMEM255A	292.095	371.832	380.929	368.3	253.902	533.377	653.144	354.558	220.772	386.296	558.762	328.525	374.074	400.8	240.083	653.063	353.453	234.249	274.647	296.24	326.417	375.914	413.106	298.283	486.656	296.734	306.781	440.438	632.06	273.72	238.397	128.879	349.772	319.015	423.08	332.297	646.818	225.199	341.288	602.902	1058.65	682.582	537.601	823.645	543.067	991.655	949.333	725.789	316.549
TNFAIP6	1023.68	406.069	971.628	367.004	566.121	631.721	328.878	429.985	378.099	859.048	1728.17	350.428	857.343	591.867	377.135	421.522	789.444	643.157	502.243	334.015	597.913	1485.18	344.534	1059.95	1140.2	1944.47	1126.1	753.631	628.608	660.263	446.582	321.983	2034.47	482.432	336.995	1256.1	434.166	329.104	229.319	719.007	1480.29	1068.02	750.453	582.054	1202.02	672.358	917.498	910.019	1610.88
TNFRSF10C	12.0055	3.92156	13.8458	20.0437	11.2803	56.3033	11.5006	54.1083	7.77041	42.9155	51.339	85.7074	31.3877	17.8968	11.4163	9.12308	58.4072	10.4747	12.2323	10.6985	10.977	45.7884	28.0149	32.637	7.87325	7.21525	4.67618	12.5953	9.54637	17.3303	32.1202	39.7162	17.646	15.7239	12.1042	13.1819	11.1138	37.0487	5.6062	62.716	32.6437	39.7759	50.5409	40.4902	16.7437	22.8571	13.6807	9.24482	59.4665
TNFRSF11A	299.073	217.692	197.886	377.09	241.819	307.708	218.81	144.808	293.708	178.739	191.843	368.951	210.614	217.184	228.808	323.385	424.638	262.174	225.515	286.645	252.519	205.931	241.231	251.446	384.653	254.679	205.918	285.027	241.47	344.714	254.04	173.183	265.978	226.059	274.537	319.252	241.335	286.401	201.884	395.933	318.943	216.613	366.831	328.565	362.016	491.579	293.805	381.201	273.701
TNFRSF13B	35.0655	133.111	50.5684	118.923	77.9642	7.35092	51.7836	86.7329	231.354	95.7008	86.9485	105.523	91.5756	29.9932	139.662	125.275	106.787	105.862	52.5063	179.704	62.2126	45.3594	52.081	50.4264	102.653	35.213	120.437	77.7744	82.0663	133.128	104.362	77.7365	51.2603	22.2396	72.2277	54.0715	30.731	76.129	105.487	116.749	112.731	123.071	80.5928	65.5869	203.744	129.999	55.1695	115.607	85.0486
TNFRSF17	10.7596	46.9844	3.13891	6.62338	35.4995	33.4909	5.58395	9.58675	291.137	14.5154	16.2911	2.90111	106.488	26.0094	2.25058	7.01632	3.2672	9.50938	8.31669	4.02118	9.46376	103.688	4.59527	3.55857	6.36065	10.4954	2.11188	6.87512	19.3484	23.7508	80.3123	4.19231	22.9161	7.84815	3.66171	46.6526	5.45652	111.395	8.19106	3.58213	9.35558	6.36011	21.5377	3.60577	36.4915	14.1077	29.526	26.1765	7.53923
TNFRSF4	8.1747	22.6463	7.78872	8.49387	7.83871	8.62168	39.7533	41.1789	9.36454	32.5287	10.0032	9.09413	13.628	6.85903	6.17984	10.702	5.38344	16.1826	8.64325	11.3401	8.42823	53.4815	60.8509	8.80271	9.14712	27.0247	16.6702	18.8801	7.05668	62.0188	26.3057	11.5838	10.8988	10.2545	7.80592	21.3357	12.6408	11.7648	10.4585	55.2009	29.0524	14.819	9.15148	34.1151	38.4156	42.6411	54.4385	38.7615	23.6385
TNFSF14	22.9315	71.382	33.1304	7.92153	7.75973	16.9978	10.7982	20.731	91.7253	8.24739	36.802	88.5457	13.9974	7.41298	48.2988	10.0068	13.2656	7.31212	5.51085	24.6122	10.5843	101.808	14.426	12.5278	47.7095	43.0002	34.4922	16.4976	13.0829	41.0561	13.7407	12.2262	42.086	35.529	12.177	34.6544	17.2019	8.40661	14.6718	39.5024	29.9328	22.7734	17.8733	78.7451	17.3856	15.0758	53.9656	36.2627	53.7331
TNIP3	5.17286	36.809	32.9393	3.70088	62.3853	52.4036	117.986	13.3576	44.3966	8.88658	41.6291	3.23619	6.19681	23.5131	5.73819	12.7499	29.262	6.71117	53.7728	64.2225	2.84214	8.64699	5.06359	4.01617	5.59889	4.38612	88.2488	32.4403	5.97902	29.339	24.4808	2.05502	8.68455	9.03051	2.53264	5.74978	55.1754	2.38736	94.8351	28.4176	26.834	34.1317	13.0394	13.9496	8.30201	27.3242	13.9607	5.76941	21.3031
TPSAB1	4595.44	2364.85	3796.78	3430.04	4967.55	4309.76	2773.87	2967.87	4693.13	8823.75	5906.63	3409.55	3833.24	5518.91	4157.89	4518.06	3766.99	6853.31	3687.78	1740.99	1256.81	1964.56	1692.38	3954.95	3161.29	4308.84	1208.78	2763.35	1456.08	2311.22	1057.51	1356.51	5613.82	1052.83	3614.27	3383.38	2008.88	5046.97	2414.47	4528.15	8254.24	8011.92	4372.48	6441.78	6772.05	5525.8	4983.94	5497.19	5909.4
TRAC	810.778	468.943	698.627	311.703	620.325	570.384	624.33	679.294	966.027	728.526	807.374	621.037	565.581	930.908	577.613	764.005	552.693	742.086	655.071	802.147	795.912	1265.35	1234.56	679.667	809.091	1949.47	552.391	651.4	735.841	1123.23	586.363	732.669	1446.59	1113.94	839.869	860.93	889.664	936.637	1086.07	1055.25	718.974	1102.9	778.593	1039.23	639.852	830.614	1049.54	746.17	506.17
TRAF4	124.752	103.696	111.216	133.133	92.5609	94.2408	61.1919	130.751	133.386	55.033	77.8186	94.7813	98.1434	98.1337	100.231	48.8187	129.263	98.8873	104.288	72.1494	109.491	62.914	48.0609	78.6715	50.0547	45.779	56.3184	89.5054	51.1099	70.7175	58.6821	71.9999	38.285	70.9745	79.8015	18.5065	47.1709	67.5564	78.926	69.5756	94.9128	66.0991	34.9787	64.2963	99.9077	78.0228	48.1262	39.8235	98.0452
TRAT1	50.3395	59.8175	93.0708	70.5482	43.2527	85.0005	52.5727	95.0739	90.1644	53.4154	161.279	115.898	13.4468	98.9318	36.03	30.115	43.0989	126.257	69.0069	109.023	159.657	147.041	129.566	84.2825	80.2154	97.9117	3.50728	45.8293	74.8089	115.709	21.25	120.94	108.51	145.323	138.935	113.262	123.051	109.525	96.4655	57.6611	57.6373	53.6713	31.9131	95.4167	79.6591	20.3432	125.799	51.4335	61.2677
TRAV12-2	32.1214	52.7523	45.0544	4.5368	44.3357	29.9812	6.93117	20.8311	14.2063	90.3693	68.293	6.19414	11.6516	7.01584	5.01202	32.988	5.59308	10.3463	24.6927	14.4512	21.1253	47.7991	10.2494	3.92115	7.83444	15.1359	7.37398	15.6712	9.95857	51.0683	9.0829	12.6886	12.8514	7.5322	50.1599	39.2784	5.77073	9.15822	8.65201	5.95181	4.21531	4.56477	3.92673	4.98638	14.8909	7.75062	23.3184	14.9431	5.10179
TRAV13-1	27.4022	30.994	33.0717	2.21288	81.8276	52.2205	59.763	90.3429	9.51007	83.79	28.0998	21.4883	4.40795	18.3618	5.56208	8.8359	2.99016	50.4634	59.3679	93.4683	11.0901	42.8253	22.775	39.6767	52.6215	21.0924	38.3983	38.2981	50.2894	44.8932	27.4349	32.1611	46.4523	86.0511	19.6922	22.0499	7.5131	18.5157	4.26965	86.1169	24.2063	48.6538	24.5666	21.4626	37.6212	41.3763	45.3899	3.20042	40.5033
TRAV13-2	11.5814	36.5367	2.85002	65.5365	28.9453	5.54787	56.7779	63.2966	27.4725	73.7361	23.3438	99.9473	34.3806	52.7785	70.302	3.0486	22.8332	25.1597	56.9863	53.0757	45.9112	81.804	38.3583	70.4214	64.2106	34.1833	52.7318	33.2381	42.3678	40.5578	30.1559	4.32295	46.6049	49.823	51.9863	12.3735	25.4609	10.7108	52.9863	24.3717	38.243	36.381	45.5509	36.2568	33.7613	31.6907	10.2563	35.0459	27.1902
TRAV21	35.9213	23.5378	54.6198	43.702	9.08438	60.4144	33.9518	100.073	140.346	59.356	74.0282	18.002	19.3126	60.7599	141.553	35.2325	16.0942	49.5226	84.4085	37.8607	51.1908	82.7164	67.5593	13.9332	98.8963	87.4873	65.7137	41.5319	71.3033	82.0641	7.44065	106.138	93.1731	46.3126	4.48919	28.7454	16.9632	60.6846	40.7453	51.265	30.9778	51.9911	54.2537	45.6512	128.822	57.7111	25.4432	43.7333	56.9054
TRAV8-6	8.39524	66.0988	4.75062	11.9747	20.4633	9.75017	9.45588	54.6732	113.266	26.5402	50.0529	5.35428	22.5207	4.24055	56.5668	20.7217	21.6396	58.1893	7.38539	5.86746	12.8945	6.11056	18.3643	6.75805	22.3912	5.8307	6.66191	14.9024	17.4322	11.8706	71.2843	5.64475	8.24573	8.7792	7.19611	10.5237	38.1008	16.7922	6.58542	8.89685	10.0042	3.44416	20.5396	6.41275	12.0516	11.8977	41.706	24.0447	4.61417
TRAV9-2	74.0348	25.2788	79.1753	55.998	3.26538	77.5695	5.275	20.8806	20.1802	51.3217	46.226	18.2779	47.0616	14.8554	12.9106	108.709	76.0083	57.3362	62.6028	94.965	51.553	56.5015	82.6203	9.94296	22.7626	3.31451	34.8262	82.1529	65.0404	77.7172	48.9361	40.3142	54.4981	28.0159	4.05649	35.4696	41.5111	18.6925	8.23916	18.5054	7.74021	23.0832	6.60355	29.2161	66.4271	45.0528	71.5756	60.6704	39.0855
TRBC1	341.743	443.478	364.475	221.089	459.994	347.066	343.736	461.441	356.539	406.944	280.487	418.042	192.873	636.222	46.2626	368.107	221.1	549.954	280.934	347.696	261.117	446.42	446.425	347.596	381.041	580.521	246.376	150.049	395.73	510.229	291.639	223.819	383.916	424.579	299.931	326.506	359.059	312.871	461.588	461.838	323.501	302.547	204.119	250.207	438.587	304.696	204.972	296.052	220.913
TRDC	135.671	177.15	132.395	86.0659	142.786	191.341	84.2652	174.419	114.925	115.287	149.467	107.773	140.553	66.0112	47.1839	75.8244	91.4527	83.3932	221.382	106.616	180.274	129.187	170.31	17.634	199.701	122.918	171.513	159.718	198.344	152.493	169.355	128.507	205.097	168.166	85.9901	123.144	170.419	148.907	102.855	142.413	121.86	167.316	143.634	106.972	227.343	165.579	187.972	176.845	175.452
TREM1	118.998	101.106	16.4554	128.129	26.7068	43.7493	110.533	78.3385	76.8007	142.225	47.9042	71.3417	15.36	100.457	94.0635	48.92	64.1092	15.2075	91.3119	125.964	97.1115	78.1811	66.9446	62.4926	46.2721	48.4089	61.0664	11.5418	34.8244	65.6661	135.487	99.3443	88.5384	62.6059	32.6899	103.304	48.3493	67.7669	50.963	47.5048	36.8615	33.6142	44.6699	35.6797	105.675	5.09876	40.2985	8.53925	4.75293
TREM2	71.921	47.7093	76.2853	63.3947	34.864	22.8958	45.522	137.876	36.8405	41.6202	85.2954	129.895	43.6264	67.1287	83.6197	92.123	60.8914	56.9622	66.2729	27.3647	9.30104	17.2989	14.2936	70.6639	11.355	70.1614	87.9214	77.0724	83.4628	41.2742	14.1081	107.96	97.5574	13.0681	71.3607	73.3728	21.8947	50.3912	79.5558	43.4999	11.769	54.1281	33.0738	49.6857	16.0929	36.2584	5.43829	19.117	71.0266
TREML2	54.4182	87.6226	30.5957	14.4612	29.6869	128.25	97.4827	16.9154	14.8748	17.7458	46.0818	20.3363	91.1566	5.68902	75.9501	39.0296	91.9308	21.549	37.5123	17.5661	5.65277	15.9504	10.4341	8.42739	41.3702	95.3696	42.2961	8.48881	49.5446	10.9032	35.2244	59.0909	14.0098	121.472	5.87563	23.4765	21.8141	12.842	16.8834	44.3037	10.6844	43.2839	54.178	16.2956	47.0005	35.688	28.6841	17.3681	91.5964
TRIB2	531.698	258.799	483.081	621.947	592.8	415.499	407.816	468.283	649.232	371.481	444.14	468.708	376.822	454.838	369.273	481.244	487.737	625.969	596.339	511.351	705.803	784.652	584.076	708.522	529.126	665.996	582.964	567.745	684.043	641.425	556.708	695.265	646.517	662.315	650.728	718.65	708.371	603.693	633.024	592.32	628.37	535.278	653.752	638.988	561.535	514.173	467.43	505.777	598.945
TRPM4	551.489	404.343	389.315	770.262	735.479	509.353	426.23	730.773	456.334	541.867	468.804	410.375	564.389	425.378	536.831	365.002	593.986	834.801	693.266	465.377	298.076	188.466	306.717	360.743	309.636	304.238	411.064	365.221	277.388	297.315	261.676	313.444	476.68	258.812	285.812	311.383	411.582	393.867	226.014	545.101	262.593	749.843	431.766	476.127	587.066	345.829	242.722	384.355	710.859
TRPM6	83.0852	15.3455	50.8754	13.1641	21.652	25.0435	22.2321	82.6468	56.4822	19.4552	19.3869	59.3741	57.4609	48.252	83.5497	10.6135	46.2929	62.1521	52.1557	46.0728	72.0294	19.583	71.2154	72.768	53.6882	54.3249	76.4867	63.23	42.1333	60.3837	56.1985	20.3295	52.7898	29.958	78.8525	68.5581	55.9156	68.8433	80.5577	26.4548	40.8028	28.867	26.0615	21.5885	57.4978	22.6465	26.752	35.1349	54.4677
TSHR	12.0691	17.8869	7.55706	2.72759	6.89868	9.05929	9.93477	67.4755	39.0645	3.4056	17.6876	4.84578	13.4185	3.92464	13.6435	10.7486	15.0362	5.32383	13.9034	8.24805	36.3733	4.95316	17.7686	28.5011	35.7696	10.8206	5.13755	12.5857	9.51927	22.5066	21.9591	6.8662	12.9678	5.54018	5.25222	3.97361	4.91128	5.85116	23.1954	11.7187	22.3063	3.99089	34.5855	8.34506	10.7203	7.5344	6.13546	4.5523	7.07056
TTC38	249.887	575.852	255.137	309.887	196.832	268.988	259.497	136.937	332.045	294.638	317.428	174.913	250.725	480.5	432.112	424.573	377.141	362.478	200.724	196.437	272.363	240.759	285.323	222.359	473.052	158.246	246.929	266.187	251.255	202.301	300.006	100.252	316.405	295.123	358.77	233.552	162.998	414.068	149.435	221.378	200.505	258.285	129.347	292.067	225.192	255.445	269.366	387.266	551.856
TXK	75.2877	3.94604	52.5189	4.38641	92.264	3.7719	60.7876	77.9451	21.7659	45.9117	50.8384	67.766	7.78741	8.78462	65.033	84.4777	26.3863	37.8302	70.6027	79.2519	5.04757	66.0661	49.2786	68.362	27.2845	65.1404	32.5319	20.5073	10.8721	95.6865	5.07394	50.4476	12.5688	63.4311	8.00599	71.708	52.7773	31.8755	57.2033	87.2077	66.7132	73.9034	46.9781	47.9479	87.144	80.7308	50.1804	71.3049	60.4721
TYR	211.342	176.282	166.129	174.184	104.289	384.583	214.138	155.647	164.461	92.8869	195.705	220.63	293.841	275.455	326.929	152.967	158.05	136.827	217.615	313.953	261.77	284.203	264.504	252.5	275.312	221.258	1120.48	168.399	330.579	286.932	433.144	211.744	247.589	273.603	230.497	266.16	131.392	252.456	213.052	181.754	243.025	131.763	1160.49	213.074	263.739	383.427	195.439	115.014	334.919
UBASH3A	21.4053	2.30341	11.1435	10.9872	28.2074	51.4926	7.53651	43.3221	52.4402	5.57497	4.85553	9.27422	13.7576	43.611	25.4919	91.1599	2.69622	15.2907	3.0836	26.5584	13.7212	12.2063	12.453	16.3401	10.9834	9.07647	66.6658	16.2217	68.995	50.3894	4.30651	8.76987	5.36717	91.0998	6.80999	8.29008	7.18805	30.9501	31.438	12.6261	46.367	16.8857	8.54756	33.8981	17.3705	42.5984	1.76538	8.23835	21.9749
UGT1A8	12.1711	22.3921	51.1733	48.3178	13.3422	1.84351	4.76931	116.952	2.73751	1.13784	4.1409	37.294	54.7337	11.6622	1.3203	6.94203	26.1877	55.3636	1.77008	142.214	9.91816	3.35764	2.65019	37.1288	4.99836	31.7989	6.85546	3.44944	21.3975	2.03238	1.4602	1.06211	13.7992	1.42505	14.0458	39.7771	42.0279	1.43978	2.6342	23.9185	54.0528	13.3265	9.55423	2.54761	37.328	3.54259	3.71729	13.8454	14.0923
UGT2B17	38.6589	62.9454	10.8985	48.2936	57.1971	1.89227	54.5802	2.46372	62.9147	2.92848	1.06397	36.4151	1.17394	5.47387	2.02903	33.9745	4.42439	28.6723	2.16721	5.80595	0.940121	14.916	2.03076	12.7385	2.51674	13.7856	4.53803	2.57896	27.8182	19.5253	2.6289	5.53238	30.1632	3.20279	10.1426	1.4155	2.72482	1.38155	16.6783	17.013	19.1106	3.41824	2.94704	9.25364	39.9465	27.585	0.914008	17.1084	9.20395
UPK3A	11.6742	55.7266	10.1017	5.69333	25.3843	13.8029	7.24742	5.79745	10.6028	6.81311	6.18469	32.1777	5.31866	7.58275	9.48144	6.84993	24.8037	12.8256	6.48612	8.49858	10.9881	12.1704	22.0274	8.47197	19.9221	7.02224	4.73531	13.645	7.16207	3.84231	50.0419	6.9889	34.0996	12.6575	4.95274	5.27075	12.9844	9.50248	11.1809	10.2622	9.04596	7.8153	6.95313	7.07853	15.3439	6.59282	7.19215	13.0079	6.33581
VILL	205.111	168.39	201.981	157.539	235.191	84.455	110.05	164.04	233.843	111.604	300.275	182.78	308.627	206.277	90.7436	238.661	232.008	137.67	236.45	50.495	61.0844	125.951	157.238	72.5621	160.875	148.065	198.213	163.499	207.062	175.835	133.169	151.734	105.824	126.139	141.376	139.946	91.373	159.389	211.48	194.47	146.242	148.47	152.374	183.347	193.871	219.999	128.806	175.186	153.168
VNN1	93.0234	52.9529	67.2752	3.94907	48.786	114.032	37.0314	14.0542	32.6645	52.9749	63.8166	20.6473	9.1757	92.5329	63.1037	91.2918	30.0195	36.1079	101.805	22.7105	80.2118	59.5207	62.6965	82.2361	15.6551	104.261	72.1494	61.7495	78.8658	70.9708	86.3823	60.6456	76.6137	89.1771	62.9907	53.1513	67.2809	81.6617	84.0336	133.002	72.4378	111.909	61.8748	114.653	104.218	106.228	92.1947	83.5162	55.5049
VNN2	12.1718	3.19573	3.42555	4.43794	41.8858	3.40272	5.36387	4.00363	36.8549	3.22298	3.6437	6.44471	76.0744	5.41045	6.95987	8.23173	6.90691	4.68076	15.0928	12.8276	2.94755	7.21002	12.3882	3.71883	3.84349	71.5745	2.84918	9.9124	3.0817	7.98124	6.55984	8.02042	1.93132	15.939	34.246	8.41613	6.81766	23.7335	4.99755	14.4265	12.0292	23.5418	3.28014	24.1178	10.8271	3.4613	2.50582	7.16731	6.60186
VNN3	11.2851	19.4125	5.74129	35.7999	18.1091	3.46306	47.4118	12.5739	9.30297	7.20479	27.857	13.5601	5.11272	17.1167	14.4688	45.8099	7.8756	10.2011	18.9263	13.9611	29.3624	15.4536	14.205	6.06121	17.7426	19.208	7.81182	6.93871	5.63653	16.2378	49.3745	13.6116	8.42052	31.1676	5.79601	8.39659	35.4141	5.82894	26.9945	10.8946	16.3761	14.3404	9.33443	4.46842	13.1849	8.72484	17.6907	11.0104	4.18168
VPREB3	67.8944	112.161	73.8397	62.5187	15.9169	8.9481	67.376	99.4211	24.6977	4.93899	38.4594	77.624	11.3319	12.3125	23.9824	33.7206	132.859	81.0454	80.4413	124.464	72.7803	13.1586	88.0247	68.0205	24.5976	32.9879	55.8717	26.8795	13.0788	15.9278	40.9516	58.3796	106.331	46.9086	45.7766	22.5631	37.8876	22.5345	33.1053	78.8372	85.6669	43.4369	67.471	53.1352	93.1262	64.4163	9.17367	80.3487	81.6536
WNT5B	142.675	100.344	66.486	211.21	133.676	66.6806	159.042	240.936	112.487	112.596	106.213	72.3697	259.233	166.064	133.652	135.179	142.92	172.785	154.942	30.8158	35.8248	76.6847	12.1614	22.4371	145.611	71.1681	186.885	113.586	163.069	101.875	172.642	112.415	122.22	97.0886	87.8623	99.4685	132.772	104.655	196.305	118.85	85.2903	95.739	89.1827	142.169	115.052	52.419	75.9736	50.9972	128.226
WNT7A	10.4499	95.7092	52.9219	74.5622	40.3596	77.9459	128.249	62.5609	18.5437	96.0894	10.7975	18.8757	92.1007	15.5915	10.4613	36.362	69.1542	8.6342	11.3747	119.922	26.8883	18.4773	74.5129	13.416	9.86397	22.1422	39.4596	45.8038	37.5042	4.84925	48.9655	14.2959	6.37781	8.55786	36.5592	9.97041	54.9073	6.5151	40.235	36.6905	8.69495	31.9227	24.9595	51.2424	13.5672	47.2404	5.65101	30.8731	6.59497
ZAP70	73.4493	44.2255	27.6222	47.1918	129.745	80.3127	59.9301	81.207	118.108	99.1097	78.9745	78.3694	98.3235	114.245	76.4208	122.049	22.9062	107.467	115.196	138.085	28.588	17.6385	95.3974	48.5113	53.8966	35.7787	68.8238	7.30586	13.4087	9.94318	41.0479	70.5733	109.992	40.8792	65.2809	40.59	76.5138	14.9647	86.8051	108.389	70.9988	116.98	59.041	130.221	69.7835	56.5934	61.477	90.2585	63.72
ZBP1	14.0619	7.28625	11.1451	8.43752	9.30988	5.96363	14.534	65.9528	17.2109	6.47865	24.0076	5.40851	50.8361	11.9218	4.69828	7.28983	11.6376	6.35599	10.1198	59.0105	11.043	12.9144	11.9832	8.65411	14.4489	11.7694	5.4332	10.4216	7.78942	5.96663	26.3548	13.672	13.0636	6.35798	9.11902	15.1468	15.3008	5.26452	4.85966	11.1691	11.174	7.94006	15.0525	6.41574	22.2678	10.6955	5.64662	14.0494	6.81382
ZBTB10	171.115	141.839	169.35	194.713	179.061	159.607	163.09	178.532	199.031	196.472	202.293	155.535	153.369	158.369	186.659	160.631	148.401	185.062	175.839	144.67	246.081	273.124	247.581	242.87	230.242	220.281	200.988	210.035	245.97	221.129	271.552	189.594	286.011	253.01	234.553	275.56	252.505	193.443	191.372	184.593	262.961	197.07	134.737	203.254	200.101	209.067	225.219	233.886	229.236
ZBTB32	13.0491	25.5358	7.24559	12.4422	21.4996	26.2533	23.7858	6.76243	27.2055	15.5789	7.57353	7.148	31.1912	6.53612	33.286	9.38112	97.4803	25.6376	70.7975	27.2886	6.79025	11.913	6.69395	8.01683	14.8019	20.7109	9.18959	57.5105	17.366	27.1826	29.9571	18.2728	16.1253	12.1576	46.2047	24.7558	20.1691	26.5822	19.0492	19.3862	17.3862	18.4401	9.96503	4.12143	29.9593	10.5915	5.41274	36.8462	8.63306
ZFP36L2	1493.9	3569.83	4104.98	4344.61	3695.52	3276.75	1600.93	4512.1	2107.75	4735.07	3250.47	3241.07	2567.8	3441.41	3728.53	2957.05	3081.79	5294.66	3441.65	1785.6	601.003	869.451	477.539	1863.76	924.901	1104.49	822.57	798.678	1091.55	778.437	1062.88	900.919	937.519	830.537	1195.07	1231.89	965.844	857.989	998.651	2055.93	2507.18	3295.76	3064.64	2710.26	2451.29	2154.88	846.931	2552.32	2398.92
ZNF135	116.822	66.4635	103.488	214.708	219.926	122.285	185.026	85.2548	207.696	140.691	154.445	166.911	437.565	237.563	237.727	149.364	226.628	234.809	142.753	98.6648	232.221	127.341	119.14	185.521	287.424	210.133	117.88	248.039	224.204	260.578	222.076	185.157	211.631	161.961	252.806	337.621	230.87	285.455	289.356	256.045	151.6	242.125	129.568	261.433	134.927	159.752	205.761	248.857	119.2
ZNF165	139.533	91.8605	137.925	135.599	84.7524	66.661	78.6096	45.989	75.7005	130.46	144.303	134.822	201.592	77.9728	155.611	110.467	145.116	68.8925	109.867	57.5029	114.479	109.173	160.249	100.999	108.659	82.4366	108.413	97.181	66.0222	82.5814	142.129	79.4234	101.118	132.378	111.517	142.346	110.335	89.4169	105.625	99.5141	71.3893	77.3661	116.975	101.065	77.8048	72.1735	117.159	76.2731	99.1655
ZNF204P	148.756	164.51	261.575	196.758	278.757	264.07	240.153	217.024	178.894	279.235	201.635	219.472	445.743	283.453	320.884	278.632	178.104	268.014	257.302	217.733	188.726	269.738	184.506	177.879	200.016	103.697	130.258	176.363	135.445	140.737	153.289	104.406	132.27	245.621	161.304	220.44	239.697	188.693	146.078	251.175	197.661	189.829	162.536	335.77	156.813	204.817	196.354	248.744	141.789
ZNF222	75.8409	182.157	159.457	236.976	151.258	120.506	32.3164	143.422	103.267	89.6755	16.1851	121.82	67.9331	112.338	150.088	242.872	98.1137	157.161	195.752	78.011	156.853	146.092	251.38	104.536	143.966	91.5811	144.492	174.759	130.961	94.3029	199.333	124.175	177.945	197.597	145.665	120.488	134.333	117.9	216.933	91.0579	122.004	107.831	53.9717	61.1381	33.9785	15.4346	170.719	106.305	61.6362
ZNF286A	18.3372	154.81	114.378	183.399	160.667	179.747	14.9003	397.104	20.073	165.601	37.7168	166.086	21.1303	205.05	16.5615	212.477	261.478	18.8878	212.126	19.7824	119.096	299.791	50.3408	39.4599	166.346	147.677	225.999	82.8568	18.7412	174.415	294.428	16.5834	37.5839	110.471	153.7	13.6715	185.232	169.827	68.7823	176.439	219.384	149.301	172.501	198.207	199.254	198.578	120.145	69.9183	230.533
ZNF324	96.0229	195.261	18.237	106.187	17.4355	35.3303	172.857	68.2395	21.1906	145.769	17.359	39.0336	38.5079	67.053	142.616	156.231	27.9939	22.58	48.9752	201.937	84.0564	23.6382	153.585	208.24	229.767	16.0347	38.0243	193.101	15.7417	162.598	36.3176	65.6746	121.796	66.4911	63.3158	17.2576	135.682	190.191	204.903	47.3738	173.485	176.45	99.6568	147.103	198.906	55.3747	132.47	43.3518	124.614
ZNF442	50.9525	77.8329	2.30211	5.64382	60.2392	63.7372	81.1553	46.7597	45.1766	70.8204	57.8271	66.3932	70.1899	98.2864	1.87501	1.27778	60.7709	84.5207	57.0223	19.7807	25.6004	53.8578	54.1779	6.28841	178.065	63.9526	72.1254	7.34624	75.0873	100.25	115.441	6.64102	51.2745	44.1716	55.8996	6.88846	85.8262	49.4916	54.73	35.8275	38.3686	64.6128	74.6232	51.8511	57.5193	38.6563	56.659	107.972	50.5984
[truncated: 131 more columns]
