# Supplementary material for: Immune Cell Infiltration Analysis Demonstrates Excessive Mast Cell Activation in Psoriasis
Source: Front Immunol. 2021 Nov 23;12:773280. doi: 10.3389/fimmu.2021.773280 (PMC8650163; doi:10.3389/fimmu.2021.773280)
Supplement: Supplementary file 8 [file Table_5.xlsx]

## Sheet: datasets
Supplementary Table S5. Predicted immune cell inflitration in psoriatic skin upon etanercept treatment
Mixture	B cells naive	B cells memory	Plasma cells	T cells CD8	T cells CD4 naive	T cells CD4 memory resting	T cells CD4 memory activated	T cells follicular helper	T cells regulatory (Tregs)	T cells gamma delta	NK cells resting	NK cells activated	Monocytes	Macrophages M0	Macrophages M1	Macrophages M2	Dendritic cells resting	Dendritic cells activated	Mast cells resting	Mast cells activated	Eosinophils	Neutrophils
GSM845740	0	0.0968568	0	0	0	0.0781864	0	0.115747	0.000216651	0.0660398	0.0281751	0	0	0	0.0519871	0.0966389	0.206896	0.123274	0.0548417	0.0402896	0	0.0408509
GSM845741	0	0.0315387	0	0	0.0118867	0.103767	0	0.065469	0	0.0765409	0	0.0453684	0	0.0112445	0.0121329	0.0825272	0.216013	0.0620755	0.281436	0	0	0
GSM845742	0	0.0388898	0.011462	0	0	0.0566871	0.0234408	0.134202	0	0.104714	0	0.00547172	0	0	0.0472651	0.166066	0.168414	0.080999	0.126034	0	0.000586887	0.0357684
GSM845743	0	0.0485759	0	0	0.108548	0	0	0.0452889	0.0331671	0	0.0696267	0	0	0.034649	0.0153439	0.215833	0.108244	0.0194212	0.272705	0	0	0.0285966
GSM845744	0	0.0398075	0.0316191	0	0.00546725	0.0853575	0.0436326	0.127444	0	0.0995775	0.00436872	0	0	0	0.042168	0.170211	0.132323	0.0777646	0.105101	0	0	0.0351576
GSM845745	0	0.0142845	0.00679543	0.0381403	0	0	0	0.0800912	0	0.0626923	0	0.00958113	0	0.0322403	0.0315553	0.255671	0.0838308	0.0366402	0.306846	0	0	0.0416314
GSM845746	0	0.00665457	0	0	0	0.050125	0.0245578	0.157721	0	0.137113	0	0.0474132	0	0.00737348	0.0164305	0.0784356	0.094721	0.163349	0.135286	0.0112887	0	0.0695312
GSM845747	0	0.0287257	0	0	0.104267	0.0752501	0	0.0617561	0	0.0790136	0	0.0195202	0.0405841	0	0.0536135	0.0717083	0.165464	0.0389579	0.185223	0	0	0.0759173
GSM845748	0	0	0.00272963	0	0	0.0794774	0	0.105147	0.0295687	0.094442	0	0	0	0	0.0369877	0.162333	0.193287	0.157189	0.0710799	0.0196494	0	0.0481082
GSM845749	0	0	0	0.21004	0	0.0730067	0	0.0828211	0.00980261	0.00542241	0	0	0	0	0.0602328	0.131505	0.173315	0.0674826	0.1693	0	0	0.0170719
GSM845750	0.0102438	0	0	0.0299545	0	0.134923	0.0326513	0.100298	0	0.0901489	0	0	0	0	0.0348621	0.196181	0.146207	0.0797185	0.0834588	0.0226641	0	0.0386891
GSM845751	0	0.0658651	0.00505689	0	0.0894757	0.114687	0	0	0	0	0.0675514	0	0.0371406	0.016807	0.0305208	0.22912	0.0436016	0.00725309	0.254	0	0	0.0389202
GSM845752	0.011148	0	0	0.0717299	0.0757137	0	0	0.0587656	0	0	0.0957922	0	0.0681227	0	0.0574272	0.0925388	0.168406	0.14214	0.078445	0.0337069	0	0.0460639
GSM845753	0	0.0927799	0.00996292	0.0167278	0	0.103199	0	0.0352118	0.0537892	0.0183936	0	0.00678959	0	0	0	0.217286	0.110863	0.0681131	0.184048	0	0	0.0828368
GSM845754	0	0.0898028	0.00734653	0.0307664	0	0.0524729	0	0.0938685	0.0253461	0.0647384	0	0	0	0	0.0307133	0.148996	0.164339	0.0769645	0.152503	0	0.00279069	0.0593512
GSM845755	0	0.0553828	0.0262253	0.0390293	0.0910251	0	0	0	0.0340119	0.0845648	0.0286726	0	0	0	0.013158	0.225874	0.202463	0	0.161608	0	0.0121552	0.0258308
GSM845756	0	0.0310349	0	0	0.0317436	0.0702802	0	0.0952561	0	0.0281541	0.0387926	0	0	0	0.0317951	0.195853	0.144202	0.119162	0.12825	0.0178351	0	0.0676412
GSM845757	0	0.0439514	0.00981015	0.00846661	0.0906345	0	0.0449235	0.0144347	0	0.03029	0.0364073	0	0	0.0614396	0.0595235	0.148418	0.127615	0.0495938	0.253982	0	0	0.0205112
GSM845758	0	0.0116679	0.0182555	0	0.10677	0.0256143	0.0401964	0.051673	0	0.0504568	0.014028	0	0	0	0.0765819	0.254171	0.14132	0.0585472	0.0998599	0.0187738	0	0.0320844
GSM845759	0	0.0451836	0.00427491	0.0460504	0	0.0556663	0	0.0581869	0	0	0.0137364	0.0016119	0	0	0.0367676	0.301037	0.0999609	0.0613676	0.237785	0	0	0.0383711
GSM845760	0.0195795	0	0	0	0	0.108192	0	0.112629	0.00408809	0.0724229	0.00486047	0	0.0266785	0	0.0681054	0.218062	0.136752	0.101248	0.0999357	0	0.0274465	0
GSM845761	0	0	0	0	0	0.152497	0	0.0249585	0.038174	0.0235422	0	0.0500057	0	0	0.0541059	0.228262	0.0611925	0.0422202	0.277215	0	0.0259298	0.0218976
GSM845762	0	0.00633922	0	0	0.086632	0	0	0.0699636	0.0295453	0	0.0434001	0.045459	0	0.0076591	0.0538682	0.13989	0.189748	0.051097	0.249502	0	0	0.0268963
GSM845763	0	0.0149574	0	0	0.0453247	0.152611	0	0.00499757	0.040628	0	0	0.0157672	0	0	0.0721749	0.255982	0.136024	0	0.230936	0	0	0.0305978
GSM845764	0.0140045	0.027837	0.0114126	0.00539371	0	0.0418336	0.0469825	0.143414	0	0.123274	0	0	0.00127467	0	0.0721735	0.144579	0.155274	0.0837103	0.118226	0	0	0.0106114
GSM845765	0	0.0545042	0.0251098	0.0112865	0.0267339	0.0554399	0	0	0.0247009	0.0953162	0	0	0	0	0.022741	0.197519	0.2334	0.0309931	0.171391	0	0	0.0508639
GSM845766	0.0354755	0	0	0.11977	0.0606523	0	0.0575276	0.0621532	0	0.043756	0	0	0	0.00587635	0.0618505	0.1393	0.203197	0.0819755	0.124636	0.00382996	0	0
GSM845767	0.0208655	0	0	0.0324006	0.0120231	0.114035	0	0.0511467	0	0	0.0623045	0	0	0.0221768	0.0561382	0.102221	0.210144	0.0140949	0.266148	0	0	0.0363018
GSM1021248	0	0.0121993	0	0.0485022	0	0.0399286	0.0685299	0.154802	0	0.0348225	0.0255285	0	0.00828947	0	0.0771279	0.131968	0.111756	0.130794	0.0228034	0.0726141	0.000787666	0.0595475
GSM1021249	0	0	0.0092331	0.0201335	0.170124	0	0	0.0594657	0.00155393	0.0370087	0	0	0.0182524	0.0026847	0.0559688	0.123896	0.267221	0.0476365	0.186821	0	0	0
GSM1021250	0	0	0	0	0	0.078073	0	0.195682	0	0.111257	0	0	0.0137785	0	0.0695878	0.0167444	0.225377	0.106155	0.0674784	0.0506428	0.0253223	0.0399021
GSM1021251	0	0.0153217	0	0	0.132396	0	0	0.116377	0	0.0952501	0	0.0122394	0	0.0178867	0.0465168	0.14388	0.137645	0	0.282487	0	0	0
GSM1021252	0.0181173	0	0.0143668	0.0269473	0	0.0706535	0.0273839	0.124277	0.0465828	0.0113063	0	0.0151924	0.0465849	0	0.0546736	0.0488126	0.180354	0.131126	0.137303	0	0	0.046318
GSM1021253	0	0.100576	0.000533839	0	0.11851	0.0384229	0	0.0384799	0	0.104898	0.0138913	0	0	0	0.0110281	0.211133	0.0994368	0	0.240753	0	0.0223358	0
GSM1021254	0	0.0829855	0	0	0.0396959	0.0371215	0	0.23288	0	0.00413436	0.0764196	0	0.00861785	0	0.0296777	0.0829874	0.0323744	0.0962582	0	0.14908	0.0734661	0.0543013
GSM1021255	0	0.0489857	0.0133109	0	0.17235	0.0314129	0	0.0270293	0	0	0.127145	0	0	0.00712969	0.0664645	0.251628	0.0698258	0	0.184718	0	0	0
GSM1021256	0	0.00919376	0	0.0315252	0	0.0270062	0	0.137308	0.0394411	0.141215	0	0	0.0214397	0	0.0768129	0.143183	0.143647	0.111042	0.05178	0.0522846	0	0.0141211
GSM1021257	0	0.0825585	0.00957909	0.00684128	0.0801741	0	0	0.0737934	0	0.0620191	0	0.0463031	0.03906	0	0.0629367	0.232946	0.0962451	0.0611137	0.146036	0	0	0.0003937
GSM1021258	0.0245927	0	0	0	0.0985328	0.113689	0	0.14404	0	0	0.0583545	0.0162074	0.0311586	0.0695121	0.0897527	0.0266759	0.103503	0.017367	0.206615	0	0	0
GSM1021259	0.0123359	0	0	0	0.0422177	0.0617188	0	0.223009	0	0.0523698	0	0.0461787	0	0.00521437	0.0665	0.102487	0.172794	0.0643622	0.150813	0	0	0
GSM1021260	0	0.032931	0.0266074	0	0.155185	0.114145	0	0.0310668	0	0.0164175	0.0828328	0	0.0292547	0.00211071	0.091585	0.0457231	0.130209	0.0700091	0.123387	0	0	0.0485359
GSM1021261	0	0.104352	0.00849809	0	0.12301	0.0254062	0	0.0745685	0	0.134497	0	6.94687e-05	0	0	0.019677	0.108434	0.114723	0.0527482	0.234016	0	0	0
GSM1021262	0	0.0311188	0	0.0368797	0	0.0685291	0.0428839	0.152345	0	0.154325	0	0	0.00904901	0	0.107668	0.110268	0.14122	0.0741148	0.0716	0	0	0
GSM1021263	0	0	0	0.0584626	0	0.03465	0	0.085272	0	0.10327	0	0.0359506	0	0	0.0431709	0.215155	0.139035	0	0.285034	0	0	0
GSM1021264	0.0274942	0	0	0.0934424	0.0271818	0.0175188	0.0632476	0.0656003	0	0	0.00424496	0.023181	0.0600075	0.0140411	0.0540612	0.152406	0.120926	0.106224	0.138331	0	0	0.0320917
GSM1021265	0	0	0	0.0357649	0	0.036694	0	0.125126	0.00533288	0.143754	0	0.0628936	0	0.0201909	0.00402506	0.0480429	0.253489	0.0627192	0.18208	0	0.0198875	0
GSM1021266	0	0	0.0309774	0.0645072	0.0139964	0	0.0677949	0.125765	0.0270089	0.0117189	0.0128375	0.0111061	0.0221463	0.0201559	0.05058	0.121841	0.11382	0.1554	0.107206	0	0	0.0431392
GSM1021267	0	0.036637	0.0294731	0	0.244221	0.0308396	0	0.0498812	0.0332102	0.0268815	0	0.00233797	0	0	0.0916134	0.177391	0.162052	0.0111304	0.0715051	0.0254789	0	0.00734884
GSM1021268	0.0558365	0	0	0	0.0765526	0.000702809	0.0902985	0.191994	0	0	0.0456529	0.0297166	0.0155105	0.0328264	0.0666753	0.0712448	0.105819	0.113956	0.0669486	0	0	0.0362655
GSM1021269	0	0	0.00332938	0.0768294	0	0.11281	0.00505105	0.0777213	0.00915232	0.0205058	0	0.0108025	0	0	0.0191759	0.193564	0.176136	0.0569046	0.201535	0	0	0.0364831
GSM1021270	0	0	0	0.0334263	0.132268	0	0.0199202	0.12872	0	4.74355e-05	0.0355183	0.000771169	0.0172033	0.00438348	0.0726791	0.135307	0.186551	0.103728	0.106447	0	0	0.0230306
GSM1021271	0	0.0186176	0	0	0	0.132622	0	0.0390694	0.0210794	0	0.0264923	0.0204134	0	0	0	0.294907	0.103586	0.0628626	0.255505	0	0.0135292	0.011317
GSM1021272	0	0.0360812	0.00323401	0	0	0.0700148	0	0.165679	0	0.0890995	0	0.00379036	0	0	0.0725398	0.173492	0.111624	0.107891	0.123393	0	0.029813	0.0133489
GSM1021273	0	0.0884716	0.00236424	0	0.10304	0	0	0.128829	0.0085903	0.0958941	0	0.0051595	0	0	0	0.0950671	0.22967	0.0769191	0.165995	0	0	0
GSM1021274	0	0.00797796	0.00456996	0.0236018	0.120373	0	0.0596304	0.0999252	0.00353872	0.0617091	0.0133234	0	0	0.00604941	0.0869128	0.11679	0.181501	0.0542135	0.115924	0	0	0.0439591
GSM1021275	0	0	0	0.103263	0.0209041	0	0.0235018	0.0138973	0.0562202	0.0768783	0	0	0	0	0.0271783	0.238811	0.187781	0.042053	0.199798	0	0.00971515	0
GSM1021276	0	0.0593928	0	0.0476691	0	0.0340054	0.00889038	0.109569	0.068959	0.0501834	0	0	0	0.0126506	0.0749172	0.146584	0.159491	0.108587	0.103267	0	0.00797361	0.00786022
GSM1021277	0	0.0106503	0.00937102	0	0.035136	0.132564	0	0.0532103	0.0478634	0	0	0	0	0.0125708	0.0702837	0.111526	0.254802	0.0585622	0.20346	0	0	0
GSM1021278	0	0.0903303	0	0	0.0800494	0.0515221	0	0.148301	0	0.110665	0	0	0	0	0.00937553	0.160813	0.133072	0.120881	0.0813681	0	0	0.013623
GSM1021279	0	0.130575	0.0140632	0	0.0369903	0	0	0.0806359	0.0589579	0.0705152	0	0.0105077	0	0	0.0362192	0.0870468	0.253238	0.0268482	0.157101	0	0.0232355	0.0140661
GSM1021280	0	0.0486579	0.00231259	0	0	0.189421	0	0.0580631	0.022673	0.0659941	0	0	0.0390639	0	0.0763603	0.122232	0.227004	0.024544	0.0810106	0.0426635	0	0
GSM1021281	0	0.094283	0.025161	0	0.00335343	0.190684	0	0	0.0594437	0.0509276	0.00532072	0.000747421	0	0	0.0415275	0.175099	0.126607	0.0239791	0.202867	0	0	0
GSM1021282	0	0.0497813	0	0	0	0.0306737	0.0475678	0.157246	0.0246533	0.0572517	0.0269273	0	0.00257039	0	0.0332058	0.155312	0.117961	0.19493	0.0688032	0.00745778	0	0.0256585
GSM1021283	0	0.0954248	0.0121353	0	0	0.0619586	0	0.0564881	0.0639657	0.0585363	0	0.00221332	0	0	0.0585175	0.152419	0.220571	0.0320116	0.137306	0	0.0101015	0.0383503
GSM1021284	0	0.0415628	0	0	0.0096676	0.048598	0.00767004	0.104808	0.00445939	0.0530981	0	0.0316737	0.0110191	0	0.0588364	0.209652	0.119348	0.10899	0.170591	0	0	0.0200266
GSM1021285	0	0	0	0	0	0.122529	0	0.0299323	0.0989879	0	0.00702878	0.00488193	0	0.0675513	0.0626997	0.229407	0.0808852	0.0284542	0.248672	0	0.0189704	0
GSM1021286	0	0.0221495	0.0248777	0.0354267	0	0.124411	0.0651185	0.087662	0	0.00254986	0.0126034	0.00017816	0	0	0.0614936	0.14916	0.154662	0.133001	0.0801766	0	0	0.0465299
GSM1021287	0	0.0409712	0.0235254	0.0124217	0.0113512	0.0746184	0	0.0573031	0	0.0636345	0	0.0133516	0	0	0.0253741	0.155075	0.275383	0.104436	0.130425	0	0	0.0121305
GSM1021288	0	0	0	0.0218152	0.061498	0.0121795	0.0959962	0.0825188	0.00768223	0.0502568	0	0	0.0300961	0.0216913	0.0611983	0.106558	0.173283	0.12749	0.0889726	0.0273105	0	0.0314541
GSM1021289	0	0.0799016	0.00554281	0	0	0.0961376	0	0.0418906	0.0686243	0.079386	0	0.0196496	0	0.0174198	0.0399225	0.136595	0.143599	0.0285882	0.214617	0	0.027092	0.00103428
GSM1021290	0	0.0504583	0	0.0132925	0	0.060544	0.0433772	0.135857	0.0112316	0.01718	0	0.0200305	0.0723104	0	0.0641445	0.100291	0.130294	0.157474	0.0448645	0	0	0.0786498
GSM1021291	0	0.0708937	0.0115971	0	0	0.185092	0	0.0696169	0	0.0847593	0	0.0292696	0	0	0.0388548	0.0718929	0.197562	0.0489937	0.191468	0	0	0
GSM1021292	0.0174866	0	0	0.0798865	0.0259461	0.0904936	0.0197585	0.0722607	0.00954313	0.0307031	0	0	0.0694183	0.013715	0.0589104	0.0569498	0.174699	0.123163	0.120914	0.0361518	0	0
GSM1021293	0	0.0952218	0	0.021007	0.073414	0	0	0.0212787	0.0376539	0.0919428	0	0	0	0	0.0177055	0.147653	0.281626	0.0410817	0.171415	0	0	0
GSM1021294	0.0490086	0	0	0.0522831	0.0859446	0.0313191	0.0547601	0.0672316	0	0.00722071	0	0	0.0468153	0.0162582	0.0550809	0.0755493	0.185293	0.10848	0.111112	0.0385552	0	0.0150878
GSM1021295	0	0.0628709	0	0	0.123018	0.0256194	0	0.0211755	0.0520691	0.0203199	0	0.0285262	0	0.0216715	0.0101116	0.122405	0.260425	0.0986565	0.153131	0	0	0
GSM1021296	0	0.00645066	0.00637198	0	0.0193315	0.119133	0	0.0996188	0	0.0415478	0.0281081	0	0	0	0.0761478	0.203155	0.12559	0.0637892	0.160478	0	0	0.0502789
GSM1021297	0.04765	0	0	0	0.0128259	0.0478436	0.0146454	0.0972965	0	0.0344489	0	0	0	0	0.0830126	0.315981	0.0995971	0.107003	0.0716429	0.0177834	0.00406052	0.046209
GSM1021298	0.00283464	0	0	0	0	0.0736986	0.0571685	0.0821186	0	0.104291	0	0	0.00971749	0	0.0540706	0.206737	0.162935	0.0956311	0.1167	0	0.00905022	0.0250476
GSM1021299	0	0.00299692	0	0	0	0.0383608	0	0.14717	0	0.0766746	0	0.00535405	0	0	0.0325043	0.201767	0.218339	0.114447	0.144035	0	0	0.0183522
GSM1021300	0	0.00283129	0	0	0.0043832	0.144073	0	0.0996477	0	0.076615	0.0104516	0	0.00420914	0	0.0511109	0.127097	0.182523	0.10226	0.165779	0	0	0.0290197
GSM1021301	0.0279788	0	0	0	0	0.0735658	0	0.0860854	0.0231794	0.00552358	0.0454738	0	0	0	0	0.149042	0.272205	0.127628	0.172426	0	0.0117	0.00519147
GSM1021302	0	0.0416349	0	0	0	0.0885737	0.0159142	0.0894249	0.0132609	0.0111019	0.0503126	0	0	0	0.0496375	0.0991845	0.23344	0.138609	0.142218	0	0	0.0266885
GSM1021303	0.00877173	0	0	0	0.0784868	0.0427021	0	0.103251	0.00935769	0.0598744	0	0	0	0	0.0310793	0.227309	0.192862	0.0993326	0.116511	0.0167656	0	0.013697
GSM1021304	0	0.0913654	0	0	0	0.0882115	0	0.108509	0	0.0482679	0.00551234	0.0178704	0	0	0.0267441	0.160996	0.1568	0.100723	0.1739	0	0	0.0211007
GSM1021305	0.0172575	0	0	0	0.0428922	0.0688481	0.0714993	0.0862382	0.00391841	0.0781389	0.000348286	0	0	0	0.0197056	0.139292	0.205214	0.143759	0.0934586	0	0.0259712	0.00345844
GSM1021306	0	0.07184	0.0200191	0	0	0.134989	0	0.0817812	0	0.0572468	0	0.0117829	0.00347632	0	0.0206044	0.193224	0.111413	0.0896329	0.192144	0	0.00363775	0.00820869
GSM1021307	0.0307754	0	0	0	0	0.0902544	0	0.182048	0	0	0	0	0	0	0.101128	0.141823	0.106244	0.167881	0.0412342	0.0589581	0	0.0796547
GSM1021308	0.0562859	0	0	0	0	0.0738269	0	0.131931	0	0	0.049852	0.0183392	0.072561	0	0.0123097	0.0982572	0.170994	0.126489	0.131698	0.0139096	0	0.0435455
GSM1021309	0	0.0506547	0	0	0	0	0	0.1684	0	0.117329	0.0266128	0	0	0	0.0568187	0.133125	0.220104	0.129632	0.0590573	0.0219515	0	0.0163152
GSM1021310	0	0.0486711	0	0	0	0.00993388	0	0.124439	0.0180125	0.121003	0	0	0.0266546	0	0.0448505	0.155297	0.19161	0.131417	0.114499	0.00618825	0	0.00742488
GSM1021311	0	0.0702692	0	0	0.0784319	0.0126051	0	0.102355	0	0.00632846	0.073691	0	0.055626	0	0.0242809	0.187796	0.166232	0.0834684	0.127927	0.0109895	0	0
GSM1021312	0	0.0115601	0	0	0	0.097195	0.0246333	0.161302	0	0.111901	0.00334781	0	0	0	0.0660674	0.142808	0.138647	0.129376	0.100463	0	0	0.0127004
GSM1021313	0.0142214	0	0	0.0728577	0.0179826	0	0.0353565	0.171993	0	0.0113901	0	0	0.0329904	0	0.0483442	0.18232	0.128974	0.115338	0.103476	0.0119807	0	0.0527756
GSM1021314	0.00893574	0	0	0	0	0.0536075	0.0036604	0.158249	0	0.0894229	0	0.0385597	0	0	0.0678949	0.136942	0.215407	0.0748605	0.137203	0	0	0.0152576
GSM1021315	0	0.0574071	0	0	0.011706	0.0357566	0	0.114925	0.00922672	0.116159	0	0.0174179	0	0	0.0604204	0.173673	0.141598	0.0734008	0.180542	0	0	0.00776704
GSM1021316	0	0.0624688	0	0	0.114875	0	0	0.0453996	0.0251303	0	0.0567878	0	0	0	0.0172957	0.188838	0.136237	0.0184458	0.284675	0	0	0.049847
GSM1021317	0.047163	0	0	0.000626852	0.128703	0	0	0.108874	0	0.028949	0.0159688	0	0.0510685	0	0.0256201	0.153407	0.123072	0.185916	0.0450203	0.0826803	0	0.00293094
GSM1021318	0	0	0	0.0893288	0.0572283	0	0	0.06714	0	0.0663125	0	0	0	0	0.00770331	0.22071	0.154749	0.147034	0.155745	0.010899	0	0.0231502
GSM1021319	0	0.042562	0	0.0377882	0	0	0	0.20898	0	0.0886599	0	0.0102744	0.0359743	0	0	0.241904	0.0653304	0.15521	0.06555	0.0412483	0.00388289	0.00263572
GSM1021320	0	0.0590377	0	0	0	0.0430415	0.0415957	0.098063	0	0.123679	0.00776362	0	0.0202941	0	0.0459792	0.12967	0.184958	0.114516	0.0936841	0.0377172	0	0
GSM1021321	0	0.01152	0	0	0.0791531	0.0125792	0	0.0255134	0.0150928	0.12261	0	0	0	0	0.0212494	0.225296	0.200945	0.0409833	0.231154	0	0.0139049	0
GSM1021322	0	0.028889	0	0	0	0.157212	0.0104981	0.0867203	0	0.0642584	0	0	0.035534	0.00240984	0.0303391	0.0674306	0.201824	0.111412	0.179216	0	0	0.0242564
GSM1021323	0	0.0020324	0	0.018646	0.0777854	0	0	0.112983	0	0.108987	0	0	0.0404566	0	0.0304579	0.170784	0.160907	0.0815457	0.143338	0.042411	0	0.00966684
GSM1021324	0	0.024717	0	0	0	0.0750662	0	0.0913051	0	0.0929584	0	0.00548853	0	0	0.0637053	0.253706	0.131453	0.0320675	0.211396	0	0	0.0181369
GSM1021325	0	0.0312755	0	0.0411081	0	0.0792614	0.0281007	0.107463	0	0.0337406	0	0	0.0615356	0	0.0534866	0.127796	0.177716	0.081914	0.15026	0.0048111	0	0.0215314
GSM1021326	0	0	0	0	0	0.124275	0	0.137325	0	0.0173414	0	0.0101601	0.000547553	0	0.058968	0.174646	0.153768	0.0736006	0.21217	0	0	0.037199
GSM1021327	0.0121448	0	0.00208122	0	0.0535593	0.00982398	0.0452752	0.114921	0	0.124307	0	0	0.0175047	0	0.0547514	0.157202	0.110865	0.102074	0.0635635	0.0471328	0	0.0847949
GSM1021328	0.00100198	0	0.00174378	0.0785337	0	0.0726413	0.0305058	0.069738	0	0.0469133	0	0.00736097	0.0569706	0	0.0499931	0.167292	0.147825	0.112303	0.0995692	0.031206	0	0.0264021
GSM1021329	0.0301608	0	0	0.0454869	0.0255311	0.0565779	0.0219285	0.0323867	0	0.0463559	0	0.011925	0.0448829	0	0.0440756	0.196007	0.170466	0.0804624	0.145622	0	0	0.0481309
GSM1021330	0	0.00309099	0	0.0691002	0	0.0941503	0.0169846	0.0980329	0	0.0768362	0	0.00912973	0.0388036	0	0.0515289	0.0893264	0.166752	0.132107	0.115144	0.0207782	0	0.0182358
GSM1021331	0	0.0419922	0.0252519	0.0732338	0.0830371	0.00917449	0	0.0337566	0	0.148163	0	0	0	0	0.0219065	0.163968	0.132593	0.036892	0.209323	0	0	0.020709
GSM1021332	0	0.0174152	0	0	0	0.129389	0	0.086594	0	0	0	0.0457472	0.0192103	0	0.0902134	0.139005	0.1615	0.0364481	0.234916	0	0	0.0395624
GSM1021333	0.0270093	0	0	0.0470143	0	0.0331426	0.029679	0.117294	0	0.0858122	0	0	0.0424033	0	0.0482911	0.131195	0.093285	0.120562	0.0621084	0.0666998	0	0.0955039
GSM1021334	0.00734359	0	0.00236997	0.0645431	0	0.125413	0.0214352	0.0740734	0	0.0168249	0	0.0209269	0.0564626	0	0.0596525	0.149397	0.0957159	0.101939	0.113643	0.0236267	0	0.0666335
GSM1021335	0.00327577	0	0	0	0	0.124791	0	0.0567364	0.00425167	0.0519062	0	0	0.0260227	0	0.059744	0.149617	0.193277	0.0952362	0.188096	0.0171964	0	0.0298494
GSM1021336	0.0147681	0	0	0.000815152	0.0544046	0.0528214	0.0163571	0.0947443	0	0.090366	0	0	0.0444863	0	0.0575476	0.0988419	0.160599	0.113197	0.124814	0.0516518	0	0.0245848
GSM1021337	0.017604	0	0.0222675	0	0	0.167963	0	0	0.0187795	0.0374545	0	0	0	0.0147327	0.0171317	0.195753	0.120226	0.0542154	0.317882	0	0	0.01599
GSM1021338	0	0.0491317	0	0	0.0106267	0.0934193	0	0.0666202	0	0.0426126	0	0.0356548	0.0193819	0	0.0569543	0.177417	0.167875	0.0082226	0.247588	0	0	0.0244951
GSM1021339	0	0.00774832	0	0	0	0.0986746	0	0.159348	0	0	0.0219425	0	0.0257995	0	0.0420603	0.158207	0.18424	0.0781904	0.152459	0.0135049	0	0.0578262
GSM1021340	0.00165879	0.0265992	0	0	0	0.0443011	0.00410588	0.116737	0	0.117533	0	0.00793006	0	0	0.0710771	0.187518	0.171838	0.0667258	0.164426	0	0	0.01955
GSM1021341	0.0218928	0	0	0	0.00760103	0.13968	0	0.0208129	0.00442641	0.0453732	0	0.0315859	0.0397301	0	0.051908	0.219446	0.131216	0.0502333	0.236094	0	0	0
GSM1021342	0	0.0300256	0	0	0	0.0848741	0	0.101697	0	0.0558672	0	0.0129958	0.02142	0	0.0759741	0.161013	0.189358	0.0321396	0.207153	0	0	0.0274827
GSM1021343	0	0.0383155	0	0	0	0.104267	0	0.0347996	0	0.107692	0	0.0452968	0	0	0.0327682	0.159535	0.178313	0.00340924	0.271278	0	0	0.0243257
GSM1021344	0	0.0127761	0	0.0154729	0	0.033298	0	0.104954	0	0.0305273	0	0.0634232	0	0	0.0648842	0.186795	0.166428	0.0682984	0.224544	0	0	0.0285992
GSM1021345	0	0	0	0	0.0328282	0.0363931	0.0660108	0.115843	0	0.0980557	0	0	0.0286465	0	0.0600331	0.189292	0.118493	0.110622	0.126375	0.00516822	0	0.0122399
GSM1021346	0.00269841	0	0	0.0700472	0.0683394	0	0.03795	0.0843978	0	0.047017	0	0.00969765	0.0052542	0	0.0574852	0.227629	0.169366	0.0721348	0.137738	0	0	0.0102448
GSM1021347	0.00490493	0	0	0.071804	0	0.0370986	0.0290634	0.117899	0	0.0697453	0	0.0163903	0.0364162	0	0.0420728	0.178094	0.14801	0.0795649	0.140176	0	0	0.0287594
GSM1021348	0	0	0	0.0796729	0.0716966	0	0.000266898	0.0395488	0	0.0806743	0	0.0108933	0.0291087	0	0.0589062	0.196472	0.198736	0.0712689	0.162756	0	0	0
GSM1021349	0	0.0826047	0	0	0	0	0	0.131703	0	0.149381	0	0.00959443	0	0	0.0653985	0.117791	0.181436	0.0208973	0.201455	0	0	0.0397385
GSM1021350	0	0.0432217	0.00485012	0	0.0399302	0.0785399	0	0.0248065	0.0156678	0.0813019	0	0.00809972	0.00597114	0	0.0163363	0.126147	0.249484	0.0755474	0.214691	0	0	0.0154054
GSM1021351	0	0.0677384	0	0	0	0.125097	0	0.130796	0.00431328	0.117731	0	0	0	0	0.044115	0.133445	0.0963037	0.128787	0.0919821	0.00484681	0.0254434	0.0294021
GSM1021352	0	0.0333506	0	0	0	0.0982729	0.0562478	0.0937191	0	0.107421	0	0	0	0	0.0398481	0.174783	0.185222	0.0915582	0.0998297	0	0	0.0197474
GSM1021353	0	0.0352606	0	0	0	0.0986359	0.0655529	0.0822007	0	0.140152	0	0	0	0	0.0334757	0.145543	0.160844	0.118411	0.114462	0	0	0.00546192
GSM1021354	0	0.0701669	0.0251495	0	0.0763138	0.0844421	0	0.0166639	0	0.0877575	0	0.018782	0.0207815	0	0.0479006	0.120449	0.200177	0.027313	0.19674	0	0	0.00736284
GSM1021355	0	0.0356836	0	0	0	0.0783436	0.00519772	0.132199	0	0.135708	0	0	0.0248033	0	0.0874796	0.0889327	0.100494	0.116768	0.0682789	0.0564457	0.0176292	0.0520364
GSM1021356	0	0.0485083	0	0	0	0.0317231	0.0418337	0.128722	0	0.152219	0	0	0.00387948	0	0.0875422	0.192552	0.126592	0.0445715	0.126046	0	0	0.0158112
GSM1021357	0.0239688	0.0220589	0	0.0105056	0.0065802	0.019669	0	0.0817348	0.0149861	0.207456	0	0	0	0	0.0909972	0.141763	0.189085	0.0290989	0.138996	0	0	0.0231004
GSM1021358	0	0.108659	0	0	0	0.1366	0	0.0660318	0	0.122891	0	0	0.00523096	0	0.0512587	0.130025	0.167709	0.0140338	0.178474	0	0	0.0190862
GSM1021359	0	0.101042	0	0	0	0.0717981	0	0.101591	0.0449394	0.000268093	0.0122577	0	0	0	0	0.178502	0.183981	0.063523	0.217781	0	0.0243161	0
GSM1021360	0	0.0478256	0	0	0	0.13117	0	0.17023	0	0.0537029	0.0286931	0	0	0	0.0388217	0.152378	0.113903	0.134685	0.0176026	0.0660614	0.020205	0.0247212
GSM1021361	0	0.0418066	0	0.0389499	0	0.0624413	0.0622847	0.101429	0	0.0431985	0	0	0	0	0.0742089	0.185824	0.18079	0.0697738	0.0522726	0.0197306	0	0.0672908
GSM1021362	0.0352734	0	0	0.00257459	0.0898679	0.0249071	0.0212998	0.0830513	0	0.0200112	0.0400214	0	0	0	0.0378569	0.241021	0.184729	0.0522437	0.124236	0.0152282	0	0.0276787
GSM1021363	0.00649703	0.00938297	0	0	0	0.0921374	0	0.114345	0.00397961	0.122507	0	0	0.0133619	0	0.026816	0.185581	0.203607	0.0917962	0.126282	0.00370771	0	0
GSM1021364	0	0	0	0	0	0.0325805	0	0.110511	0	0	0	0.0150995	0.00662696	0	0.029883	0.305914	0.144682	0.0989652	0.21808	0	0.0376568	0
GSM1021365	0	0.0129577	0	0	0.111174	0.0250192	0	0.0290805	0.00650889	0.0131974	0	0	0	0	0.0479456	0.211412	0.213448	0.0583817	0.221478	0	0	0.0493962
GSM1021366	0.00317445	0	0	0.035255	0.0956866	0	0.0750735	0.0644802	0	0	0.0186685	0	0.0374044	0	0.0722325	0.20896	0.122623	0.0857191	0.13007	0.0203304	0	0.0303222
GSM1021367	0	0.058251	0	0	0.00918979	0.031638	0	0.124269	0.0228167	0.136923	0	0.00698862	0	0	0.0822943	0.165724	0.116895	0.0725803	0.14296	0	0	0.02947
GSM1021368	0	0.0393544	0	0	0	0	0.0773644	0.111186	0	0.130534	0	0	0	0	0.0656712	0.167084	0.191334	0.0573881	0.134776	0	0	0.025309
GSM1021369	0	0	0	0.106683	0.0218973	0.00167373	0.039299	0.0831471	0	0.087171	0	0.0217778	0.00843347	0	0.0694808	0.22761	0.132012	0.0401275	0.160687	0	0	0
GSM1021370	0	0.00756286	0.0147497	0.0874793	0.0103226	0	0	0.0767507	0	0.136949	0	0.0283273	0.00303883	0	0.0570221	0.125757	0.179357	0.0312057	0.241478	0	0	0
GSM1021371	0	0.0597241	0	0	0	0.0486902	0	0.087843	0.0745412	0.0194243	0	0	0	0	0.0430487	0.127591	0.253865	0.0171635	0.208239	0.0494801	0	0.010389
GSM1021372	0	0.0364477	0	0.00658111	0	0	0	0.160164	0	0.130088	0.0325555	0	0.0121782	0	0.0906049	0.160483	0.155047	0.0414112	0.0724881	0.0521176	0	0.0498337
GSM1021373	0	0.0330243	0	0	0.0244058	0	0	0.171793	0	0.121927	0.0493446	0	0.0114714	0.0135661	0.0636847	0.128599	0.138776	0.115047	0.0690349	0.0337667	0	0.0255596
GSM1021374	0.0185145	0	0	0.0421383	0	0.0174247	0	0.183007	0	0.115358	0	0	0.00653013	0	0.0605963	0.143611	0.155405	0.13459	0.06148	0.0351795	0	0.0261643
GSM1021375	0.0670207	0	0	0.0639536	0.013452	0	0.0889925	0.111802	0	0	0.0140635	0.00769976	0	0.00148678	0.070465	0.134886	0.186314	0.110696	0.0723245	0.0161557	0	0.0406873
GSM1021376	0	0.110398	0.0127767	0	0.00662615	0.0245579	0	0.14232	0	0.134261	0	0	0	0	0.045298	0.12072	0.172592	0.110428	0.114603	0.00541868	0	0
